# Supplementary material for: Genome-Wide Identification of Circular RNAs in Arabidopsis thaliana
Source: Front Plant Sci. 2017 Sep 27;8:1678. doi: 10.3389/fpls.2017.01678 (PMC5623955; doi:10.3389/fpls.2017.01678)
Supplement: Supplementary file 2 [file Table_2.XLS]

## Sheet: Table S2
Table S2 Strand specific RNA-Seq data used in this study
Sample	Raw reads number	Raw bases	Clean reads number	Clean bases	Clean rate(%)	Q20(%)	Q30(%)
Arab_mix	248845824	31354573824	230816378	29082863628	93.3	98.79	93.8
Arab_B673-T01	34121063	10236318900	33631742	10022460078	97.9	95.47	89.29
Arab_B673-T02	38194229	11458268700	37753047	11280456204	98.4482	95.37	89.05
Arab_B673-T03	41010712	12303213600	39486767	11797810334	95.8921	95.45	89.27
Arab_B673-T04	45450635	13635190500	41250370	10937992756	80.2188	96.84	92.28
Arab_B673-T05	41157919	12347375700	40291805	12031774834	97.444	94.72	87.64
Arab_B673-T06	39368735	11810620500	38624505	11508168310	97.4392	95.95	90.3
Arab_B673-T07	43857861	13157358300	42752471	12725293568	96.7162	95.11	88.95
Arab_B673-T08	43628519	13088555700	43406307	12953684380	98.9695	95.74	90
Arab_B673-T09	36697448	11009234400	35080995	10456195192	94.9766	95.36	89.12
Arab_B673-T10	41469746	12440923800	40622946	12087823026	97.1618	95.51	89.49
Arab_B673-T11	39895617	11968685100	39497884	11758509102	98.244	95.84	90.21
Arab_B673-T12	47819689	14345906700	47552958	14149300860	98.6295	95.21	89.05
Arab_B673-T13	54097059	16229117700	53046125	15774402680	97.1982	95.13	88.92
SUM	795615056	195385343424	763814300	186566734952	95.8956	95.7493	89.8121
