# Supplementary material for: Genome-Wide Identification of Circular RNAs in Arabidopsis thaliana
Source: Front Plant Sci. 2017 Sep 27;8:1678. doi: 10.3389/fpls.2017.01678 (PMC5623955; doi:10.3389/fpls.2017.01678)
Supplement: Supplementary file 3 [file Table_3.XLS]

## Sheet: ath.common
Table S3 CircRNAs with sequence similarity between our data and PlantcircBase
#CircRNAs	circRNA_type	Parent genes	CircRNAs	circRNA_type	Parent genes	Sequence similarity for circRNAs
Ath_circ_FC0001	exon	AT1G02080	ath_circ_000120	exonic	AT1G02080	Yes
Ath_circ_FC0002	exon	AT1G02300	ath_circ_000158	exonic	AT1G02300/AT1G02305	Yes
Ath_circ_FC0003	exon	AT1G05200	ath_circ_000478	exonic	AT1G05200	Yes
Ath_circ_FC0004	exon	AT1G05520	ath_circ_000504	intronic	AT1G05520	Yes
Ath_circ_FC0005	exon	AT1G14270	ath_circ_001546	exonic	AT1G14270	Yes
Ath_circ_FC0006	exon	AT1G15405	ath_circ_001686	intergenic	NA	Yes
Ath_circ_FC0007	exon	AT1G15405	ath_circ_001686	intergenic	NA	Yes
Ath_circ_FC0008	exon	AT1G15405	ath_circ_001686	intergenic	NA	Yes
Ath_circ_FC0009	exon	AT1G15405	ath_circ_001688	intergenic	NA	Yes
Ath_circ_FC0010	exon	AT1G15405	ath_circ_001688	intergenic	NA	Yes
Ath_circ_FC0011	exon	AT1G15405	ath_circ_001688	intergenic	NA	Yes
Ath_circ_FC0012	exon	AT1G15405	ath_circ_001688	intergenic	NA	Yes
Ath_circ_FC0013	exon	AT1G15405	ath_circ_001688	intergenic	NA	Yes
Ath_circ_FC0014	exon	AT1G16270	ath_circ_001785	exonic	AT1G16270	Yes
Ath_circ_FC0015	exon	AT1G20260	ath_circ_002205	intronic	AT1G20260	Yes
Ath_circ_FC0016	exon	AT1G31660	ath_circ_003365	exonic	AT1G31660	Yes
Ath_circ_FC0017	exon	AT1G33970	ath_circ_003584	exonic	AT1G33970	Yes
Ath_circ_FC0018	exon	AT1G45474	ath_circ_003892	exonic	AT1G45474	Yes
Ath_circ_FC0019	exon	AT1G64720	ath_circ_005565	exonic	AT1G64720	Yes
Ath_circ_FC0020	exon	AT1G64720	ath_circ_005565	exonic	AT1G64720	Yes
Ath_circ_FC0021	exon	AT1G68010	ath_circ_005873	exonic	AT1G68010	Yes
Ath_circ_FC0022	exon	AT1G72390	ath_circ_006265	exonic	AT1G72390	Yes
Ath_circ_FC0023	exon	AT1G79380	ath_circ_007041	exonic	AT1G79380	Yes
Ath_circ_FC0024	exon	AT1G79990	ath_circ_007162	exonic	AT1G79990	Yes
Ath_circ_FC0025	exon	AT1G80640	ath_circ_007247	exonic	AT1G80640	Yes
Ath_circ_FC0026	exon	AT1G80750	ath_circ_007261	exonic	AT1G80750	Yes
Ath_circ_FC0027	exon	AT1G80830	ath_circ_007271	exonic	AT1G80830	Yes
Ath_circ_FC0028	exon	AT1G80830	ath_circ_007272	exonic	AT1G80830	Yes
Ath_circ_FC0029	exon	AT2G01250	ath_circ_008296	exonic	AT2G01250	Yes
Ath_circ_FC0031	exon	AT2G07050	ath_circ_008681	exonic	AT2G07050	Yes
Ath_circ_FC0032	exon	AT2G11270	ath_circ_008817	exonic	AT2G11270	Yes
Ath_circ_FC0033	exon	AT2G11270	ath_circ_008825	exonic	AT2G11270	Yes
Ath_circ_FC0034	exon	AT2G16700	ath_circ_008998	exonic	AT2G16700	Yes
Ath_circ_FC0035	exon	AT2G28840	ath_circ_010251	exonic	AT2G28840	Yes
Ath_circ_FC0036	exon	AT2G31902	ath_circ_010619	exonic	AT2G31900	Yes
Ath_circ_FC0037	exon	AT2G32430	ath_circ_010692	exonic	AT2G32430	Yes
Ath_circ_FC0038	exon	AT2G33980	ath_circ_010867	exonic	AT2G33980	Yes
Ath_circ_FC0039	exon	AT2G38410	ath_circ_011390	exonic	AT2G38410	Yes
Ath_circ_FC0040	Intergenic	-	ath_circ_011714	intergenic	NA	Yes
Ath_circ_FC0041	Intergenic	-	ath_circ_011717	intergenic	NA	Yes
Ath_circ_FC0042	exon	AT2G41440	ath_circ_011735	exonic	AT2G41440	Yes
Ath_circ_FC0043	exon	AT2G42600	ath_circ_011846	exonic	AT2G42600	Yes
Ath_circ_FC0044	exon	AT2G48120	ath_circ_012495	exonic	AT2G48120	Yes
Ath_circ_FC0045	exon	AT3G10690	ath_circ_013671	exonic	AT3G10690	Yes
Ath_circ_FC0046	exon	AT3G14620	ath_circ_014205	exonic	AT3G14620	Yes
Ath_circ_FC0047	exon	AT3G17930	ath_circ_014662	exonic	AT3G17930	Yes
Ath_circ_FC0048	exon	AT3G49180	ath_circ_017833	exonic	AT3G49180	Yes
Ath_circ_FC0049	exon	AT3G49310	ath_circ_017840	exonic	AT3G49310	Yes
Ath_circ_FC0050	exon	AT3G51920	ath_circ_018081	exonic	AT3G51920	Yes
Ath_circ_FC0051	exon	AT3G52380	ath_circ_018153	exonic	AT3G52380	Yes
Ath_circ_FC0052	exon	AT3G55330	ath_circ_018425	exonic	AT3G55330	Yes
Ath_circ_FC0053	exon	AT3G59020	ath_circ_018775	exonic	AT3G59020	Yes
Ath_circ_FC0054	exon	AT3G59660	ath_circ_018845	exonic	AT3G59660	Yes
Ath_circ_FC0055	exon	AT4G08290	ath_circ_019883	exonic	AT4G08290	Yes
Ath_circ_FC0056	exon	AT4G13572	ath_circ_020424	exonic	AT4G13572	Yes
Ath_circ_FC0057	exon	AT4G14270	ath_circ_020519	exonic	AT4G14270	Yes
Ath_circ_FC0058	exon	AT4G15955	ath_circ_020701	intronic	AT4G15955	Yes
Ath_circ_FC0059	exon	AT4G16520	ath_circ_020757	exonic	AT4G16520	Yes
Ath_circ_FC0060	exon	AT4G24020	ath_circ_021532	exonic	AT4G24020	Yes
Ath_circ_FC0061	exon	AT4G28080	ath_circ_000035	exonic	AT1G01320	Yes
Ath_circ_FC0062	exon	AT4G30975	ath_circ_022393	intergenic	NA	Yes
Ath_circ_FC0063	exon	AT4G32120	ath_circ_022532	exonic	AT4G32120	Yes
Ath_circ_FC0064	exon	AT4G33650	ath_circ_022846	exonic	AT4G33650	Yes
Ath_circ_FC0065	exon	AT4G38920	ath_circ_023510	exonic	AT4G38920	Yes
Ath_circ_FC0066	exon	AT5G01670	ath_circ_023758	exonic	AT5G01670	Yes
Ath_circ_FC0067	exon	AT5G03290	ath_circ_023890	exonic	AT5G03290	Yes
Ath_circ_FC0068	exon	AT5G04090	ath_circ_023978	exonic	AT5G04090	Yes
Ath_circ_FC0069	exon	AT5G04140	ath_circ_024013	exonic	AT5G04140	Yes
Ath_circ_FC0070	exon	AT5G04430	ath_circ_024050	exonic	AT5G04430	Yes
Ath_circ_FC0071	exon	AT5G06610	ath_circ_024267	exonic	AT5G06610	Yes
Ath_circ_FC0072	exon	AT5G06910	ath_circ_024278	exonic	AT5G06910	Yes
Ath_circ_FC0073	exon	AT5G09700	ath_circ_024630	exonic	AT5G09700	Yes
Ath_circ_FC0074	exon	AT5G09870	ath_circ_024649	exonic	AT5G09870	Yes
Ath_circ_FC0075	exon	AT5G35200	ath_circ_026986	exonic	AT5G35200	Yes
Ath_circ_FC0076	exon	AT5G35700	ath_circ_027075	exonic	AT5G35700	Yes
Ath_circ_FC0077	exon	AT5G38212	ath_circ_027248	intronic	AT5G38210	Yes
Ath_circ_FC0079	exon	AT5G46280	ath_circ_028049	exonic	AT5G46280	Yes
Ath_circ_FC0080	exon	AT5G57350	ath_circ_029246	exonic	AT5G57350	Yes
Ath_circ_FC0081	exon	AT5G60410	ath_circ_029515	exonic	AT5G60410	Yes
Ath_circ_FC0082	exon	AT5G65670	ath_circ_030115	exonic	AT5G65670	Yes
Ath_circ_FC0083	exon	ATMG00030	ath_circ_035761	exonic	ATMG00030	Yes
Ath_circ_FC0084	exon	ATMG00030	ath_circ_035761	exonic	ATMG00030	Yes
Ath_circ_FC0085	exon	ATMG00030	ath_circ_035761	exonic	ATMG00030	Yes
Ath_circ_FC0086	Intergenic	-	ath_circ_035761	exonic	ATMG00030	Yes
Ath_circ_FC0087	Intergenic	-	ath_circ_035835	intergenic	NA	Yes
Ath_circ_FC0088	exon	ATMG01390	ath_circ_035880	intergenic	NA	Yes
Ath_circ_FC0089	exon	ATCG00020	ath_circ_030320	exonic	ATCG00020	Yes
Ath_circ_FC0090	exon	ATCG00020	ath_circ_030369	intergenic	NA	Yes
Ath_circ_FC0091	exon	ATCG00020	ath_circ_030373	exonic	ATCG00120	Yes
Ath_circ_FC0092	exon	ATCG00020	ath_circ_030381	exonic	ATCG00020	Yes
Ath_circ_FC0093	exon	ATCG00020	ath_circ_030381	exonic	ATCG00020	Yes
Ath_circ_FC0094	exon	ATCG00020	ath_circ_030381	exonic	ATCG00020	Yes
Ath_circ_FC0095	exon	ATCG00020	ath_circ_030511	exonic	ATCG00020/ATCG00120	Yes
Ath_circ_FC0096	exon	ATCG00020	ath_circ_030527	exonic	ATCG00020/ATCG00130	Yes
Ath_circ_FC0097	exon	ATCG00020	ath_circ_030566	exonic	ATCG00020	Yes
Ath_circ_FC0098	exon	ATCG00020	ath_circ_030635	exonic	ATCG00020	Yes
Ath_circ_FC0099	exon	ATCG00020	ath_circ_030856	exonic	ATCG00020	Yes
Ath_circ_FC0100	exon	ATCG00020	ath_circ_030894	exonic	ATCG00020	Yes
Ath_circ_FC0101	exon	ATCG00020	ath_circ_031241	exonic	ATCG00020	Yes
Ath_circ_FC0102	exon	ATCG00020	ath_circ_031307	exonic	ATCG00020	Yes
Ath_circ_FC0103	exon	ATCG00070	ath_circ_031524	exonic	ATCG00070	Yes
Ath_circ_FC0104	Intergenic	-	ath_circ_032464	exonic	ATCG00490	Yes
Ath_circ_FC0105	exon	ATCG00490	ath_circ_033362	exonic	ATCG00490	Yes
Ath_circ_FC0106	exon	ATCG00630	ath_circ_033557	exonic	ATCG00600/ATCG00680	Yes
Ath_circ_FC0107	Intergenic	-	ath_circ_033606	exonic	ATCG00730	Yes
Ath_circ_FC0108	exon	ATCG00680	ath_circ_033641	exonic	ATCG00680/ATCG00700	Yes
Ath_circ_FC0109	intron	ATCG00720	ath_circ_033740	intronic	ATCG00730	Yes
Ath_circ_FC0110	intron	ATCG00730	ath_circ_033734	exonic	ATCG00700	Yes
Ath_circ_FC0111	exon	ATCG00740	ath_circ_033795	exonic	ATCG00740	Yes
Ath_circ_FC0112	exon	ATCG00760	ath_circ_033802	exonic	ATCG00760	Yes
Ath_circ_FC0115	exon	AT1G01320	ath_circ_000029	exonic	AT1G01320	Yes
Ath_circ_FC0116	exon	AT1G01320	ath_circ_000030	exonic	AT1G01320	Yes
Ath_circ_FC0117	exon	AT1G01320	ath_circ_000030	exonic	AT1G01320	Yes
Ath_circ_FC0118	exon	AT1G01320	ath_circ_000029	exonic	AT1G01320	Yes
Ath_circ_FC0119	exon	AT1G01320	ath_circ_000033	exonic	AT1G01320	Yes
Ath_circ_FC0120	exon	AT1G01320	ath_circ_000035	exonic	AT1G01320	Yes
Ath_circ_FC0121	exon	AT1G01320	ath_circ_000038	exonic	AT1G01320	Yes
Ath_circ_FC0122	exon	AT1G01430	ath_circ_000043	exonic	AT1G01430	Yes
Ath_circ_FC0123	exon	AT1G01520	ath_circ_000050	exonic	AT1G01520	Yes
Ath_circ_FC0124	exon	AT1G01520	ath_circ_000050	exonic	AT1G01520	Yes
Ath_circ_FC0125	exon	AT1G01520	ath_circ_000050	exonic	AT1G01520	Yes
Ath_circ_FC0126	exon	AT1G01620	ath_circ_000056	exonic	AT1G01620	Yes
Ath_circ_FC0127	exon	AT1G01710	ath_circ_000073	exonic	AT1G01710	Yes
Ath_circ_FC0129	exon	AT1G01910	ath_circ_000090	exonic	AT1G01910	Yes
Ath_circ_FC0130	exon	AT1G01910	ath_circ_000091	exonic	AT1G01910	Yes
Ath_circ_FC0133	exon	AT1G02080	ath_circ_000105	exonic	AT1G02080	Yes
Ath_circ_FC0134	exon	AT1G02080	ath_circ_000106	exonic	AT1G02080	Yes
Ath_circ_FC0135	exon	AT1G02080	ath_circ_000114	exonic	AT1G02080	Yes
Ath_circ_FC0136	exon	AT1G02080	ath_circ_000118	exonic	AT1G02080	Yes
Ath_circ_FC0137	exon	AT1G02080	ath_circ_000123	exonic	AT1G02080	Yes
Ath_circ_FC0138	exon	AT1G02080	ath_circ_000125	exonic	AT1G02080	Yes
Ath_circ_FC0139	exon	AT1G02090	ath_circ_000127	exonic	AT1G02090	Yes
Ath_circ_FC0140	exon	AT1G02110	ath_circ_000130	exonic	AT1G02110	Yes
Ath_circ_FC0141	exon	AT1G02120	ath_circ_000131	exonic	AT1G02120	Yes
Ath_circ_FC0142	exon	AT1G02120	ath_circ_000131	exonic	AT1G02120	Yes
Ath_circ_FC0144	exon	AT1G02170	ath_circ_000145	exonic	AT1G02170	Yes
Ath_circ_FC0145	exon	AT1G02300	ath_circ_000158	exonic	AT1G02300/AT1G02305	Yes
Ath_circ_FC0148	exon	AT1G02840	ath_circ_000197	exonic	AT1G02840	Yes
Ath_circ_FC0149	exon	AT1G02840	ath_circ_000197	exonic	AT1G02840	Yes
Ath_circ_FC0150	exon	AT1G02890	ath_circ_000206	exonic	AT1G02890	Yes
Ath_circ_FC0151	exon	AT1G02890	ath_circ_000209	exonic	AT1G02890	Yes
Ath_circ_FC0154	exon	AT1G03090	ath_circ_000226	exonic	AT1G03090	Yes
Ath_circ_FC0155	Intergenic	n/a	ath_circ_000246	exonic	AT1G03160	Yes
Ath_circ_FC0156	exon	AT1G03475	ath_circ_000262	exonic	AT1G03475	Yes
Ath_circ_FC0157	exon	AT1G03780	ath_circ_000294	exonic	AT1G03780	Yes
Ath_circ_FC0158	exon	AT1G03780	ath_circ_000294	exonic	AT1G03780	Yes
Ath_circ_FC0159	exon	AT1G03780	ath_circ_000296	exonic	AT1G03780	Yes
Ath_circ_FC0160	exon	AT1G03860	ath_circ_000300	exonic	AT1G03860	Yes
Ath_circ_FC0162	exon	AT1G04080	ath_circ_000331	exonic	AT1G04080	Yes
Ath_circ_FC0164	exon	AT1G04230	ath_circ_000362	exonic	AT1G04230	Yes
Ath_circ_FC0165	exon	AT1G04230	ath_circ_000362	exonic	AT1G04230	Yes
Ath_circ_FC0166	exon	AT1G04230	ath_circ_000364	exonic	AT1G04230	Yes
Ath_circ_FC0167	exon	AT1G04280	ath_circ_000367	exonic	AT1G04280	Yes
Ath_circ_FC0168	exon	AT1G04380	ath_circ_029421	exonic	AT5G59540	Yes
Ath_circ_FC0169	exon	AT1G04410	ath_circ_000380	exonic	AT1G04410	Yes
Ath_circ_FC0170	exon	AT1G04420	ath_circ_000385	exonic	AT1G04420	Yes
Ath_circ_FC0171	exon	AT1G04420	ath_circ_000385	exonic	AT1G04420	Yes
Ath_circ_FC0172	exon	AT1G04680	ath_circ_000412	exonic	AT1G04680	Yes
Ath_circ_FC0173	exon	AT1G04690	ath_circ_000416	exonic	AT1G04690	Yes
Ath_circ_FC0174	exon	AT1G04700	ath_circ_007063	exonic	AT1G79570	Yes
Ath_circ_FC0175	Intergenic	n/a	ath_circ_010774	exonic	AT2G33110/AT2G33120	Yes
Ath_circ_FC0176	Intergenic	n/a	ath_circ_010774	exonic	AT2G33110/AT2G33120	Yes
Ath_circ_FC0177	exon	AT1G04770	ath_circ_000426	exonic	AT1G04770	Yes
Ath_circ_FC0178	exon	AT1G04810	ath_circ_000429	exonic	AT1G04810	Yes
Ath_circ_FC0179	exon	AT1G04950	ath_circ_000455	exonic	AT1G04950	Yes
Ath_circ_FC0180	exon	AT1G05010	ath_circ_000462	exonic	AT1G05010	Yes
Ath_circ_FC0181	exon	AT1G05010	ath_circ_000463	exonic	AT1G05010	Yes
Ath_circ_FC0184	exon	AT1G05160	ath_circ_000470	exonic	AT1G05160	Yes
Ath_circ_FC0185	exon	AT1G05180	ath_circ_000476	exonic	AT1G05180	Yes
Ath_circ_FC0186	exon	AT1G05230	ath_circ_000480	exonic	AT1G05230	Yes
Ath_circ_FC0187	exon	AT1G05230	ath_circ_000482	exonic	AT1G05230	Yes
Ath_circ_FC0188	exon	AT1G05380	ath_circ_000497	exonic	AT1G05380	Yes
Ath_circ_FC0189	exon	AT1G05520	ath_circ_000504	intronic	AT1G05520	Yes
Ath_circ_FC0190	exon	AT1G05520	ath_circ_015266	exonic	AT3G23660	Yes
Ath_circ_FC0194	exon	AT1G05630	ath_circ_010609	exonic	AT2G31830	Yes
Ath_circ_FC0195	exon	AT1G05830	ath_circ_000524	exonic	AT1G05830	Yes
Ath_circ_FC0196	exon	AT1G05830	ath_circ_000531	exonic	AT1G05830	Yes
Ath_circ_FC0197	exon	AT1G05830	ath_circ_000535	exonic	AT1G05830	Yes
Ath_circ_FC0198	exon	AT1G05840	ath_circ_000539	exonic	AT1G05840	Yes
Ath_circ_FC0202	exon	AT1G05890	ath_circ_000554	exonic	AT1G05890	Yes
Ath_circ_FC0203	intron	AT1G05890	ath_circ_000553	exonic	AT1G05890	Yes
Ath_circ_FC0204	exon	AT1G05910	ath_circ_000556	exonic	AT1G05910	Yes
Ath_circ_FC0205	exon	AT1G05960	ath_circ_000567	exonic	AT1G05960	Yes
Ath_circ_FC0206	exon	AT1G05960	ath_circ_000568	exonic	AT1G05960	Yes
Ath_circ_FC0208	exon	AT1G06070	ath_circ_000575	exonic	AT1G06070	Yes
Ath_circ_FC0209	exon	AT1G06070	ath_circ_000575	exonic	AT1G06070	Yes
Ath_circ_FC0210	exon	AT1G06130	ath_circ_010533	exonic	AT2G31350	Yes
Ath_circ_FC0211	exon	AT1G06149	ath_circ_000582	exonic	AT1G06149/AT1G06150	Yes
Ath_circ_FC0212	exon	AT1G06210	ath_circ_000585	exonic	AT1G06210	Yes
Ath_circ_FC0213	exon	AT1G06240	ath_circ_000591	exonic	AT1G06240	Yes
Ath_circ_FC0214	exon	AT1G06560	ath_circ_000616	exonic	AT1G06560	Yes
Ath_circ_FC0215	exon	AT1G06590	ath_circ_000617	exonic	AT1G06590	Yes
Ath_circ_FC0216	exon	AT1G06680	ath_circ_000628	exonic	AT1G06680	Yes
Ath_circ_FC0217	exon	AT1G06700	ath_circ_000639	exonic	AT1G06700	Yes
Ath_circ_FC0218	exon	AT1G06700	ath_circ_000639	exonic	AT1G06700	Yes
Ath_circ_FC0220	exon	AT1G06820	ath_circ_000650	exonic	AT1G06820	Yes
Ath_circ_FC0221	exon	AT1G06840	ath_circ_000652	exonic	AT1G06840	Yes
Ath_circ_FC0225	exon	AT1G07110	ath_circ_000678	exonic	AT1G07110	Yes
Ath_circ_FC0229	exon	AT1G07360	ath_circ_000708	exonic	AT1G07360	Yes
Ath_circ_FC0230	exon	AT1G07420	ath_circ_000714	exonic	AT1G07420	Yes
Ath_circ_FC0233	exon	AT1G07705	ath_circ_000734	exonic	AT1G07705	Yes
Ath_circ_FC0234	exon	AT1G07745	ath_circ_000735	exonic	AT1G07745	Yes
Ath_circ_FC0235	intron	AT1G07870	ath_circ_000750	intronic	AT1G07870	Yes
Ath_circ_FC0236	exon	AT1G07890	ath_circ_000753	exonic	AT1G07890	Yes
Ath_circ_FC0237	exon	AT1G07890	ath_circ_000756	exonic	AT1G07890	Yes
Ath_circ_FC0238	exon	AT1G07890	ath_circ_000756	exonic	AT1G07890	Yes
Ath_circ_FC0239	exon	AT1G07910	ath_circ_000767	exonic	AT1G07910	Yes
Ath_circ_FC0240	exon	AT1G07910	ath_circ_000770	exonic	AT1G07910	Yes
Ath_circ_FC0242	exon	AT1G07990	ath_circ_000786	exonic	AT1G07990	Yes
Ath_circ_FC0243	exon	AT1G07990	ath_circ_000790	exonic	AT1G07990	Yes
Ath_circ_FC0244	exon	AT1G08040	ath_circ_000793	exonic	AT1G08040	Yes
Ath_circ_FC0249	intron	AT1G08450	ath_circ_000862	intronic	AT1G08450	Yes
Ath_circ_FC0251	exon	AT1G08520	ath_circ_000871	exonic	AT1G08520	Yes
Ath_circ_FC0252	exon	AT1G08520	ath_circ_000871	exonic	AT1G08520	Yes
Ath_circ_FC0253	exon	AT1G08520	ath_circ_000871	exonic	AT1G08520	Yes
Ath_circ_FC0255	exon	AT1G08550	ath_circ_000881	exonic	AT1G08550	Yes
Ath_circ_FC0256	exon	AT1G08550	ath_circ_000881	exonic	AT1G08550	Yes
Ath_circ_FC0258	exon	AT1G08680	ath_circ_000891	exonic	AT1G08680	Yes
Ath_circ_FC0261	exon	AT1G09020	ath_circ_000940	exonic	AT1G09020	Yes
Ath_circ_FC0262	exon	AT1G09020	ath_circ_000947	exonic	AT1G09020	Yes
Ath_circ_FC0265	exon	AT1G09140	ath_circ_000965	exonic	AT1G09140	Yes
Ath_circ_FC0266	intron	AT1G09150	ath_circ_000968	exonic	AT1G09150	Yes
Ath_circ_FC0267	exon	AT1G09160	ath_circ_005896	exonic	AT1G68410	Yes
Ath_circ_FC0268	exon	AT1G09200	ath_circ_015696	exonic	AT3G27360/AT3G27380	Yes
Ath_circ_FC0270	exon	AT1G09320	ath_circ_001012	exonic	AT1G09320	Yes
Ath_circ_FC0271	exon	AT1G09340	ath_circ_001015	exonic	AT1G09340	Yes
Ath_circ_FC0272	exon	AT1G09340	ath_circ_001027	exonic	AT1G09340	Yes
Ath_circ_FC0273	exon	AT1G09340	ath_circ_001030	exonic	AT1G09340	Yes
Ath_circ_FC0274	exon	AT1G09430	ath_circ_001037	exonic	AT1G09430	Yes
Ath_circ_FC0276	exon	AT1G09640	ath_circ_001055	exonic	AT1G09640	Yes
Ath_circ_FC0281	exon	AT1G09932	ath_circ_001087	exonic	AT1G09932	Yes
Ath_circ_FC0282	exon	AT1G10090	ath_circ_001104	exonic	AT1G10090	Yes
Ath_circ_FC0283	intron	AT1G10130	ath_circ_001112	exonic	AT1G10130	Yes
Ath_circ_FC0284	intron	AT1G10130	ath_circ_001114	exonic	AT1G10130	Yes
Ath_circ_FC0286	exon	AT1G10310	ath_circ_001146	exonic	AT1G10310	Yes
Ath_circ_FC0287	exon	AT1G10320	ath_circ_001148	exonic	AT1G10320	Yes
Ath_circ_FC0288	exon	AT1G10390	ath_circ_001151	exonic	AT1G10390	Yes
Ath_circ_FC0289	exon	AT1G10470	ath_circ_001166	exonic	AT1G10470	Yes
Ath_circ_FC0290	exon	AT1G10490	ath_circ_018685	exonic	AT3G57940	Yes
Ath_circ_FC0291	exon	AT1G10640	ath_circ_005225	exonic	AT1G60590	Yes
Ath_circ_FC0292	exon	AT1G10640	ath_circ_001191	exonic	AT1G10640	Yes
Ath_circ_FC0293	exon	AT1G10670	ath_circ_001197	exonic	AT1G10670	Yes
Ath_circ_FC0294	exon	AT1G10760	ath_circ_001219	exonic	AT1G10760	Yes
Ath_circ_FC0295	exon	AT1G10760	ath_circ_001222	exonic	AT1G10760	Yes
Ath_circ_FC0296	exon	AT1G10820	ath_circ_001225	exonic	AT1G10820	Yes
Ath_circ_FC0297	exon	AT1G10840	ath_circ_001234	exonic	AT1G10840	Yes
Ath_circ_FC0298	exon	AT1G10930	ath_circ_001254	exonic	AT1G10930	Yes
Ath_circ_FC0299	exon	AT1G10950	ath_circ_001261	exonic	AT1G10950	Yes
Ath_circ_FC0300	exon	AT1G10950	ath_circ_001263	exonic	AT1G10950	Yes
Ath_circ_FC0301	exon	AT1G10960	ath_circ_001265	exonic	AT1G10960	Yes
Ath_circ_FC0303	exon	AT1G11000	ath_circ_001269	exonic	AT1G11000	Yes
Ath_circ_FC0305	exon	AT1G11060	ath_circ_001272	exonic	AT1G11060	Yes
Ath_circ_FC0307	exon	AT1G11170	ath_circ_005301	exonic	AT1G61240	Yes
Ath_circ_FC0308	exon	AT1G11310	ath_circ_001288	exonic	AT1G11310	Yes
Ath_circ_FC0310	exon	AT1G11660	ath_circ_001309	exonic	AT1G11660	Yes
Ath_circ_FC0311	exon	AT1G11680	ath_circ_001310	exonic	AT1G11680	Yes
Ath_circ_FC0312	exon	AT1G11860	ath_circ_001326	exonic	AT1G11860	Yes
Ath_circ_FC0314	exon	AT1G11910	ath_circ_001338	exonic	AT1G11910	Yes
Ath_circ_FC0315	exon	AT1G11950	ath_circ_019367	exonic	AT4G00990	Yes
Ath_circ_FC0316	exon	AT1G11960	ath_circ_001340	exonic	AT1G11960	Yes
Ath_circ_FC0317	intron	AT1G12000	ath_circ_001351	intronic	AT1G12000	Yes
Ath_circ_FC0318	exon	AT1G12110	ath_circ_001366	exonic	AT1G12110	Yes
Ath_circ_FC0320	exon	AT1G12240	ath_circ_001374	exonic	AT1G12240	Yes
Ath_circ_FC0321	exon	AT1G12240	ath_circ_005422	exonic	AT1G62660	Yes
Ath_circ_FC0323	exon	AT1G12360	ath_circ_001393	exonic	AT1G12360	Yes
Ath_circ_FC0326	exon	AT1G12470	ath_circ_001406	exonic	AT1G12470	Yes
Ath_circ_FC0327	exon	AT1G12520	ath_circ_001409	exonic	AT1G12520	Yes
Ath_circ_FC0328	exon	AT1G12800	ath_circ_001425	exonic	AT1G12800	Yes
Ath_circ_FC0329	exon	AT1G12900	ath_circ_001442	exonic	AT1G12900	Yes
Ath_circ_FC0330	exon	AT1G12930	ath_circ_001444	exonic	AT1G12930	Yes
Ath_circ_FC0334	exon	AT1G13320	ath_circ_001474	exonic	AT1G13320	Yes
Ath_circ_FC0335	exon	AT1G13450	ath_circ_001490	exonic	AT1G13450	Yes
Ath_circ_FC0337	exon	AT1G14000	ath_circ_001529	exonic	AT1G14000	Yes
Ath_circ_FC0338	Intergenic	n/a	ath_circ_001532	exonic	AT1G14120/AT1G14130	Yes
Ath_circ_FC0339	exon	AT1G14250	ath_circ_001539	exonic	AT1G14230/AT1G14250	Yes
Ath_circ_FC0340	exon	AT1G14270	ath_circ_001546	exonic	AT1G14270	Yes
Ath_circ_FC0342	exon	AT1G14380	ath_circ_001566	exonic	AT1G14380	Yes
Ath_circ_FC0343	exon	AT1G14520	ath_circ_021826	intergenic	NA	Yes
Ath_circ_FC0344	exon	AT1G14560	ath_circ_001577	exonic	AT1G14560	Yes
Ath_circ_FC0345	exon	AT1G14580	ath_circ_001580	exonic	AT1G14580	Yes
Ath_circ_FC0346	exon	AT1G14700	ath_circ_001602	exonic	AT1G14700	Yes
Ath_circ_FC0347	exon	AT1G14830	ath_circ_001610	exonic	AT1G14830	Yes
Ath_circ_FC0348	exon	AT1G14840	ath_circ_001616	exonic	AT1G14840	Yes
Ath_circ_FC0350	exon	AT1G15030	ath_circ_001625	exonic	AT1G15030	Yes
Ath_circ_FC0351	exon	AT1G15030	ath_circ_001625	exonic	AT1G15030	Yes
Ath_circ_FC0353	exon	AT1G15165	ath_circ_001634	exonic	AT1G15160/AT1G15170	Yes
Ath_circ_FC0354	Intergenic	n/a	ath_circ_001636	exonic	AT1G15170/AT1G15180	Yes
Ath_circ_FC0355	exon	AT1G15215	ath_circ_001647	exonic	AT1G15215	Yes
Ath_circ_FC0356	exon	AT1G15240	ath_circ_001650	exonic	AT1G15240	Yes
Ath_circ_FC0357	exon	AT1G15240	ath_circ_001654	exonic	AT1G15240	Yes
Ath_circ_FC0358	exon	AT1G15240	ath_circ_001654	exonic	AT1G15240	Yes
Ath_circ_FC0359	exon	AT1G15280	ath_circ_001657	exonic	AT1G15280	Yes
Ath_circ_FC0360	exon	AT1G15290	ath_circ_001663	exonic	AT1G15290	Yes
Ath_circ_FC0361	exon	AT1G15290	ath_circ_000033	exonic	AT1G01320	Yes
Ath_circ_FC0362	Intergenic	n/a	ath_circ_001686	intergenic	NA	Yes
Ath_circ_FC0363	Intergenic	n/a	ath_circ_001686	intergenic	NA	Yes
Ath_circ_FC0364	Intergenic	n/a	ath_circ_001686	intergenic	NA	Yes
Ath_circ_FC0365	Intergenic	n/a	ath_circ_001686	intergenic	NA	Yes
Ath_circ_FC0366	Intergenic	n/a	ath_circ_001686	intergenic	NA	Yes
Ath_circ_FC0367	Intergenic	n/a	ath_circ_001686	intergenic	NA	Yes
Ath_circ_FC0368	Intergenic	n/a	ath_circ_001686	intergenic	NA	Yes
Ath_circ_FC0369	Intergenic	n/a	ath_circ_001686	intergenic	NA	Yes
Ath_circ_FC0370	Intergenic	n/a	ath_circ_001686	intergenic	NA	Yes
Ath_circ_FC0371	Intergenic	n/a	ath_circ_001686	intergenic	NA	Yes
Ath_circ_FC0372	Intergenic	n/a	ath_circ_001686	intergenic	NA	Yes
Ath_circ_FC0373	Intergenic	n/a	ath_circ_001686	intergenic	NA	Yes
Ath_circ_FC0374	Intergenic	n/a	ath_circ_001688	intergenic	NA	Yes
Ath_circ_FC0375	Intergenic	n/a	ath_circ_001688	intergenic	NA	Yes
Ath_circ_FC0376	Intergenic	n/a	ath_circ_001688	intergenic	NA	Yes
Ath_circ_FC0377	Intergenic	n/a	ath_circ_001688	intergenic	NA	Yes
Ath_circ_FC0378	Intergenic	n/a	ath_circ_001688	intergenic	NA	Yes
Ath_circ_FC0379	Intergenic	n/a	ath_circ_001688	intergenic	NA	Yes
Ath_circ_FC0380	Intergenic	n/a	ath_circ_001688	intergenic	NA	Yes
Ath_circ_FC0382	exon	AT1G15490	ath_circ_007197	exonic	AT1G80280	Yes
Ath_circ_FC0384	exon	AT1G15570	ath_circ_001701	exonic	AT1G15570	Yes
Ath_circ_FC0385	exon	AT1G15660	ath_circ_001706	exonic	AT1G15660	Yes
Ath_circ_FC0386	exon	AT1G15690	ath_circ_001711	exonic	AT1G15690	Yes
Ath_circ_FC0387	exon	AT1G15750	ath_circ_001729	exonic	AT1G15750	Yes
Ath_circ_FC0388	exon	AT1G15750	ath_circ_001729	exonic	AT1G15750	Yes
Ath_circ_FC0389	exon	AT1G15750	ath_circ_001731	exonic	AT1G15750	Yes
Ath_circ_FC0390	exon	AT1G15820	ath_circ_001741	exonic	AT1G15820	Yes
Ath_circ_FC0391	exon	AT1G15820	ath_circ_001741	exonic	AT1G15820	Yes
Ath_circ_FC0392	exon	AT1G15950	ath_circ_001760	exonic	AT1G15950	Yes
Ath_circ_FC0393	exon	AT1G15950	ath_circ_001760	exonic	AT1G15950	Yes
Ath_circ_FC0394	exon	AT1G15980	ath_circ_001764	exonic	AT1G15980	Yes
Ath_circ_FC0395	exon	AT1G16190	ath_circ_001777	exonic	AT1G16190	Yes
Ath_circ_FC0396	exon	AT1G16540	ath_circ_001805	exonic	AT1G16540	Yes
Ath_circ_FC0397	exon	AT1G16570	ath_circ_001810	exonic	AT1G16570	Yes
Ath_circ_FC0400	exon	AT1G16720	ath_circ_001830	exonic	AT1G16720	Yes
Ath_circ_FC0401	exon	AT1G16780	ath_circ_001845	exonic	AT1G16780	Yes
Ath_circ_FC0402	exon	AT1G16970	ath_circ_001861	exonic	AT1G16970	Yes
Ath_circ_FC0403	exon	AT1G17110	ath_circ_001870	exonic	AT1G17110	Yes
Ath_circ_FC0404	exon	AT1G17110	ath_circ_001876	exonic	AT1G17110	Yes
Ath_circ_FC0405	exon	AT1G17145	ath_circ_001884	exonic	AT1G17145	Yes
Ath_circ_FC0406	exon	AT1G17220	ath_circ_001888	exonic	AT1G17220	Yes
Ath_circ_FC0407	exon	AT1G17220	ath_circ_001901	exonic	AT1G17220	Yes
Ath_circ_FC0408	exon	AT1G17360	ath_circ_001915	exonic	AT1G17360	Yes
Ath_circ_FC0409	exon	AT1G17360	ath_circ_001915	exonic	AT1G17360	Yes
Ath_circ_FC0410	exon	AT1G17370	ath_circ_001918	exonic	AT1G17370	Yes
Ath_circ_FC0412	exon	AT1G17480	ath_circ_006308	exonic	AT1G72670	Yes
Ath_circ_FC0413	exon	AT1G17580	ath_circ_001938	exonic	AT1G17580	Yes
Ath_circ_FC0414	exon	AT1G17690	ath_circ_001959	exonic	AT1G17690	Yes
Ath_circ_FC0415	exon	AT1G17690	ath_circ_001959	exonic	AT1G17690	Yes
Ath_circ_FC0416	exon	AT1G17720	ath_circ_001971	exonic	AT1G17720	Yes
Ath_circ_FC0417	exon	AT1G17840	ath_circ_001981	exonic	AT1G17840	Yes
Ath_circ_FC0418	exon	AT1G18040	ath_circ_001999	exonic	AT1G18040	Yes
Ath_circ_FC0419	exon	AT1G18080	ath_circ_002020	exonic	AT1G18080	Yes
Ath_circ_FC0421	exon	AT1G18370	ath_circ_002055	exonic	AT1G18370	Yes
Ath_circ_FC0423	exon	AT1G18700	ath_circ_002082	exonic	AT1G18700	Yes
Ath_circ_FC0424	exon	AT1G18950	ath_circ_002101	exonic	AT1G18950	Yes
Ath_circ_FC0425	exon	AT1G18950	ath_circ_002101	exonic	AT1G18950	Yes
Ath_circ_FC0426	exon	AT1G19100	ath_circ_002110	exonic	AT1G19100	Yes
Ath_circ_FC0427	exon	AT1G19100	ath_circ_017650	exonic	AT3G47390	Yes
Ath_circ_FC0428	exon	AT1G19110	ath_circ_002115	exonic	AT1G19110	Yes
Ath_circ_FC0429	exon	AT1G19110	ath_circ_002116	exonic	AT1G19110	Yes
Ath_circ_FC0431	exon	AT1G19580	ath_circ_002139	exonic	AT1G19580	Yes
Ath_circ_FC0434	exon	AT1G19715	ath_circ_002146	exonic	AT1G19715	Yes
Ath_circ_FC0435	exon	AT1G19715	ath_circ_002146	exonic	AT1G19715	Yes
Ath_circ_FC0438	exon	AT1G19860	ath_circ_002152	exonic	AT1G19860	Yes
Ath_circ_FC0439	exon	AT1G19870	ath_circ_002153	exonic	AT1G19870	Yes
Ath_circ_FC0441	exon	AT1G19980	ath_circ_002163	exonic	AT1G19980	Yes
Ath_circ_FC0442	exon	AT1G20020	ath_circ_002165	exonic	AT1G20020	Yes
Ath_circ_FC0443	exon	AT1G20110	ath_circ_002184	exonic	AT1G20110	Yes
Ath_circ_FC0446	exon	AT1G20440	ath_circ_002223	exonic	AT1G20440	Yes
Ath_circ_FC0447	exon	AT1G20450	ath_circ_002236	exonic	AT1G20450	Yes
Ath_circ_FC0448	exon	AT1G20620	ath_circ_002260	exonic	AT1G20620	Yes
Ath_circ_FC0449	exon	AT1G20620	ath_circ_002260	exonic	AT1G20620	Yes
Ath_circ_FC0450	exon	AT1G20620	ath_circ_002262	exonic	AT1G20620/AT1G20630	Yes
Ath_circ_FC0451	exon	AT1G20620	ath_circ_002262	exonic	AT1G20620/AT1G20630	Yes
Ath_circ_FC0452	exon	AT1G20620	ath_circ_002262	exonic	AT1G20620/AT1G20630	Yes
Ath_circ_FC0453	exon	AT1G20620	ath_circ_002269	exonic	AT1G20620	Yes
Ath_circ_FC0454	exon	AT1G20760	ath_circ_002383	exonic	AT1G21630	Yes
Ath_circ_FC0456	exon	AT1G20780	ath_circ_002301	exonic	AT1G20780	Yes
Ath_circ_FC0457	exon	AT1G20780	ath_circ_002301	exonic	AT1G20780	Yes
Ath_circ_FC0458	exon	AT1G20840	ath_circ_002304	exonic	AT1G20840	Yes
Ath_circ_FC0459	exon	AT1G20910	ath_circ_002307	exonic	AT1G20910	Yes
Ath_circ_FC0462	exon	AT1G21080	ath_circ_002319	exonic	AT1G21080	Yes
Ath_circ_FC0465	exon	AT1G21380	ath_circ_002363	exonic	AT1G21380	Yes
Ath_circ_FC0466	exon	AT1G21580	ath_circ_002371	exonic	AT1G21580	Yes
Ath_circ_FC0467	exon	AT1G21610	ath_circ_002381	exonic	AT1G21610	Yes
Ath_circ_FC0468	exon	AT1G21630	ath_circ_002387	exonic	AT1G21630	Yes
Ath_circ_FC0469	exon	AT1G21630	ath_circ_002387	exonic	AT1G21630	Yes
Ath_circ_FC0471	exon	AT1G21651	ath_circ_002392	exonic	AT1G21650/AT1G21651	Yes
Ath_circ_FC0472	exon	AT1G21730	ath_circ_002410	exonic	AT1G21730	Yes
Ath_circ_FC0474	exon	AT1G21880	ath_circ_002426	exonic	AT1G21880	Yes
Ath_circ_FC0476	exon	AT1G22060	ath_circ_002433	exonic	AT1G22060	Yes
Ath_circ_FC0477	exon	AT1G22300	ath_circ_002440	exonic	AT1G22300	Yes
Ath_circ_FC0478	exon	AT1G22410	ath_circ_023676	exonic	AT4G39980	Yes
Ath_circ_FC0480	exon	AT1G22620	ath_circ_002470	exonic	AT1G22620	Yes
Ath_circ_FC0481	exon	AT1G22700	ath_circ_002475	exonic	AT1G22700	Yes
Ath_circ_FC0482	exon	AT1G22750	ath_circ_002479	exonic	AT1G22750	Yes
Ath_circ_FC0485	exon	AT1G23010	ath_circ_002502	exonic	AT1G23010	Yes
Ath_circ_FC0490	exon	AT1G23310	ath_circ_002529	exonic	AT1G23310	Yes
Ath_circ_FC0491	exon	AT1G23310	ath_circ_002543	exonic	AT1G23310	Yes
Ath_circ_FC0492	exon	AT1G23310	ath_circ_002543	exonic	AT1G23310	Yes
Ath_circ_FC0493	exon	AT1G23340	ath_circ_028489	exonic	AT5G50150	Yes
Ath_circ_FC0494	Intergenic	n/a	ath_circ_002559	exonic	AT1G23440	Yes
Ath_circ_FC0495	exon	AT1G23480	ath_circ_002561	exonic	AT1G23480	Yes
Ath_circ_FC0496	exon	AT1G23730	ath_circ_006059	exonic	AT1G70410	Yes
Ath_circ_FC0497	exon	AT1G23940	ath_circ_002582	exonic	AT1G23900	Yes
Ath_circ_FC0498	exon	AT1G24190	ath_circ_001161	exonic	AT1G10450	Yes
Ath_circ_FC0499	exon	AT1G24190	ath_circ_002612	exonic	AT1G24190/AT1G24200	Yes
Ath_circ_FC0500	exon	AT1G24280	ath_circ_002627	exonic	AT1G24280	Yes
Ath_circ_FC0503	exon	AT1G24510	ath_circ_002643	exonic	AT1G24510	Yes
Ath_circ_FC0504	exon	AT1G24510	ath_circ_002646	exonic	AT1G24510	Yes
Ath_circ_FC0505	exon	AT1G24510	ath_circ_002646	exonic	AT1G24510	Yes
Ath_circ_FC0506	exon	AT1G24706	ath_circ_002658	exonic	AT1G24706	Yes
Ath_circ_FC0507	exon	AT1G24764	ath_circ_005878	exonic	AT1G68060	Yes
Ath_circ_FC0508	exon	AT1G25230	ath_circ_002762	exonic	AT1G25230	Yes
Ath_circ_FC0509	exon	AT1G25230	ath_circ_002762	exonic	AT1G25230	Yes
Ath_circ_FC0510	exon	AT1G25375	ath_circ_002772	exonic	AT1G25375	Yes
Ath_circ_FC0511	exon	AT1G25550	ath_circ_015507	exonic	AT3G25790	Yes
Ath_circ_FC0512	exon	AT1G25682	ath_circ_002787	exonic	AT1G25682/AT1G25988	Yes
Ath_circ_FC0514	Intergenic	n/a	ath_circ_002802	exonic	AT1G26210	Yes
Ath_circ_FC0515	Intergenic	n/a	ath_circ_002803	exonic	AT1G26210	Yes
Ath_circ_FC0517	exon	AT1G26630	ath_circ_002823	exonic	AT1G26630	Yes
Ath_circ_FC0518	exon	AT1G26730	ath_circ_002831	exonic	AT1G26730	Yes
Ath_circ_FC0519	exon	AT1G26770	ath_circ_002833	exonic	AT1G26770	Yes
Ath_circ_FC0520	exon	AT1G27030	ath_circ_002847	exonic	AT1G27030	Yes
Ath_circ_FC0521	exon	AT1G27100	ath_circ_002856	exonic	AT1G27100	Yes
Ath_circ_FC0523	exon	AT1G27370	ath_circ_002874	exonic	AT1G27360	Yes
Ath_circ_FC0524	exon	AT1G27390	ath_circ_002880	exonic	AT1G27390	Yes
Ath_circ_FC0526	exon	AT1G27430	ath_circ_002885	exonic	AT1G27430	Yes
Ath_circ_FC0527	exon	AT1G27760	ath_circ_002924	exonic	AT1G27760	Yes
Ath_circ_FC0528	exon	AT1G27760	ath_circ_002924	exonic	AT1G27760	Yes
Ath_circ_FC0529	intron	AT1G27770	ath_circ_002927	intronic	AT1G27770	Yes
Ath_circ_FC0530	exon	AT1G27920	ath_circ_002937	exonic	AT1G27920	Yes
Ath_circ_FC0533	exon	AT1G28120	ath_circ_002952	exonic	AT1G28120	Yes
Ath_circ_FC0536	exon	AT1G28380	ath_circ_002984	exonic	AT1G28380	Yes
Ath_circ_FC0537	exon	AT1G28400	ath_circ_002987	exonic	AT1G28400	Yes
Ath_circ_FC0538	exon	AT1G28420	ath_circ_003000	exonic	AT1G28420	Yes
Ath_circ_FC0539	exon	AT1G28420	ath_circ_003001	exonic	AT1G28420	Yes
Ath_circ_FC0540	exon	AT1G28420	ath_circ_003002	exonic	AT1G28420	Yes
Ath_circ_FC0542	exon	AT1G28520	ath_circ_003011	exonic	AT1G28520	Yes
Ath_circ_FC0543	exon	AT1G28520	ath_circ_003011	exonic	AT1G28520	Yes
Ath_circ_FC0544	exon	AT1G28670	ath_circ_003027	exonic	AT1G28670	Yes
Ath_circ_FC0547	exon	AT1G29410	ath_circ_003063	exonic	AT1G29410	Yes
Ath_circ_FC0548	exon	AT1G29660	ath_circ_003081	exonic	AT1G29660	Yes
Ath_circ_FC0550	Intergenic	n/a	ath_circ_003092	exonic	AT1G29820/AT1G29830	Yes
Ath_circ_FC0551	exon	AT1G29880	ath_circ_003102	exonic	AT1G29880	Yes
Ath_circ_FC0552	exon	AT1G29890	ath_circ_003106	exonic	AT1G29890	Yes
Ath_circ_FC0554	exon	AT1G29930	ath_circ_003118	exonic	AT1G29920/AT1G29930	Yes
Ath_circ_FC0555	exon	AT1G29970	ath_circ_003148	exonic	AT1G29965/AT1G29970	Yes
Ath_circ_FC0556	exon	AT1G29970	ath_circ_003149	exonic	AT1G29965/AT1G29970	Yes
Ath_circ_FC0558	exon	AT1G30130	ath_circ_003158	exonic	AT1G30130	Yes
Ath_circ_FC0559	exon	AT1G30240	ath_circ_003164	exonic	AT1G30240	Yes
Ath_circ_FC0561	exon	AT1G30400	ath_circ_003181	exonic	AT1G30400	Yes
Ath_circ_FC0562	exon	AT1G30400	ath_circ_003191	exonic	AT1G30400	Yes
Ath_circ_FC0563	exon	AT1G30400	ath_circ_003196	exonic	AT1G30400	Yes
Ath_circ_FC0564	exon	AT1G30420	ath_circ_003209	exonic	AT1G30410/AT1G30420	Yes
Ath_circ_FC0567	exon	AT1G30490	ath_circ_003226	exonic	AT1G30490	Yes
Ath_circ_FC0568	exon	AT1G30490	ath_circ_003226	exonic	AT1G30490	Yes
Ath_circ_FC0569	exon	AT1G30490	ath_circ_003227	exonic	AT1G30490	Yes
Ath_circ_FC0570	exon	AT1G30490	ath_circ_010948	exonic	AT2G34710	Yes
Ath_circ_FC0572	exon	AT1G30520	ath_circ_003232	exonic	AT1G30520	Yes
Ath_circ_FC0573	exon	AT1G30540	ath_circ_003234	exonic	AT1G30540	Yes
Ath_circ_FC0574	exon	AT1G30580	ath_circ_003250	exonic	AT1G30580	Yes
Ath_circ_FC0575	exon	AT1G30580	ath_circ_003250	exonic	AT1G30580	Yes
Ath_circ_FC0576	exon	AT1G30580	ath_circ_003250	exonic	AT1G30580	Yes
Ath_circ_FC0577	intron	AT1G30580	ath_circ_003250	exonic	AT1G30580	Yes
Ath_circ_FC0578	exon	AT1G30600	ath_circ_003255	exonic	AT1G30600	Yes
Ath_circ_FC0580	exon	AT1G30640	ath_circ_003262	exonic	AT1G30640	Yes
Ath_circ_FC0582	exon	AT1G30820	ath_circ_003292	exonic	AT1G30820	Yes
Ath_circ_FC0584	exon	AT1G31070	ath_circ_003302	exonic	AT1G31070	Yes
Ath_circ_FC0585	exon	AT1G31180	ath_circ_003309	exonic	AT1G31180	Yes
Ath_circ_FC0586	exon	AT1G31230	ath_circ_003312	exonic	AT1G31230	Yes
Ath_circ_FC0587	intron	AT1G31330	ath_circ_003320	intronic	AT1G31330	Yes
Ath_circ_FC0588	intron	AT1G31330	ath_circ_003320	intronic	AT1G31330	Yes
Ath_circ_FC0589	exon	AT1G31330	ath_circ_003321	exonic	AT1G31330	Yes
Ath_circ_FC0592	exon	AT1G31480	ath_circ_003350	exonic	AT1G31480	Yes
Ath_circ_FC0593	exon	AT1G31650	ath_circ_003356	exonic	AT1G31650	Yes
Ath_circ_FC0594	exon	AT1G31660	ath_circ_003365	exonic	AT1G31660	Yes
Ath_circ_FC0595	exon	AT1G31690	ath_circ_003366	exonic	AT1G31690/AT1G31710	Yes
Ath_circ_FC0596	exon	AT1G32060	ath_circ_003425	exonic	AT1G32060	Yes
Ath_circ_FC0597	exon	AT1G32090	ath_circ_003434	exonic	AT1G32090	Yes
Ath_circ_FC0599	exon	AT1G32220	ath_circ_003446	exonic	AT1G32220	Yes
Ath_circ_FC0601	exon	AT1G32330	ath_circ_025464	exonic	AT5G16820	Yes
Ath_circ_FC0603	Intergenic	n/a	ath_circ_003478	intergenic	NA	Yes
Ath_circ_FC0604	Intergenic	n/a	ath_circ_003478	intergenic	NA	Yes
Ath_circ_FC0606	exon	AT1G32900	ath_circ_003511	exonic	AT1G32900	Yes
Ath_circ_FC0607	exon	AT1G33080	ath_circ_003522	exonic	AT1G33080	Yes
Ath_circ_FC0608	exon	AT1G33360	ath_circ_003545	exonic	AT1G33360	Yes
Ath_circ_FC0609	exon	AT1G33470	ath_circ_003556	exonic	AT1G33470	Yes
Ath_circ_FC0611	Intergenic	n/a	ath_circ_003568	intergenic	NA	Yes
Ath_circ_FC0612	Intergenic	n/a	ath_circ_003568	intergenic	NA	Yes
Ath_circ_FC0613	Intergenic	n/a	ath_circ_003568	intergenic	NA	Yes
Ath_circ_FC0614	Intergenic	n/a	ath_circ_003568	intergenic	NA	Yes
Ath_circ_FC0615	Intergenic	n/a	ath_circ_003568	intergenic	NA	Yes
Ath_circ_FC0616	Intergenic	n/a	ath_circ_003572	intergenic	NA	Yes
Ath_circ_FC0617	Intergenic	n/a	ath_circ_003572	intergenic	NA	Yes
Ath_circ_FC0618	exon	AT1G33680	ath_circ_003578	exonic	AT1G33680	Yes
Ath_circ_FC0620	exon	AT1G33970	ath_circ_003583	exonic	AT1G33970	Yes
Ath_circ_FC0624	exon	AT1G34220	ath_circ_003608	exonic	AT1G34220	Yes
Ath_circ_FC0625	exon	AT1G34370	ath_circ_003615	exonic	AT1G34370	Yes
Ath_circ_FC0627	Intergenic	n/a	ath_circ_003617	intronic	AT1G34460	Yes
Ath_circ_FC0628	Intergenic	n/a	ath_circ_003622	intronic	AT1G34460	Yes
Ath_circ_FC0629	exon	AT1G35720	ath_circ_003664	exonic	AT1G35720	Yes
Ath_circ_FC0630	exon	AT1G36160	ath_circ_003674	exonic	AT1G36160	Yes
Ath_circ_FC0631	exon	AT1G36160	ath_circ_003699	exonic	AT1G36160/AT1G36180	Yes
Ath_circ_FC0632	exon	AT1G36160	ath_circ_003708	exonic	AT1G36160/AT1G36180	Yes
Ath_circ_FC0634	exon	AT1G37130	ath_circ_003717	exonic	AT1G37130	Yes
Ath_circ_FC0635	exon	AT1G37130	ath_circ_003725	exonic	AT1G37130	Yes
Ath_circ_FC0636	exon	AT1G37130	ath_circ_003725	exonic	AT1G37130	Yes
Ath_circ_FC0637	exon	AT1G37130	ath_circ_003725	exonic	AT1G37130	Yes
Ath_circ_FC0638	exon	AT1G37130	ath_circ_003725	exonic	AT1G37130	Yes
Ath_circ_FC0639	exon	AT1G37130	ath_circ_003725	exonic	AT1G37130	Yes
Ath_circ_FC0640	exon	AT1G37130	ath_circ_003726	exonic	AT1G37130	Yes
Ath_circ_FC0641	exon	AT1G37130	ath_circ_003726	exonic	AT1G37130	Yes
Ath_circ_FC0642	exon	AT1G37130	ath_circ_003726	exonic	AT1G37130	Yes
Ath_circ_FC0643	exon	AT1G37130	ath_circ_003726	exonic	AT1G37130	Yes
Ath_circ_FC0644	exon	AT1G41830	ath_circ_003746	exonic	AT1G41830	Yes
Ath_circ_FC0645	exon	AT1G42970	ath_circ_003767	exonic	AT1G42970	Yes
Ath_circ_FC0646	exon	AT1G42970	ath_circ_003767	exonic	AT1G42970	Yes
Ath_circ_FC0647	exon	AT1G42970	ath_circ_003771	exonic	AT1G42970	Yes
Ath_circ_FC0648	exon	AT1G42970	ath_circ_003771	exonic	AT1G42970	Yes
Ath_circ_FC0650	exon	AT1G43170	ath_circ_003782	exonic	AT1G43170	Yes
Ath_circ_FC0651	exon	AT1G43170	ath_circ_003786	exonic	AT1G43170	Yes
Ath_circ_FC0652	exon	AT1G43620	ath_circ_003796	exonic	AT1G43620	Yes
Ath_circ_FC0653	exon	AT1G43850	ath_circ_003808	exonic	AT1G43850	Yes
Ath_circ_FC0655	exon	AT1G44170	ath_circ_003820	exonic	AT1G44170	Yes
Ath_circ_FC0656	exon	AT1G44170	ath_circ_003821	exonic	AT1G44170	Yes
Ath_circ_FC0657	exon	AT1G44170	ath_circ_003821	exonic	AT1G44170	Yes
Ath_circ_FC0658	exon	AT1G44446	ath_circ_003826	exonic	AT1G44446	Yes
Ath_circ_FC0660	exon	AT1G44575	ath_circ_003839	exonic	AT1G44575	Yes
Ath_circ_FC0661	exon	AT1G45201	ath_circ_003876	exonic	AT1G45201	Yes
Ath_circ_FC0662	exon	AT1G45201	ath_circ_003876	exonic	AT1G45201	Yes
Ath_circ_FC0663	exon	AT1G45207	ath_circ_003877	exonic	AT1G45207	Yes
Ath_circ_FC0664	exon	AT1G45474	ath_circ_003892	exonic	AT1G45474	Yes
Ath_circ_FC0665	exon	AT1G46480	ath_circ_003895	exonic	AT1G46480	Yes
Ath_circ_FC0666	exon	AT1G47128	ath_circ_003896	exonic	AT1G47128	Yes
Ath_circ_FC0667	exon	AT1G47128	ath_circ_003900	exonic	AT1G47128	Yes
Ath_circ_FC0668	exon	AT1G47128	ath_circ_003900	exonic	AT1G47128	Yes
Ath_circ_FC0671	exon	AT1G47290	ath_circ_003906	exonic	AT1G47290	Yes
Ath_circ_FC0672	exon	AT1G47420	ath_circ_003912	exonic	AT1G47420	Yes
Ath_circ_FC0673	exon	AT1G47420	ath_circ_003912	exonic	AT1G47420	Yes
Ath_circ_FC0674	exon	AT1G47420	ath_circ_003913	exonic	AT1G47420	Yes
Ath_circ_FC0675	exon	AT1G47490	ath_circ_003917	exonic	AT1G47490	Yes
Ath_circ_FC0676	exon	AT1G47490	ath_circ_003917	exonic	AT1G47490	Yes
Ath_circ_FC0677	exon	AT1G47570	ath_circ_003965	exonic	AT1G47570	Yes
Ath_circ_FC0679	exon	AT1G48030	ath_circ_014606	exonic	AT3G17240	Yes
Ath_circ_FC0681	exon	AT1G48050	ath_circ_003976	exonic	AT1G48050	Yes
Ath_circ_FC0685	exon	AT1G48090	ath_circ_003979	exonic	AT1G48090	Yes
Ath_circ_FC0686	exon	AT1G48090	ath_circ_003981	exonic	AT1G48090	Yes
Ath_circ_FC0687	exon	AT1G48090	ath_circ_003984	exonic	AT1G48090	Yes
Ath_circ_FC0688	exon	AT1G48090	ath_circ_003984	exonic	AT1G48090	Yes
Ath_circ_FC0689	exon	AT1G48090	ath_circ_003986	exonic	AT1G48090	Yes
Ath_circ_FC0690	exon	AT1G48090	ath_circ_003988	exonic	AT1G48090	Yes
Ath_circ_FC0692	exon	AT1G48240	ath_circ_003998	exonic	AT1G48240	Yes
Ath_circ_FC0693	exon	AT1G48410	ath_circ_004012	exonic	AT1G48410	Yes
Ath_circ_FC0694	exon	AT1G48410	ath_circ_004013	exonic	AT1G48410	Yes
Ath_circ_FC0695	exon	AT1G48410	ath_circ_004014	exonic	AT1G48410	Yes
Ath_circ_FC0696	exon	AT1G48420	ath_circ_004021	exonic	AT1G48420	Yes
Ath_circ_FC0697	exon	AT1G48430	ath_circ_004029	exonic	AT1G48430	Yes
Ath_circ_FC0699	exon	AT1G48430	ath_circ_014639	exonic	AT3G17770	Yes
Ath_circ_FC0700	exon	AT1G48490	ath_circ_004031	exonic	AT1G48490	Yes
Ath_circ_FC0701	exon	AT1G48540	ath_circ_004033	exonic	AT1G48540	Yes
Ath_circ_FC0702	exon	AT1G48540	ath_circ_004033	exonic	AT1G48540	Yes
Ath_circ_FC0703	exon	AT1G48570	ath_circ_004039	exonic	AT1G48570	Yes
Ath_circ_FC0705	exon	AT1G48790	ath_circ_004047	exonic	AT1G48790	Yes
Ath_circ_FC0706	exon	AT1G48830	ath_circ_004049	exonic	AT1G48830	Yes
Ath_circ_FC0708	exon	AT1G48850	ath_circ_004051	exonic	AT1G48850	Yes
Ath_circ_FC0709	exon	AT1G48850	ath_circ_004052	exonic	AT1G48850	Yes
Ath_circ_FC0710	exon	AT1G48920	ath_circ_004062	exonic	AT1G48920	Yes
Ath_circ_FC0711	exon	AT1G49040	ath_circ_004083	exonic	AT1G49040	Yes
Ath_circ_FC0712	exon	AT1G49040	ath_circ_004089	exonic	AT1G49040	Yes
Ath_circ_FC0714	exon	AT1G49210	ath_circ_014734	exonic	AT3G18773	Yes
Ath_circ_FC0715	exon	AT1G49480	ath_circ_004122	exonic	AT1G49480	Yes
Ath_circ_FC0716	exon	AT1G49670	ath_circ_004131	exonic	AT1G49670	Yes
Ath_circ_FC0717	exon	AT1G49730	ath_circ_004137	exonic	AT1G49730	Yes
Ath_circ_FC0718	exon	AT1G49740	ath_circ_004141	exonic	AT1G49740	Yes
Ath_circ_FC0719	exon	AT1G49740	ath_circ_004141	exonic	AT1G49740	Yes
Ath_circ_FC0722	exon	AT1G49890	ath_circ_004146	exonic	AT1G49890	Yes
Ath_circ_FC0724	exon	AT1G50030	ath_circ_004164	exonic	AT1G50030	Yes
Ath_circ_FC0725	exon	AT1G50030	ath_circ_004170	exonic	AT1G50030	Yes
Ath_circ_FC0726	exon	AT1G50030	ath_circ_004170	exonic	AT1G50030	Yes
Ath_circ_FC0727	exon	AT1G50030	ath_circ_004170	exonic	AT1G50030	Yes
Ath_circ_FC0728	exon	AT1G50030	ath_circ_004169	exonic	AT1G50030	Yes
Ath_circ_FC0729	exon	AT1G50030	ath_circ_004169	exonic	AT1G50030	Yes
Ath_circ_FC0731	exon	AT1G50200	ath_circ_004204	exonic	AT1G50200	Yes
Ath_circ_FC0732	exon	AT1G50200	ath_circ_004190	exonic	AT1G50180	Yes
Ath_circ_FC0734	exon	AT1G50240	ath_circ_004208	exonic	AT1G50240	Yes
Ath_circ_FC0735	exon	AT1G50380	ath_circ_004220	exonic	AT1G50380	Yes
Ath_circ_FC0736	exon	AT1G50410	ath_circ_014895	exonic	AT3G20010	Yes
Ath_circ_FC0737	exon	AT1G50410	ath_circ_004225	exonic	AT1G50410	Yes
Ath_circ_FC0739	exon	AT1G50430	ath_circ_004231	exonic	AT1G50430	Yes
Ath_circ_FC0740	exon	AT1G50500	ath_circ_004239	exonic	AT1G50500	Yes
Ath_circ_FC0742	exon	AT1G50730	ath_circ_004260	exonic	AT1G50730	Yes
Ath_circ_FC0743	exon	AT1G50910	ath_circ_004266	exonic	AT1G50910	Yes
Ath_circ_FC0744	Intergenic	n/a	ath_circ_004280	intronic	AT1G51200	Yes
Ath_circ_FC0748	exon	AT1G51510	ath_circ_004294	exonic	AT1G51510	Yes
Ath_circ_FC0750	exon	AT1G51690	ath_circ_004308	exonic	AT1G51690	Yes
Ath_circ_FC0751	exon	AT1G51950	ath_circ_004380	exonic	AT1G51950	Yes
Ath_circ_FC0752	exon	AT1G51980	ath_circ_004390	exonic	AT1G51980	Yes
Ath_circ_FC0753	exon	AT1G52150	ath_circ_004408	exonic	AT1G52150	Yes
Ath_circ_FC0754	exon	AT1G52150	ath_circ_004408	exonic	AT1G52150	Yes
Ath_circ_FC0755	exon	AT1G52150	ath_circ_004408	exonic	AT1G52150	Yes
Ath_circ_FC0756	exon	AT1G52150	ath_circ_004409	exonic	AT1G52150	Yes
Ath_circ_FC0757	exon	AT1G52150	ath_circ_004409	exonic	AT1G52150	Yes
Ath_circ_FC0761	exon	AT1G52360	ath_circ_004423	exonic	AT1G52360	Yes
Ath_circ_FC0762	exon	AT1G52360	ath_circ_004428	exonic	AT1G52360	Yes
Ath_circ_FC0764	exon	AT1G52400	ath_circ_004436	exonic	AT1G52400	Yes
Ath_circ_FC0765	Intergenic	n/a	ath_circ_010272	exonic	AT2G29050	Yes
Ath_circ_FC0766	exon	AT1G52600	ath_circ_014338	exonic	AT3G15710	Yes
Ath_circ_FC0767	exon	AT1G53165	ath_circ_004523	exonic	AT1G53165	Yes
Ath_circ_FC0768	exon	AT1G53190	ath_circ_004524	exonic	AT1G53190	Yes
Ath_circ_FC0769	Intergenic	n/a	ath_circ_004550	exonic	AT1G53430/AT1G53440	Yes
Ath_circ_FC0770	exon	AT1G53440	ath_circ_004554	exonic	AT1G53430/AT1G53440	Yes
Ath_circ_FC0771	exon	AT1G53580	ath_circ_004575	exonic	AT1G53580	Yes
Ath_circ_FC0772	exon	AT1G53650	ath_circ_004578	exonic	AT1G53650	Yes
Ath_circ_FC0773	Intergenic	n/a	ath_circ_004598	exonic	AT1G53750/AT1G53780	Yes
Ath_circ_FC0774	exon	AT1G53750	ath_circ_004605	exonic	AT1G53750/AT1G53790	Yes
Ath_circ_FC0775	exon	AT1G53780	ath_circ_004613	exonic	AT1G53780	Yes
Ath_circ_FC0776	exon	AT1G53780	ath_circ_004613	exonic	AT1G53780	Yes
Ath_circ_FC0781	exon	AT1G54440	ath_circ_004707	exonic	AT1G54440	Yes
Ath_circ_FC0782	exon	AT1G54440	ath_circ_004709	exonic	AT1G54440	Yes
Ath_circ_FC0784	exon	AT1G55110	ath_circ_004755	exonic	AT1G55110	Yes
Ath_circ_FC0785	exon	AT1G55325	ath_circ_004772	exonic	AT1G55325	Yes
Ath_circ_FC0788	exon	AT1G55490	ath_circ_004797	exonic	AT1G55490	Yes
Ath_circ_FC0789	exon	AT1G55510	ath_circ_004807	exonic	AT1G55510	Yes
Ath_circ_FC0790	exon	AT1G55520	ath_circ_004812	exonic	AT1G55520	Yes
Ath_circ_FC0792	exon	AT1G55570	ath_circ_004817	exonic	AT1G55570	Yes
Ath_circ_FC0794	exon	AT1G55680	ath_circ_004831	exonic	AT1G55680	Yes
Ath_circ_FC0795	exon	AT1G55740	ath_circ_004845	exonic	AT1G55740	Yes
Ath_circ_FC0796	exon	AT1G55740	ath_circ_004848	exonic	AT1G55740	Yes
Ath_circ_FC0797	exon	AT1G55810	ath_circ_004858	exonic	AT1G55810	Yes
Ath_circ_FC0798	exon	AT1G56070	ath_circ_004892	exonic	AT1G56070	Yes
Ath_circ_FC0799	exon	AT1G56070	ath_circ_004895	exonic	AT1G56070	Yes
Ath_circ_FC0800	Intergenic	n/a	ath_circ_004936	intronic	AT1G56200	Yes
Ath_circ_FC0801	exon	AT1G56280	ath_circ_004945	exonic	AT1G56280	Yes
Ath_circ_FC0802	exon	AT1G56340	ath_circ_004961	exonic	AT1G56340	Yes
Ath_circ_FC0803	exon	AT1G56340	ath_circ_004961	exonic	AT1G56340	Yes
Ath_circ_FC0804	exon	AT1G56340	ath_circ_004963	exonic	AT1G56340	Yes
Ath_circ_FC0805	exon	AT1G56440	ath_circ_004968	exonic	AT1G56440	Yes
Ath_circ_FC0809	exon	AT1G57720	ath_circ_001053	exonic	AT1G09640	Yes
Ath_circ_FC0810	exon	AT1G57820	ath_circ_005014	exonic	AT1G57820	Yes
Ath_circ_FC0811	exon	AT1G57820	ath_circ_005014	exonic	AT1G57820	Yes
Ath_circ_FC0812	exon	AT1G58060	ath_circ_005026	exonic	AT1G58050/AT1G58060	Yes
Ath_circ_FC0813	exon	AT1G58060	ath_circ_005026	exonic	AT1G58050/AT1G58060	Yes
Ath_circ_FC0814	exon	AT1G58200	ath_circ_005043	exonic	AT1G58200	Yes
Ath_circ_FC0815	exon	AT1G58220	ath_circ_005047	exonic	AT1G58220	Yes
Ath_circ_FC0817	exon	AT1G58250	ath_circ_005053	exonic	AT1G58250	Yes
Ath_circ_FC0818	exon	AT1G58250	ath_circ_005053	exonic	AT1G58250	Yes
Ath_circ_FC0819	exon	AT1G58250	ath_circ_005058	exonic	AT1G58250	Yes
Ath_circ_FC0820	exon	AT1G58290	ath_circ_005064	exonic	AT1G58290	Yes
Ath_circ_FC0821	exon	AT1G58440	ath_circ_005069	exonic	AT1G58440	Yes
Ath_circ_FC0822	exon	AT1G59610	ath_circ_005133	exonic	AT1G59610	Yes
Ath_circ_FC0823	exon	AT1G59840	ath_circ_005163	exonic	AT1G59840	Yes
Ath_circ_FC0824	exon	AT1G59840	ath_circ_005163	exonic	AT1G59840	Yes
Ath_circ_FC0825	exon	AT1G59840	ath_circ_005163	exonic	AT1G59840	Yes
Ath_circ_FC0827	exon	AT1G59870	ath_circ_005176	exonic	AT1G59870	Yes
Ath_circ_FC0829	exon	AT1G60070	ath_circ_005191	exonic	AT1G60070	Yes
Ath_circ_FC0832	exon	AT1G60550	ath_circ_005221	exonic	AT1G60550	Yes
Ath_circ_FC0833	Intergenic	n/a	ath_circ_005249	exonic	AT1G60730/AT1G60750	Yes
Ath_circ_FC0835	exon	AT1G60900	ath_circ_005266	exonic	AT1G60900	Yes
Ath_circ_FC0836	exon	AT1G60950	ath_circ_005275	exonic	AT1G60950	Yes
Ath_circ_FC0837	exon	AT1G60950	ath_circ_005277	exonic	AT1G60950	Yes
Ath_circ_FC0839	exon	AT1G61150	ath_circ_005289	exonic	AT1G61150	Yes
Ath_circ_FC0840	exon	AT1G61210	ath_circ_005296	exonic	AT1G61210	Yes
Ath_circ_FC0841	exon	AT1G61210	ath_circ_005296	exonic	AT1G61210	Yes
Ath_circ_FC0842	exon	AT1G61240	ath_circ_005301	exonic	AT1G61240	Yes
Ath_circ_FC0843	exon	AT1G61240	ath_circ_005301	exonic	AT1G61240	Yes
Ath_circ_FC0844	exon	AT1G61240	ath_circ_005301	exonic	AT1G61240	Yes
Ath_circ_FC0845	exon	AT1G61560	ath_circ_005344	exonic	AT1G61560	Yes
Ath_circ_FC0846	exon	AT1G61580	ath_circ_005346	exonic	AT1G61580	Yes
Ath_circ_FC0847	exon	AT1G61580	ath_circ_005349	exonic	AT1G61580	Yes
Ath_circ_FC0849	intron	AT1G61690	ath_circ_005356	intronic	AT1G61690	Yes
Ath_circ_FC0850	Intergenic	n/a	ath_circ_005365	exonic	AT1G61810/AT1G61820	Yes
Ath_circ_FC0851	exon	AT1G61850	ath_circ_005367	exonic	AT1G61850	Yes
Ath_circ_FC0852	exon	AT1G61900	ath_circ_005372	exonic	AT1G61900	Yes
Ath_circ_FC0853	exon	AT1G62180	ath_circ_021311	exonic	AT4G21990	Yes
Ath_circ_FC0854	exon	AT1G62250	ath_circ_005379	exonic	AT1G62250	Yes
Ath_circ_FC0855	exon	AT1G62430	ath_circ_021358	exonic	AT4G22340	Yes
Ath_circ_FC0856	exon	AT1G62480	ath_circ_005396	exonic	AT1G62480	Yes
Ath_circ_FC0857	exon	AT1G62480	ath_circ_005411	exonic	AT1G62480	Yes
Ath_circ_FC0860	exon	AT1G63490	ath_circ_005454	exonic	AT1G63490	Yes
Ath_circ_FC0862	exon	AT1G63730	ath_circ_009003	exonic	AT2G16870	Yes
Ath_circ_FC0863	exon	AT1G63770	ath_circ_005471	exonic	AT1G63770	Yes
Ath_circ_FC0867	exon	AT1G64390	ath_circ_005516	exonic	AT1G64390	Yes
Ath_circ_FC0868	exon	AT1G64400	ath_circ_012397	exonic	AT2G47240	Yes
Ath_circ_FC0869	exon	AT1G64550	ath_circ_005542	exonic	AT1G64550	Yes
Ath_circ_FC0870	exon	AT1G64710	ath_circ_005556	exonic	AT1G64710	Yes
Ath_circ_FC0871	exon	AT1G64710	ath_circ_005556	exonic	AT1G64710	Yes
Ath_circ_FC0872	exon	AT1G64710	ath_circ_005556	exonic	AT1G64710	Yes
Ath_circ_FC0873	exon	AT1G64720	ath_circ_005565	exonic	AT1G64720	Yes
Ath_circ_FC0875	exon	AT1G64790	ath_circ_005577	exonic	AT1G64790	Yes
Ath_circ_FC0876	exon	AT1G64790	ath_circ_005582	exonic	AT1G64790	Yes
Ath_circ_FC0877	exon	AT1G64790	ath_circ_005588	exonic	AT1G64790	Yes
Ath_circ_FC0878	exon	AT1G64790	ath_circ_005593	exonic	AT1G64790	Yes
Ath_circ_FC0879	exon	AT1G64790	ath_circ_005592	exonic	AT1G64790	Yes
Ath_circ_FC0880	exon	AT1G64880	ath_circ_005596	exonic	AT1G64880	Yes
Ath_circ_FC0882	exon	AT1G65120	ath_circ_005611	exonic	AT1G65130	Yes
Ath_circ_FC0884	exon	AT1G65260	ath_circ_005618	exonic	AT1G65260	Yes
Ath_circ_FC0885	exon	AT1G65270	ath_circ_005625	exonic	AT1G65270	Yes
Ath_circ_FC0887	exon	AT1G65430	ath_circ_005636	exonic	AT1G65430	Yes
Ath_circ_FC0888	exon	AT1G65440	ath_circ_005641	exonic	AT1G65440	Yes
Ath_circ_FC0891	exon	AT1G65540	ath_circ_005648	exonic	AT1G65540	Yes
Ath_circ_FC0892	exon	AT1G65660	ath_circ_023289	exonic	AT4G37120	Yes
Ath_circ_FC0893	exon	AT1G65840	ath_circ_005665	exonic	AT1G65840	Yes
Ath_circ_FC0894	exon	AT1G65930	ath_circ_005673	exonic	AT1G65930	Yes
Ath_circ_FC0895	exon	AT1G65950	ath_circ_005679	exonic	AT1G65950	Yes
Ath_circ_FC0896	exon	AT1G65950	ath_circ_005679	exonic	AT1G65950	Yes
Ath_circ_FC0899	exon	AT1G66410	ath_circ_027216	exonic	AT5G37780	Yes
Ath_circ_FC0900	exon	AT1G66510	ath_circ_005728	exonic	AT1G66510	Yes
Ath_circ_FC0901	exon	AT1G67090	ath_circ_027291	exonic	AT5G38420/AT5G38430	Yes
Ath_circ_FC0902	exon	AT1G67090	ath_circ_005753	exonic	AT1G67090	Yes
Ath_circ_FC0903	exon	AT1G67120	ath_circ_005761	exonic	AT1G67120	Yes
Ath_circ_FC0905	exon	AT1G67140	ath_circ_005769	exonic	AT1G67140	Yes
Ath_circ_FC0906	exon	AT1G67230	ath_circ_005784	exonic	AT1G67230	Yes
Ath_circ_FC0907	exon	AT1G67300	ath_circ_005791	exonic	AT1G67300	Yes
Ath_circ_FC0908	exon	AT1G67490	ath_circ_005813	exonic	AT1G67490	Yes
Ath_circ_FC0911	exon	AT1G67740	ath_circ_005847	exonic	AT1G67740	Yes
Ath_circ_FC0912	exon	AT1G67890	ath_circ_005860	exonic	AT1G67890	Yes
Ath_circ_FC0915	intron	AT1G68490	ath_circ_005902	intronic	AT1G68490	Yes
Ath_circ_FC0916	intron	AT1G68490	ath_circ_005902	intronic	AT1G68490	Yes
Ath_circ_FC0919	exon	AT1G68670	ath_circ_005919	exonic	AT1G68670	Yes
Ath_circ_FC0921	exon	AT1G69220	ath_circ_005963	exonic	AT1G69220	Yes
Ath_circ_FC0922	exon	AT1G69340	ath_circ_005976	exonic	AT1G69340	Yes
Ath_circ_FC0924	exon	AT1G69530	ath_circ_005993	exonic	AT1G69530	Yes
Ath_circ_FC0925	exon	AT1G69700	ath_circ_005999	exonic	AT1G69700	Yes
Ath_circ_FC0926	exon	AT1G69830	ath_circ_006017	exonic	AT1G69830	Yes
Ath_circ_FC0928	exon	AT1G70060	ath_circ_006028	exonic	AT1G70060	Yes
Ath_circ_FC0929	exon	AT1G70100	ath_circ_006032	exonic	AT1G70100	Yes
Ath_circ_FC0930	exon	AT1G70280	ath_circ_006044	exonic	AT1G70280	Yes
Ath_circ_FC0932	exon	AT1G70320	ath_circ_006054	exonic	AT1G70320	Yes
Ath_circ_FC0933	exon	AT1G70410	ath_circ_006063	exonic	AT1G70410	Yes
Ath_circ_FC0934	exon	AT1G70490	ath_circ_006069	exonic	AT1G70490	Yes
Ath_circ_FC0936	exon	AT1G70590	ath_circ_006083	exonic	AT1G70590	Yes
Ath_circ_FC0937	exon	AT1G70620	ath_circ_006088	exonic	AT1G70620	Yes
Ath_circ_FC0939	exon	AT1G70730	ath_circ_006106	exonic	AT1G70730	Yes
Ath_circ_FC0940	exon	AT1G70740	ath_circ_006110	exonic	AT1G70740	Yes
Ath_circ_FC0941	exon	AT1G70820	ath_circ_006122	exonic	AT1G70820	Yes
Ath_circ_FC0942	exon	AT1G70820	ath_circ_006122	exonic	AT1G70820	Yes
Ath_circ_FC0943	exon	AT1G70820	ath_circ_006122	exonic	AT1G70820	Yes
Ath_circ_FC0944	exon	AT1G70940	ath_circ_006136	exonic	AT1G70940	Yes
Ath_circ_FC0945	exon	AT1G71010	ath_circ_006140	exonic	AT1G71010	Yes
Ath_circ_FC0946	exon	AT1G71220	ath_circ_006151	exonic	AT1G71220	Yes
Ath_circ_FC0947	exon	AT1G71250	ath_circ_003081	exonic	AT1G29660	Yes
Ath_circ_FC0948	exon	AT1G71260	ath_circ_006154	exonic	AT1G71260	Yes
Ath_circ_FC0949	exon	AT1G71260	ath_circ_006154	exonic	AT1G71260	Yes
Ath_circ_FC0951	exon	AT1G71410	ath_circ_006174	exonic	AT1G71410	Yes
Ath_circ_FC0954	exon	AT1G71720	ath_circ_006184	exonic	AT1G71720	Yes
Ath_circ_FC0956	exon	AT1G71810	ath_circ_006187	exonic	AT1G71810	Yes
Ath_circ_FC0957	exon	AT1G71820	ath_circ_006198	exonic	AT1G71820	Yes
Ath_circ_FC0958	exon	AT1G71860	ath_circ_006204	exonic	AT1G71860	Yes
Ath_circ_FC0963	exon	AT1G72330	ath_circ_001911	exonic	AT1G17290	Yes
Ath_circ_FC0964	exon	AT1G72370	ath_circ_006259	exonic	AT1G72370	Yes
Ath_circ_FC0965	exon	AT1G72370	ath_circ_006259	exonic	AT1G72370	Yes
Ath_circ_FC0967	exon	AT1G72500	ath_circ_006281	exonic	AT1G72500	Yes
Ath_circ_FC0968	exon	AT1G72500	ath_circ_006282	exonic	AT1G72500	Yes
Ath_circ_FC0969	exon	AT1G72600	ath_circ_006292	exonic	AT1G72600/AT1G72610	Yes
Ath_circ_FC0970	exon	AT1G72600	ath_circ_006292	exonic	AT1G72600/AT1G72610	Yes
Ath_circ_FC0971	exon	AT1G72710	ath_circ_006316	exonic	AT1G72710	Yes
Ath_circ_FC0972	exon	AT1G72710	ath_circ_006316	exonic	AT1G72710	Yes
Ath_circ_FC0975	exon	AT1G72880	ath_circ_006324	exonic	AT1G72880	Yes
Ath_circ_FC0978	exon	AT1G73390	ath_circ_006389	exonic	AT1G73390	Yes
Ath_circ_FC0979	exon	AT1G73430	ath_circ_006391	exonic	AT1G73430	Yes
Ath_circ_FC0980	exon	AT1G73430	ath_circ_006391	exonic	AT1G73430	Yes
Ath_circ_FC0981	intron	AT1G73430	ath_circ_006397	exonic	AT1G73430	Yes
Ath_circ_FC0982	exon	AT1G73602	ath_circ_006419	exonic	AT1G73600/AT1G73602	Yes
Ath_circ_FC0983	exon	AT1G73602	ath_circ_006418	exonic	AT1G73600/AT1G73602	Yes
Ath_circ_FC0984	exon	AT1G73600	ath_circ_006418	exonic	AT1G73600/AT1G73602	Yes
Ath_circ_FC0985	exon	AT1G73602	ath_circ_006420	exonic	AT1G73600/AT1G73602	Yes
Ath_circ_FC0986	exon	AT1G73602	ath_circ_006423	exonic	AT1G73600/AT1G73602	Yes
Ath_circ_FC0987	exon	AT1G73650	ath_circ_006427	exonic	AT1G73650	Yes
Ath_circ_FC0988	exon	AT1G73650	ath_circ_006427	exonic	AT1G73650	Yes
Ath_circ_FC0992	exon	AT1G73850	ath_circ_006439	exonic	AT1G73850	Yes
Ath_circ_FC0993	exon	AT1G73960	ath_circ_006451	exonic	AT1G73960	Yes
Ath_circ_FC0996	exon	AT1G73990	ath_circ_006456	exonic	AT1G73990	Yes
Ath_circ_FC0997	exon	AT1G74040	ath_circ_002068	exonic	AT1G18500	Yes
Ath_circ_FC1003	exon	AT1G74470	ath_circ_006508	exonic	AT1G74470	Yes
Ath_circ_FC1007	exon	AT1G74920	ath_circ_006539	exonic	AT1G74920	Yes
Ath_circ_FC1008	exon	AT1G74920	ath_circ_006539	exonic	AT1G74920	Yes
Ath_circ_FC1009	exon	AT1G74960	ath_circ_006542	exonic	AT1G74960	Yes
Ath_circ_FC1011	exon	AT1G75040	ath_circ_006562	exonic	AT1G75030/AT1G75040	Yes
Ath_circ_FC1012	exon	AT1G75080	ath_circ_006564	exonic	AT1G75080	Yes
Ath_circ_FC1013	exon	AT1G75210	ath_circ_006573	exonic	AT1G75210	Yes
Ath_circ_FC1014	exon	AT1G75210	ath_circ_006575	exonic	AT1G75210	Yes
Ath_circ_FC1016	exon	AT1G75300	ath_circ_006582	exonic	AT1G75280/AT1G75300	Yes
Ath_circ_FC1017	exon	AT1G75340	ath_circ_006587	exonic	AT1G75340	Yes
Ath_circ_FC1018	exon	AT1G75380	ath_circ_006605	exonic	AT1G75380	Yes
Ath_circ_FC1019	exon	AT1G75400	ath_circ_006606	exonic	AT1G75400	Yes
Ath_circ_FC1021	exon	AT1G75630	ath_circ_023510	exonic	AT4G38920	Yes
Ath_circ_FC1022	exon	AT1G75660	ath_circ_006619	exonic	AT1G75660	Yes
Ath_circ_FC1023	exon	AT1G75660	ath_circ_006623	exonic	AT1G75660	Yes
Ath_circ_FC1024	exon	AT1G75660	ath_circ_006623	exonic	AT1G75660	Yes
Ath_circ_FC1026	exon	AT1G75800	ath_circ_006562	exonic	AT1G75030/AT1G75040	Yes
Ath_circ_FC1028	Intergenic	n/a	ath_circ_006638	exonic	AT1G75910/AT1G75920	Yes
Ath_circ_FC1029	exon	AT1G75920	ath_circ_006640	exonic	AT1G75920	Yes
Ath_circ_FC1030	exon	AT1G75940	ath_circ_006642	exonic	AT1G75940	Yes
Ath_circ_FC1032	exon	AT1G76160	ath_circ_006672	exonic	AT1G76160	Yes
Ath_circ_FC1033	exon	AT1G76180	ath_circ_006686	exonic	AT1G76180	Yes
Ath_circ_FC1034	exon	AT1G76280	ath_circ_006700	exonic	AT1G76280	Yes
Ath_circ_FC1035	exon	AT1G76460	ath_circ_006714	exonic	AT1G76460	Yes
Ath_circ_FC1036	exon	AT1G76510	ath_circ_006720	exonic	AT1G76510	Yes
Ath_circ_FC1038	intron	AT1G76660	ath_circ_006734	intronic	AT1G76660	Yes
Ath_circ_FC1039	exon	AT1G76970	ath_circ_002361	exonic	AT1G21380	Yes
Ath_circ_FC1040	exon	AT1G77110	ath_circ_029211	exonic	AT5G57090	Yes
Ath_circ_FC1041	exon	AT1G77110	ath_circ_029211	exonic	AT5G57090	Yes
Ath_circ_FC1042	exon	AT1G77300	ath_circ_006796	exonic	AT1G77300	Yes
Ath_circ_FC1043	exon	AT1G77300	ath_circ_006796	exonic	AT1G77300	Yes
Ath_circ_FC1044	exon	AT1G77410	ath_circ_029849	exonic	AT5G63800	Yes
Ath_circ_FC1048	exon	AT1G77800	ath_circ_006845	exonic	AT1G77800	Yes
Ath_circ_FC1050	exon	AT1G77920	ath_circ_006856	exonic	AT1G77920	Yes
Ath_circ_FC1051	exon	AT1G77930	ath_circ_006857	exonic	AT1G77930	Yes
Ath_circ_FC1053	Intergenic	n/a	ath_circ_006866	intronic	AT1G78040	Yes
Ath_circ_FC1054	exon	AT1G78040	ath_circ_006865	exonic	AT1G78040	Yes
Ath_circ_FC1055	exon	AT1G78070	ath_circ_006873	exonic	AT1G78070	Yes
Ath_circ_FC1059	exon	AT1G78280	ath_circ_006885	exonic	AT1G78280	Yes
Ath_circ_FC1060	exon	AT1G78290	ath_circ_006888	exonic	AT1G78290	Yes
Ath_circ_FC1061	exon	AT1G78290	ath_circ_030248	exonic	AT5G66880	Yes
Ath_circ_FC1062	exon	AT1G78420	ath_circ_006898	exonic	AT1G78420	Yes
Ath_circ_FC1063	exon	AT1G78540	ath_circ_006899	exonic	AT1G78540	Yes
Ath_circ_FC1064	exon	AT1G78580	ath_circ_006905	exonic	AT1G78580	Yes
Ath_circ_FC1065	exon	AT1G78580	ath_circ_006906	exonic	AT1G78580	Yes
Ath_circ_FC1067	exon	AT1G78610	ath_circ_006911	exonic	AT1G78610	Yes
Ath_circ_FC1068	exon	AT1G78900	ath_circ_006942	exonic	AT1G78900	Yes
Ath_circ_FC1069	exon	AT1G78900	ath_circ_006953	exonic	AT1G78900	Yes
Ath_circ_FC1070	Intergenic	n/a	ath_circ_007004	intergenic	NA	Yes
Ath_circ_FC1072	exon	AT1G79280	ath_circ_007015	exonic	AT1G79280	Yes
Ath_circ_FC1073	exon	AT1G79280	ath_circ_007020	exonic	AT1G79280	Yes
Ath_circ_FC1076	exon	AT1G79350	ath_circ_007029	exonic	AT1G79350	Yes
Ath_circ_FC1077	exon	AT1G79350	ath_circ_007029	exonic	AT1G79350	Yes
Ath_circ_FC1078	exon	AT1G79350	ath_circ_007031	exonic	AT1G79350	Yes
Ath_circ_FC1079	exon	AT1G79380	ath_circ_007039	exonic	AT1G79380	Yes
Ath_circ_FC1080	exon	AT1G79380	ath_circ_007041	exonic	AT1G79380	Yes
Ath_circ_FC1081	exon	AT1G79380	ath_circ_007047	exonic	AT1G79380	Yes
Ath_circ_FC1082	exon	AT1G79380	ath_circ_007047	exonic	AT1G79380	Yes
Ath_circ_FC1083	exon	AT1G79380	ath_circ_007047	exonic	AT1G79380	Yes
Ath_circ_FC1084	exon	AT1G79380	ath_circ_007047	exonic	AT1G79380	Yes
Ath_circ_FC1085	exon	AT1G79590	ath_circ_007064	exonic	AT1G79590	Yes
Ath_circ_FC1086	exon	AT1G79650	ath_circ_007080	exonic	AT1G79650	Yes
Ath_circ_FC1088	exon	AT1G79710	ath_circ_026516	exonic	AT5G25050	Yes
Ath_circ_FC1089	exon	AT1G79830	ath_circ_007109	exonic	AT1G79830	Yes
Ath_circ_FC1090	exon	AT1G79830	ath_circ_007111	exonic	AT1G79830	Yes
Ath_circ_FC1091	exon	AT1G79880	ath_circ_007122	exonic	AT1G79880	Yes
Ath_circ_FC1092	exon	AT1G79880	ath_circ_007122	exonic	AT1G79880	Yes
Ath_circ_FC1093	Intergenic	n/a	ath_circ_007133	exonic	AT1G79920/AT1G79930	Yes
Ath_circ_FC1094	exon	AT1G79990	ath_circ_007150	exonic	AT1G79990	Yes
Ath_circ_FC1095	exon	AT1G79990	ath_circ_007162	exonic	AT1G79990	Yes
Ath_circ_FC1096	exon	AT1G79990	ath_circ_007162	exonic	AT1G79990	Yes
Ath_circ_FC1097	exon	AT1G80000	ath_circ_007163	exonic	AT1G80000	Yes
Ath_circ_FC1098	exon	AT1G80030	ath_circ_007175	exonic	AT1G80030	Yes
Ath_circ_FC1099	exon	AT1G80050	ath_circ_007179	exonic	AT1G80050	Yes
Ath_circ_FC1100	exon	AT1G80170	ath_circ_007188	exonic	AT1G80170	Yes
Ath_circ_FC1101	exon	AT1G80170	ath_circ_007188	exonic	AT1G80170	Yes
Ath_circ_FC1104	exon	AT1G80410	ath_circ_007212	exonic	AT1G80410	Yes
Ath_circ_FC1105	exon	AT1G80410	ath_circ_007212	exonic	AT1G80410	Yes
Ath_circ_FC1106	exon	AT1G80410	ath_circ_007221	exonic	AT1G80410	Yes
Ath_circ_FC1107	exon	AT1G80490	ath_circ_007236	exonic	AT1G80490	Yes
Ath_circ_FC1108	exon	AT1G80640	ath_circ_007247	exonic	AT1G80640	Yes
Ath_circ_FC1109	exon	AT1G80640	ath_circ_007247	exonic	AT1G80640	Yes
Ath_circ_FC1110	exon	AT1G80750	ath_circ_007261	exonic	AT1G80750	Yes
Ath_circ_FC1111	exon	AT1G80770	ath_circ_007264	exonic	AT1G80770	Yes
Ath_circ_FC1112	exon	AT1G80780	ath_circ_007265	exonic	AT1G80780	Yes
Ath_circ_FC1113	exon	AT1G80830	ath_circ_007271	exonic	AT1G80830	Yes
Ath_circ_FC1114	exon	AT1G80830	ath_circ_007272	exonic	AT1G80830	Yes
Ath_circ_FC1116	exon	AT1G80930	ath_circ_007275	exonic	AT1G80930	Yes
Ath_circ_FC1119	exon	AT2G01140	ath_circ_009459	exonic	AT2G21330	Yes
Ath_circ_FC1120	exon	AT2G01170	ath_circ_008290	exonic	AT2G01170	Yes
Ath_circ_FC1121	exon	AT2G01170	ath_circ_008290	exonic	AT2G01170	Yes
Ath_circ_FC1123	exon	AT2G01250	ath_circ_008293	exonic	AT2G01250	Yes
Ath_circ_FC1124	exon	AT2G01250	ath_circ_008293	exonic	AT2G01250	Yes
Ath_circ_FC1125	exon	AT2G01420	ath_circ_008306	exonic	AT2G01420	Yes
Ath_circ_FC1127	exon	AT2G01450	ath_circ_008315	exonic	AT2G01450	Yes
Ath_circ_FC1128	exon	AT2G01450	ath_circ_008315	exonic	AT2G01450	Yes
Ath_circ_FC1129	exon	AT2G01460	ath_circ_008319	exonic	AT2G01460	Yes
Ath_circ_FC1130	exon	AT2G01600	ath_circ_008338	exonic	AT2G01600	Yes
Ath_circ_FC1132	exon	AT2G01910	ath_circ_008362	exonic	AT2G01910	Yes
Ath_circ_FC1133	exon	AT2G01910	ath_circ_008362	exonic	AT2G01910	Yes
Ath_circ_FC1137	exon	AT2G02570	ath_circ_008409	exonic	AT2G02570	Yes
Ath_circ_FC1138	exon	AT2G02570	ath_circ_008409	exonic	AT2G02570	Yes
Ath_circ_FC1139	exon	AT2G02570	ath_circ_008412	exonic	AT2G02570	Yes
Ath_circ_FC1140	exon	AT2G02740	ath_circ_001572	exonic	AT1G14410	Yes
Ath_circ_FC1141	exon	AT2G02770	ath_circ_008426	exonic	AT2G02770/AT2G02780	Yes
Ath_circ_FC1142	exon	AT2G02800	ath_circ_008427	exonic	AT2G02800	Yes
Ath_circ_FC1143	exon	AT2G02800	ath_circ_008427	exonic	AT2G02800	Yes
Ath_circ_FC1144	exon	AT2G02820	ath_circ_008429	exonic	AT2G02820	Yes
Ath_circ_FC1146	exon	AT2G03110	ath_circ_008438	exonic	AT2G03110	Yes
Ath_circ_FC1148	exon	AT2G03140	ath_circ_008442	exonic	AT2G03140	Yes
Ath_circ_FC1149	exon	AT2G03150	ath_circ_008446	exonic	AT2G03150	Yes
Ath_circ_FC1150	exon	AT2G03150	ath_circ_008446	exonic	AT2G03150	Yes
Ath_circ_FC1154	exon	AT2G03530	ath_circ_008466	exonic	AT2G03530	Yes
Ath_circ_FC1155	exon	AT2G03730	ath_circ_008473	exonic	AT2G03730	Yes
Ath_circ_FC1156	exon	AT2G03730	ath_circ_008474	exonic	AT2G03730	Yes
Ath_circ_FC1157	exon	AT2G03730	ath_circ_008475	exonic	AT2G03730	Yes
Ath_circ_FC1159	exon	AT2G04039	ath_circ_008501	exonic	AT2G04039	Yes
Ath_circ_FC1160	exon	AT2G04070	ath_circ_008505	exonic	AT2G04066/AT2G04080	Yes
Ath_circ_FC1161	exon	AT2G04270	ath_circ_008515	exonic	AT2G04270	Yes
Ath_circ_FC1163	exon	AT2G04540	ath_circ_008536	exonic	AT2G04540	Yes
Ath_circ_FC1166	exon	AT2G04842	ath_circ_008549	exonic	AT2G04842	Yes
Ath_circ_FC1167	exon	AT2G05160	ath_circ_015010	exonic	AT3G21100	Yes
Ath_circ_FC1169	exon	AT2G05760	ath_circ_008615	exonic	AT2G05760	Yes
Ath_circ_FC1170	exon	AT2G05830	ath_circ_008626	exonic	AT2G05830	Yes
Ath_circ_FC1171	exon	AT2G05830	ath_circ_008626	exonic	AT2G05830	Yes
Ath_circ_FC1172	exon	AT2G05990	ath_circ_008642	exonic	AT2G05990	Yes
Ath_circ_FC1173	exon	AT2G06050	ath_circ_008652	exonic	AT2G06050	Yes
Ath_circ_FC1174	exon	AT2G06050	ath_circ_008652	exonic	AT2G06050	Yes
Ath_circ_FC1175	exon	AT2G06210	ath_circ_008657	exonic	AT2G06210	Yes
Ath_circ_FC1176	exon	AT2G06520	ath_circ_008663	exonic	AT2G06520	Yes
Ath_circ_FC1178	exon	AT2G06990	ath_circ_008673	exonic	AT2G06990	Yes
Ath_circ_FC1179	exon	AT2G07050	ath_circ_008681	exonic	AT2G07050	Yes
Ath_circ_FC1181	exon	AT2G07360	ath_circ_008697	exonic	AT2G07360	Yes
Ath_circ_FC1182	intron	AT2G07360	ath_circ_008697	exonic	AT2G07360	Yes
Ath_circ_FC1184	exon	AT2G11000	ath_circ_008809	exonic	AT2G11000	Yes
Ath_circ_FC1186	Intergenic	n/a	ath_circ_008817	exonic	AT2G11270	Yes
Ath_circ_FC1187	Intergenic	n/a	ath_circ_008821	exonic	AT2G11270	Yes
Ath_circ_FC1188	Intergenic	n/a	ath_circ_008827	intergenic	NA	Yes
Ath_circ_FC1189	exon	AT2G12400	ath_circ_008836	exonic	AT2G12400	Yes
Ath_circ_FC1190	exon	AT2G13360	ath_circ_008847	exonic	AT2G13360	Yes
Ath_circ_FC1192	exon	AT2G13370	ath_circ_008850	exonic	AT2G13370	Yes
Ath_circ_FC1193	exon	AT2G13370	ath_circ_008869	exonic	AT2G13370	Yes
Ath_circ_FC1194	exon	AT2G13370	ath_circ_008869	exonic	AT2G13370	Yes
Ath_circ_FC1195	exon	AT2G13440	ath_circ_008872	exonic	AT2G13440	Yes
Ath_circ_FC1196	exon	AT2G13560	ath_circ_008884	exonic	AT2G13560	Yes
Ath_circ_FC1199	exon	AT2G14050	ath_circ_008900	exonic	AT2G14045	Yes
Ath_circ_FC1200	exon	AT2G14050	ath_circ_008900	exonic	AT2G14045	Yes
Ath_circ_FC1201	exon	AT2G14080	ath_circ_027250	exonic	AT5G38340	Yes
Ath_circ_FC1203	exon	AT2G14260	ath_circ_008923	exonic	AT2G14260	Yes
Ath_circ_FC1204	exon	AT2G14680	ath_circ_008925	exonic	AT2G14680	Yes
Ath_circ_FC1205	exon	AT2G14835	ath_circ_008940	exonic	AT2G14835	Yes
Ath_circ_FC1206	exon	AT2G14835	ath_circ_008941	exonic	AT2G14835	Yes
Ath_circ_FC1207	exon	AT2G14890	ath_circ_008943	exonic	AT2G14890	Yes
Ath_circ_FC1208	exon	AT2G14910	ath_circ_008946	exonic	AT2G14910	Yes
Ath_circ_FC1211	exon	AT2G15900	ath_circ_008970	exonic	AT2G15900	Yes
Ath_circ_FC1212	exon	AT2G16370	ath_circ_008980	exonic	AT2G16370	Yes
Ath_circ_FC1213	exon	AT2G16510	ath_circ_008988	exonic	AT2G16505/AT2G16535	Yes
Ath_circ_FC1215	exon	AT2G16920	ath_circ_009005	exonic	AT2G16920	Yes
Ath_circ_FC1216	exon	AT2G16940	ath_circ_009010	exonic	AT2G16940	Yes
Ath_circ_FC1217	exon	AT2G16950	ath_circ_009016	exonic	AT2G16950	Yes
Ath_circ_FC1218	exon	AT2G16950	ath_circ_009028	exonic	AT2G16950	Yes
Ath_circ_FC1219	exon	AT2G17110	ath_circ_009037	exonic	AT2G17110	Yes
Ath_circ_FC1220	intron	AT2G17190	ath_circ_009043	exonic	AT2G17190/AT2G17200	Yes
Ath_circ_FC1221	intron	AT2G17200	ath_circ_009043	exonic	AT2G17190/AT2G17200	Yes
Ath_circ_FC1224	exon	AT2G17340	ath_circ_009057	exonic	AT2G17340	Yes
Ath_circ_FC1225	Intergenic	n/a	ath_circ_009075	intergenic	NA	Yes
Ath_circ_FC1226	exon	AT2G17510	ath_circ_009080	exonic	AT2G17510	Yes
Ath_circ_FC1227	exon	AT2G17620	ath_circ_009097	exonic	AT2G17620	Yes
Ath_circ_FC1228	exon	AT2G17790	ath_circ_009112	exonic	AT2G17790	Yes
Ath_circ_FC1229	exon	AT2G17820	ath_circ_009122	exonic	AT2G17820	Yes
Ath_circ_FC1230	exon	AT2G17930	ath_circ_009129	exonic	AT2G17930	Yes
Ath_circ_FC1234	exon	AT2G18960	ath_circ_009194	exonic	AT2G18960	Yes
Ath_circ_FC1235	exon	AT2G18960	ath_circ_022296	exonic	AT4G30190	Yes
Ath_circ_FC1236	exon	AT2G19110	ath_circ_009208	exonic	AT2G19110	Yes
Ath_circ_FC1239	exon	AT2G19170	ath_circ_009213	exonic	AT2G19170	Yes
Ath_circ_FC1242	exon	AT2G19470	ath_circ_009223	exonic	AT2G19470	Yes
Ath_circ_FC1243	exon	AT2G19490	ath_circ_009232	exonic	AT2G19490	Yes
Ath_circ_FC1244	exon	AT2G19520	ath_circ_009233	exonic	AT2G19520	Yes
Ath_circ_FC1246	exon	AT2G19830	ath_circ_009249	exonic	AT2G19830	Yes
Ath_circ_FC1249	exon	AT2G20050	ath_circ_009293	exonic	AT2G20050	Yes
Ath_circ_FC1250	exon	AT2G20050	ath_circ_009293	exonic	AT2G20050	Yes
Ath_circ_FC1251	exon	AT2G20050	ath_circ_009293	exonic	AT2G20050	Yes
Ath_circ_FC1252	exon	AT2G20050	ath_circ_009293	exonic	AT2G20050	Yes
Ath_circ_FC1253	exon	AT2G20050	ath_circ_009296	exonic	AT2G20050	Yes
Ath_circ_FC1254	exon	AT2G20060	ath_circ_009301	exonic	AT2G20060	Yes
Ath_circ_FC1255	exon	AT2G20300	ath_circ_009333	exonic	AT2G20300	Yes
Ath_circ_FC1256	exon	AT2G20340	ath_circ_009335	exonic	AT2G20340	Yes
Ath_circ_FC1257	exon	AT2G20360	ath_circ_009339	exonic	AT2G20360	Yes
Ath_circ_FC1258	exon	AT2G20360	ath_circ_009339	exonic	AT2G20360	Yes
Ath_circ_FC1260	exon	AT2G20560	ath_circ_009355	exonic	AT2G20560	Yes
Ath_circ_FC1261	exon	AT2G20570	ath_circ_009357	exonic	AT2G20570	Yes
Ath_circ_FC1262	exon	AT2G20570	ath_circ_009357	exonic	AT2G20570	Yes
Ath_circ_FC1263	exon	AT2G20570	ath_circ_009357	exonic	AT2G20570	Yes
Ath_circ_FC1264	exon	AT2G20570	ath_circ_009357	exonic	AT2G20570	Yes
Ath_circ_FC1265	exon	AT2G20570	ath_circ_009364	exonic	AT2G20570	Yes
Ath_circ_FC1266	exon	AT2G20570	ath_circ_009364	exonic	AT2G20570	Yes
Ath_circ_FC1267	exon	AT2G20570	ath_circ_009364	exonic	AT2G20570	Yes
Ath_circ_FC1268	exon	AT2G20570	ath_circ_009364	exonic	AT2G20570	Yes
Ath_circ_FC1269	exon	AT2G20570	ath_circ_009364	exonic	AT2G20570	Yes
Ath_circ_FC1270	exon	AT2G20580	ath_circ_009366	exonic	AT2G20580	Yes
Ath_circ_FC1271	exon	AT2G20590	ath_circ_009371	exonic	AT2G20590	Yes
Ath_circ_FC1272	exon	AT2G20610	ath_circ_009376	exonic	AT2G20610	Yes
Ath_circ_FC1273	exon	AT2G20610	ath_circ_009377	exonic	AT2G20610	Yes
Ath_circ_FC1274	exon	AT2G20740	ath_circ_009384	exonic	AT2G20740	Yes
Ath_circ_FC1275	exon	AT2G20850	ath_circ_009393	exonic	AT2G20850	Yes
Ath_circ_FC1276	exon	AT2G20850	ath_circ_009395	exonic	AT2G20850	Yes
Ath_circ_FC1277	exon	AT2G20920	ath_circ_009405	exonic	AT2G20920	Yes
Ath_circ_FC1280	exon	AT2G21120	ath_circ_015290	exonic	AT3G23870	Yes
Ath_circ_FC1281	exon	AT2G21160	ath_circ_009436	exonic	AT2G21160	Yes
Ath_circ_FC1282	exon	AT2G21170	ath_circ_009438	exonic	AT2G21170	Yes
Ath_circ_FC1283	exon	AT2G21170	ath_circ_009438	exonic	AT2G21170	Yes
Ath_circ_FC1284	exon	AT2G21280	ath_circ_009451	exonic	AT2G21280	Yes
Ath_circ_FC1285	exon	AT2G21300	ath_circ_009454	exonic	AT2G21300	Yes
Ath_circ_FC1288	exon	AT2G21440	ath_circ_009489	exonic	AT2G21440	Yes
Ath_circ_FC1289	exon	AT2G21440	ath_circ_009490	exonic	AT2G21440	Yes
Ath_circ_FC1290	exon	AT2G21520	ath_circ_009495	exonic	AT2G21520	Yes
Ath_circ_FC1291	exon	AT2G21520	ath_circ_009498	exonic	AT2G21520	Yes
Ath_circ_FC1292	exon	AT2G21520	ath_circ_009495	exonic	AT2G21520	Yes
Ath_circ_FC1293	exon	AT2G21590	ath_circ_009510	exonic	AT2G21590	Yes
Ath_circ_FC1294	exon	AT2G21660	ath_circ_009521	exonic	AT2G21660	Yes
Ath_circ_FC1296	exon	AT2G21940	ath_circ_023628	exonic	AT4G39540	Yes
Ath_circ_FC1297	exon	AT2G21950	ath_circ_009550	exonic	AT2G21950	Yes
Ath_circ_FC1298	exon	AT2G21960	ath_circ_009551	exonic	AT2G21960	Yes
Ath_circ_FC1299	exon	AT2G21960	ath_circ_009552	exonic	AT2G21960	Yes
Ath_circ_FC1300	exon	AT2G22240	ath_circ_023651	exonic	AT4G39800	Yes
Ath_circ_FC1301	exon	AT2G22260	ath_circ_009567	exonic	AT2G22260/AT2G22270	Yes
Ath_circ_FC1302	exon	AT2G22300	ath_circ_009569	exonic	AT2G22300	Yes
Ath_circ_FC1303	exon	AT2G22310	ath_circ_009570	exonic	AT2G22310	Yes
Ath_circ_FC1304	exon	AT2G22480	ath_circ_009579	exonic	AT2G22480	Yes
Ath_circ_FC1305	intron	AT2G22540	ath_circ_009591	exonic	AT2G22540	Yes
Ath_circ_FC1306	exon	AT2G22660	ath_circ_009602	exonic	AT2G22660	Yes
Ath_circ_FC1307	exon	AT2G22910	ath_circ_009626	exonic	AT2G22910	Yes
Ath_circ_FC1308	exon	AT2G22990	ath_circ_009658	exonic	AT2G22990/AT2G23010	Yes
Ath_circ_FC1309	exon	AT2G22990	ath_circ_009663	exonic	AT2G22990/AT2G23010	Yes
Ath_circ_FC1310	exon	AT2G23370	ath_circ_009706	exonic	AT2G23370	Yes
Ath_circ_FC1311	exon	AT2G23420	ath_circ_009719	exonic	AT2G23420	Yes
Ath_circ_FC1314	exon	AT2G24120	ath_circ_009749	exonic	AT2G24120	Yes
Ath_circ_FC1315	exon	AT2G24120	ath_circ_009750	exonic	AT2G24120	Yes
Ath_circ_FC1316	exon	AT2G24120	ath_circ_009753	exonic	AT2G24120	Yes
Ath_circ_FC1317	exon	AT2G24280	ath_circ_009759	exonic	AT2G24280	Yes
Ath_circ_FC1318	exon	AT2G24280	ath_circ_009761	exonic	AT2G24280	Yes
Ath_circ_FC1319	exon	AT2G24280	ath_circ_009761	exonic	AT2G24280	Yes
Ath_circ_FC1321	exon	AT2G24600	ath_circ_009776	exonic	AT2G24600	Yes
Ath_circ_FC1322	exon	AT2G24700	ath_circ_009784	exonic	AT2G24700	Yes
Ath_circ_FC1324	exon	AT2G24850	ath_circ_009377	exonic	AT2G20610	Yes
Ath_circ_FC1327	exon	AT2G25170	ath_circ_009802	exonic	AT2G25170	Yes
Ath_circ_FC1328	exon	AT2G25310	ath_circ_009821	exonic	AT2G25310	Yes
Ath_circ_FC1330	exon	AT2G25640	ath_circ_009841	exonic	AT2G25640	Yes
Ath_circ_FC1331	exon	AT2G25730	ath_circ_009857	exonic	AT2G25730	Yes
Ath_circ_FC1334	exon	AT2G25760	ath_circ_009871	exonic	AT2G25760	Yes
Ath_circ_FC1336	exon	AT2G25870	ath_circ_009879	exonic	AT2G25870	Yes
Ath_circ_FC1337	exon	AT2G25880	ath_circ_009882	exonic	AT2G25880	Yes
Ath_circ_FC1340	exon	AT2G26080	ath_circ_009899	exonic	AT2G26080	Yes
Ath_circ_FC1341	exon	AT2G26080	ath_circ_009906	exonic	AT2G26080	Yes
Ath_circ_FC1342	exon	AT2G26080	ath_circ_009912	exonic	AT2G26080	Yes
Ath_circ_FC1343	exon	AT2G26100	ath_circ_009914	exonic	AT2G26100	Yes
Ath_circ_FC1344	exon	AT2G26140	ath_circ_009919	exonic	AT2G26140	Yes
Ath_circ_FC1347	exon	AT2G26330	ath_circ_009958	exonic	AT2G26330	Yes
Ath_circ_FC1350	exon	AT2G26580	ath_circ_009972	exonic	AT2G26580	Yes
Ath_circ_FC1351	exon	AT2G26590	ath_circ_009977	exonic	AT2G26590	Yes
Ath_circ_FC1352	exon	AT2G26780	ath_circ_009998	exonic	AT2G26780	Yes
Ath_circ_FC1353	exon	AT2G26910	ath_circ_010020	exonic	AT2G26910	Yes
Ath_circ_FC1354	exon	AT2G26930	ath_circ_010034	exonic	AT2G26930	Yes
Ath_circ_FC1355	exon	AT2G26990	ath_circ_010044	exonic	AT2G26990	Yes
Ath_circ_FC1357	exon	AT2G27100	ath_circ_010059	exonic	AT2G27100	Yes
Ath_circ_FC1358	exon	AT2G27150	ath_circ_010066	exonic	AT2G27150	Yes
Ath_circ_FC1359	exon	AT2G27170	ath_circ_010075	exonic	AT2G27170	Yes
Ath_circ_FC1360	exon	AT2G27228	ath_circ_010083	exonic	AT2G27228/AT2G27230	Yes
Ath_circ_FC1361	exon	AT2G27310	ath_circ_010088	exonic	AT2G27310	Yes
Ath_circ_FC1362	exon	AT2G27460	ath_circ_010102	exonic	AT2G27460	Yes
Ath_circ_FC1363	exon	AT2G27490	ath_circ_010103	exonic	AT2G27490	Yes
Ath_circ_FC1364	exon	AT2G27530	ath_circ_010106	exonic	AT2G27530	Yes
Ath_circ_FC1365	exon	AT2G27710	ath_circ_010112	exonic	AT2G27710/AT2G27720	Yes
Ath_circ_FC1369	exon	AT2G28000	ath_circ_010146	exonic	AT2G28000	Yes
Ath_circ_FC1370	exon	AT2G28070	ath_circ_010156	exonic	AT2G28070	Yes
Ath_circ_FC1371	exon	AT2G28070	ath_circ_010156	exonic	AT2G28070	Yes
Ath_circ_FC1374	exon	AT2G28290	ath_circ_010167	exonic	AT2G28290	Yes
Ath_circ_FC1375	exon	AT2G28290	ath_circ_010176	exonic	AT2G28290	Yes
Ath_circ_FC1376	exon	AT2G28360	ath_circ_010196	exonic	AT2G28360	Yes
Ath_circ_FC1377	exon	AT2G28390	ath_circ_010203	exonic	AT2G28390	Yes
Ath_circ_FC1379	exon	AT2G28520	ath_circ_010212	exonic	AT2G28520	Yes
Ath_circ_FC1380	exon	AT2G28520	ath_circ_010212	exonic	AT2G28520	Yes
Ath_circ_FC1381	exon	AT2G28520	ath_circ_010213	exonic	AT2G28520	Yes
Ath_circ_FC1382	exon	AT2G28540	ath_circ_010219	exonic	AT2G28540	Yes
Ath_circ_FC1384	exon	AT2G28590	ath_circ_010224	exonic	AT2G28590	Yes
Ath_circ_FC1385	Intergenic	n/a	ath_circ_010231	exonic	AT2G28620	Yes
Ath_circ_FC1386	Intergenic	n/a	ath_circ_010235	exonic	AT2G28620	Yes
Ath_circ_FC1387	exon	AT2G29050	ath_circ_010272	exonic	AT2G29050	Yes
Ath_circ_FC1388	exon	AT2G29210	ath_circ_010296	exonic	AT2G29210	Yes
Ath_circ_FC1389	exon	AT2G29210	ath_circ_010296	exonic	AT2G29210	Yes
Ath_circ_FC1390	exon	AT2G29390	ath_circ_010316	exonic	AT2G29390	Yes
Ath_circ_FC1392	exon	AT2G29550	ath_circ_026381	exonic	AT5G23860	Yes
Ath_circ_FC1393	exon	AT2G29650	ath_circ_010348	exonic	AT2G29650	Yes
Ath_circ_FC1397	exon	AT2G30110	ath_circ_010370	exonic	AT2G30110	Yes
Ath_circ_FC1399	exon	AT2G30390	ath_circ_010390	exonic	AT2G30390	Yes
Ath_circ_FC1401	exon	AT2G30490	ath_circ_010399	exonic	AT2G30490	Yes
Ath_circ_FC1402	exon	AT2G30490	ath_circ_010399	exonic	AT2G30490	Yes
Ath_circ_FC1404	exon	AT2G30520	ath_circ_010403	exonic	AT2G30520	Yes
Ath_circ_FC1405	exon	AT2G30520	ath_circ_010405	exonic	AT2G30520	Yes
Ath_circ_FC1406	exon	AT2G30570	ath_circ_010406	exonic	AT2G30570	Yes
Ath_circ_FC1407	exon	AT2G30575	ath_circ_010407	exonic	AT2G30575	Yes
Ath_circ_FC1408	exon	AT2G30600	ath_circ_010412	exonic	AT2G30600	Yes
Ath_circ_FC1410	exon	AT2G30695	ath_circ_010432	exonic	AT2G30695	Yes
Ath_circ_FC1411	exon	AT2G30710	ath_circ_010434	exonic	AT2G30710	Yes
Ath_circ_FC1412	exon	AT2G30740	ath_circ_010440	exonic	AT2G30740	Yes
Ath_circ_FC1413	exon	AT2G30870	ath_circ_010450	exonic	AT2G30870	Yes
Ath_circ_FC1414	exon	AT2G30870	ath_circ_010447	exonic	AT2G30860/AT2G30870	Yes
Ath_circ_FC1415	exon	AT2G30920	ath_circ_010458	exonic	AT2G30920	Yes
Ath_circ_FC1416	exon	AT2G30950	ath_circ_010471	exonic	AT2G30950	Yes
Ath_circ_FC1417	exon	AT2G30970	ath_circ_010476	exonic	AT2G30970	Yes
Ath_circ_FC1418	exon	AT2G30970	ath_circ_010476	exonic	AT2G30970	Yes
Ath_circ_FC1419	exon	AT2G30970	ath_circ_010476	exonic	AT2G30970	Yes
Ath_circ_FC1420	exon	AT2G30980	ath_circ_010481	exonic	AT2G30980	Yes
Ath_circ_FC1421	exon	AT2G31040	ath_circ_010501	exonic	AT2G31040	Yes
Ath_circ_FC1422	exon	AT2G31040	ath_circ_010499	exonic	AT2G31040	Yes
Ath_circ_FC1424	exon	AT2G31141	ath_circ_010511	exonic	AT2G31141	Yes
Ath_circ_FC1425	exon	AT2G31141	ath_circ_010511	exonic	AT2G31141	Yes
Ath_circ_FC1426	exon	AT2G31141	ath_circ_010512	exonic	AT2G31141	Yes
Ath_circ_FC1427	exon	AT2G31340	ath_circ_010551	exonic	AT2G31450/AT2G31480	Yes
Ath_circ_FC1428	exon	AT2G31360	ath_circ_010536	exonic	AT2G31360	Yes
Ath_circ_FC1429	exon	AT2G31510	ath_circ_010556	exonic	AT2G31510	Yes
Ath_circ_FC1430	exon	AT2G31510	ath_circ_010557	exonic	AT2G31510	Yes
Ath_circ_FC1431	exon	AT2G31570	ath_circ_010564	exonic	AT2G31570	Yes
Ath_circ_FC1433	exon	AT2G31660	ath_circ_010573	exonic	AT2G31660	Yes
Ath_circ_FC1434	exon	AT2G31660	ath_circ_010579	exonic	AT2G31660	Yes
Ath_circ_FC1435	exon	AT2G31810	ath_circ_010605	exonic	AT2G31810	Yes
Ath_circ_FC1436	exon	AT2G31810	ath_circ_010603	exonic	AT2G31810	Yes
Ath_circ_FC1437	exon	AT2G31810	ath_circ_010603	exonic	AT2G31810	Yes
Ath_circ_FC1438	exon	AT2G31820	ath_circ_008343	exonic	AT2G01680	Yes
Ath_circ_FC1441	exon	AT2G31865	ath_circ_010612	exonic	AT2G31870	Yes
Ath_circ_FC1442	exon	AT2G31880	ath_circ_010616	exonic	AT2G31880	Yes
Ath_circ_FC1443	exon	AT2G31900	ath_circ_010618	exonic	AT2G31900	Yes
Ath_circ_FC1444	exon	AT2G31955	ath_circ_010622	exonic	AT2G31955	Yes
Ath_circ_FC1445	exon	AT2G31960	ath_circ_010628	exonic	AT2G31960	Yes
Ath_circ_FC1446	exon	AT2G32000	ath_circ_010642	exonic	AT2G32000	Yes
Ath_circ_FC1447	exon	AT2G32010	ath_circ_010644	exonic	AT2G32010	Yes
Ath_circ_FC1448	exon	AT2G32040	ath_circ_010650	exonic	AT2G32040	Yes
Ath_circ_FC1449	exon	AT2G32040	ath_circ_010650	exonic	AT2G32040	Yes
Ath_circ_FC1452	exon	AT2G32160	ath_circ_010660	exonic	AT2G32160/AT2G32170	Yes
Ath_circ_FC1456	exon	AT2G32320	ath_circ_010684	exonic	AT2G32320	Yes
Ath_circ_FC1457	exon	AT2G32415	ath_circ_010689	exonic	AT2G32415	Yes
Ath_circ_FC1458	exon	AT2G32430	ath_circ_010692	exonic	AT2G32430	Yes
Ath_circ_FC1459	exon	AT2G32430	ath_circ_010692	exonic	AT2G32430	Yes
Ath_circ_FC1460	exon	AT2G32430	ath_circ_010692	exonic	AT2G32430	Yes
Ath_circ_FC1463	exon	AT2G32640	ath_circ_010720	exonic	AT2G32640	Yes
Ath_circ_FC1464	exon	AT2G32680	ath_circ_015439	exonic	AT3G24929	Yes
Ath_circ_FC1465	exon	AT2G32690	ath_circ_010722	exonic	AT2G32690	Yes
Ath_circ_FC1466	exon	AT2G32700	ath_circ_010728	exonic	AT2G32700	Yes
Ath_circ_FC1467	exon	AT2G32700	ath_circ_010728	exonic	AT2G32700	Yes
Ath_circ_FC1468	exon	AT2G32700	ath_circ_010728	exonic	AT2G32700	Yes
Ath_circ_FC1469	exon	AT2G32700	ath_circ_010728	exonic	AT2G32700	Yes
Ath_circ_FC1470	exon	AT2G32730	ath_circ_010739	exonic	AT2G32730	Yes
Ath_circ_FC1471	exon	AT2G32730	ath_circ_010739	exonic	AT2G32730	Yes
Ath_circ_FC1472	exon	AT2G32730	ath_circ_000429	exonic	AT1G04810	Yes
Ath_circ_FC1473	exon	AT2G32900	ath_circ_010754	exonic	AT2G32900	Yes
Ath_circ_FC1474	exon	AT2G32920	ath_circ_010755	exonic	AT2G32920	Yes
Ath_circ_FC1475	exon	AT2G32950	ath_circ_010764	exonic	AT2G32950	Yes
Ath_circ_FC1477	exon	AT2G33150	ath_circ_010783	exonic	AT2G33150	Yes
Ath_circ_FC1478	exon	AT2G33210	ath_circ_010793	exonic	AT2G33210	Yes
Ath_circ_FC1479	exon	AT2G33490	ath_circ_010813	exonic	AT2G33490	Yes
Ath_circ_FC1480	exon	AT2G33600	ath_circ_010828	exonic	AT2G33590/AT2G33600	Yes
Ath_circ_FC1481	exon	AT2G33600	ath_circ_010828	exonic	AT2G33590/AT2G33600	Yes
Ath_circ_FC1482	exon	AT2G33800	ath_circ_010846	exonic	AT2G33800	Yes
Ath_circ_FC1483	exon	AT2G33800	ath_circ_010857	exonic	AT2G33800	Yes
Ath_circ_FC1484	exon	AT2G33980	ath_circ_010867	exonic	AT2G33980	Yes
Ath_circ_FC1487	exon	AT2G34420	ath_circ_010901	exonic	AT2G34410/AT2G34420	Yes
Ath_circ_FC1488	exon	AT2G34460	ath_circ_010918	exonic	AT2G34460	Yes
Ath_circ_FC1489	exon	AT2G34460	ath_circ_010919	exonic	AT2G34460	Yes
Ath_circ_FC1490	exon	AT2G34560	ath_circ_010923	exonic	AT2G34560	Yes
Ath_circ_FC1491	exon	AT2G34560	ath_circ_010923	exonic	AT2G34560	Yes
Ath_circ_FC1492	exon	AT2G34660	ath_circ_003191	exonic	AT1G30400	Yes
Ath_circ_FC1494	exon	AT2G34690	ath_circ_010942	exonic	AT2G34690	Yes
Ath_circ_FC1495	exon	AT2G34710	ath_circ_010948	exonic	AT2G34710	Yes
Ath_circ_FC1496	exon	AT2G34710	ath_circ_010948	exonic	AT2G34710	Yes
Ath_circ_FC1497	exon	AT2G34710	ath_circ_010950	exonic	AT2G34710	Yes
Ath_circ_FC1498	exon	AT2G35050	ath_circ_010970	exonic	AT2G35050	Yes
Ath_circ_FC1500	exon	AT2G35110	ath_circ_010976	exonic	AT2G35110	Yes
Ath_circ_FC1501	exon	AT2G35110	ath_circ_010978	exonic	AT2G35110	Yes
Ath_circ_FC1503	exon	AT2G35600	ath_circ_011013	exonic	AT2G35600	Yes
Ath_circ_FC1504	exon	AT2G35630	ath_circ_011020	exonic	AT2G35630	Yes
Ath_circ_FC1505	exon	AT2G35630	ath_circ_011029	exonic	AT2G35630	Yes
Ath_circ_FC1506	exon	AT2G35630	ath_circ_011029	exonic	AT2G35630	Yes
Ath_circ_FC1507	exon	AT2G35630	ath_circ_011051	exonic	AT2G35630	Yes
Ath_circ_FC1508	exon	AT2G35635	ath_circ_023877	exonic	AT5G03240	Yes
Ath_circ_FC1509	exon	AT2G35650	ath_circ_011056	exonic	AT2G35650	Yes
Ath_circ_FC1510	exon	AT2G35650	ath_circ_011056	exonic	AT2G35650	Yes
Ath_circ_FC1511	exon	AT2G35690	ath_circ_011062	exonic	AT2G35690	Yes
Ath_circ_FC1512	exon	AT2G35690	ath_circ_011063	exonic	AT2G35690	Yes
Ath_circ_FC1514	exon	AT2G35750	ath_circ_011069	exonic	AT2G35750	Yes
Ath_circ_FC1516	exon	AT2G35800	ath_circ_011071	exonic	AT2G35800	Yes
Ath_circ_FC1517	exon	AT2G35840	ath_circ_011077	exonic	AT2G35840	Yes
Ath_circ_FC1519	exon	AT2G36010	ath_circ_011100	exonic	AT2G36010	Yes
Ath_circ_FC1521	intron	AT2G36170	ath_circ_011111	exonic	AT2G36170	Yes
Ath_circ_FC1523	exon	AT2G36390	ath_circ_011133	exonic	AT2G36390	Yes
Ath_circ_FC1524	exon	AT2G36480	ath_circ_011142	exonic	AT2G36480	Yes
Ath_circ_FC1525	exon	AT2G36490	ath_circ_011143	exonic	AT2G36490	Yes
Ath_circ_FC1526	exon	AT2G36530	ath_circ_011149	exonic	AT2G36530	Yes
Ath_circ_FC1527	exon	AT2G36530	ath_circ_011157	exonic	AT2G36530	Yes
Ath_circ_FC1528	exon	AT2G36580	ath_circ_011166	exonic	AT2G36580	Yes
Ath_circ_FC1529	exon	AT2G36670	ath_circ_026265	exonic	AT5G22850	Yes
Ath_circ_FC1530	exon	AT2G36810	ath_circ_011197	exonic	AT2G36810	Yes
Ath_circ_FC1531	exon	AT2G36830	ath_circ_015601	exonic	AT3G26520	Yes
Ath_circ_FC1532	exon	AT2G36880	ath_circ_019458	exonic	AT4G01850	Yes
Ath_circ_FC1533	exon	AT2G36880	ath_circ_019462	exonic	AT4G01850	Yes
Ath_circ_FC1535	exon	AT2G36910	ath_circ_011231	exonic	AT2G36910	Yes
Ath_circ_FC1537	exon	AT2G37190	ath_circ_011262	exonic	AT2G37190	Yes
Ath_circ_FC1538	exon	AT2G37270	ath_circ_013791	exonic	AT3G11940	Yes
Ath_circ_FC1539	exon	AT2G37280	ath_circ_014459	exonic	AT3G16340	Yes
Ath_circ_FC1540	exon	AT2G37340	ath_circ_011284	exonic	AT2G37340	Yes
Ath_circ_FC1541	exon	AT2G37340	ath_circ_011285	exonic	AT2G37340	Yes
Ath_circ_FC1543	exon	AT2G37420	ath_circ_011294	exonic	AT2G37420	Yes
Ath_circ_FC1544	exon	AT2G37450	ath_circ_011297	exonic	AT2G37450/AT2G37460	Yes
Ath_circ_FC1545	exon	AT2G37520	ath_circ_011311	exonic	AT2G37520	Yes
Ath_circ_FC1548	exon	AT2G37690	ath_circ_011318	exonic	AT2G37690	Yes
Ath_circ_FC1550	exon	AT2G38020	ath_circ_011344	intronic	AT2G38020	Yes
Ath_circ_FC1551	exon	AT2G38020	ath_circ_011346	exonic	AT2G38020	Yes
Ath_circ_FC1552	exon	AT2G38020	ath_circ_011344	intronic	AT2G38020	Yes
Ath_circ_FC1553	exon	AT2G38020	ath_circ_011346	exonic	AT2G38020	Yes
Ath_circ_FC1554	exon	AT2G38040	ath_circ_011353	exonic	AT2G38040	Yes
Ath_circ_FC1555	exon	AT2G38120	ath_circ_011356	exonic	AT2G38120	Yes
Ath_circ_FC1556	exon	AT2G38170	ath_circ_011363	exonic	AT2G38170	Yes
Ath_circ_FC1557	exon	AT2G38170	ath_circ_011363	exonic	AT2G38170	Yes
Ath_circ_FC1558	exon	AT2G38170	ath_circ_011363	exonic	AT2G38170	Yes
Ath_circ_FC1559	exon	AT2G38170	ath_circ_011363	exonic	AT2G38170	Yes
Ath_circ_FC1560	exon	AT2G38170	ath_circ_011363	exonic	AT2G38170	Yes
Ath_circ_FC1561	exon	AT2G38280	ath_circ_011379	exonic	AT2G38280	Yes
Ath_circ_FC1562	exon	AT2G38540	ath_circ_011399	exonic	AT2G38530/AT2G38540	Yes
Ath_circ_FC1563	exon	AT2G38540	ath_circ_011399	exonic	AT2G38530/AT2G38540	Yes
Ath_circ_FC1564	exon	AT2G38540	ath_circ_011399	exonic	AT2G38530/AT2G38540	Yes
Ath_circ_FC1565	exon	AT2G38540	ath_circ_011405	exonic	AT2G38540	Yes
Ath_circ_FC1566	exon	AT2G38610	ath_circ_011418	exonic	AT2G38610	Yes
Ath_circ_FC1567	exon	AT2G38650	ath_circ_011420	exonic	AT2G38650	Yes
Ath_circ_FC1568	exon	AT2G38780	ath_circ_011436	exonic	AT2G38780	Yes
Ath_circ_FC1569	exon	AT2G38960	ath_circ_011453	exonic	AT2G38960	Yes
Ath_circ_FC1570	exon	AT2G39010	ath_circ_011456	exonic	AT2G39010	Yes
Ath_circ_FC1571	exon	AT2G39010	ath_circ_011456	exonic	AT2G39010	Yes
Ath_circ_FC1573	exon	AT2G39090	ath_circ_011460	exonic	AT2G39090	Yes
Ath_circ_FC1575	exon	AT2G39330	ath_circ_011490	exonic	AT2G39310	Yes
Ath_circ_FC1576	exon	AT2G39340	ath_circ_011492	exonic	AT2G39340	Yes
Ath_circ_FC1577	exon	AT2G39550	ath_circ_011510	exonic	AT2G39550	Yes
Ath_circ_FC1578	exon	AT2G39550	ath_circ_011510	exonic	AT2G39550	Yes
Ath_circ_FC1579	exon	AT2G39580	ath_circ_011517	exonic	AT2G39580	Yes
Ath_circ_FC1580	exon	AT2G39660	ath_circ_018445	exonic	AT3G55450	Yes
Ath_circ_FC1581	exon	AT2G39670	ath_circ_011523	exonic	AT2G39670	Yes
Ath_circ_FC1583	exon	AT2G39730	ath_circ_011538	exonic	AT2G39730	Yes
Ath_circ_FC1584	exon	AT2G39730	ath_circ_011538	exonic	AT2G39730	Yes
Ath_circ_FC1585	exon	AT2G39730	ath_circ_011557	intronic	AT2G39730	Yes
Ath_circ_FC1586	exon	AT2G39750	ath_circ_011563	exonic	AT2G39750	Yes
Ath_circ_FC1587	exon	AT2G39795	ath_circ_024201	exonic	AT5G05990	Yes
Ath_circ_FC1588	exon	AT2G39800	ath_circ_011578	exonic	AT2G39800	Yes
Ath_circ_FC1589	exon	AT2G39800	ath_circ_011578	exonic	AT2G39800	Yes
Ath_circ_FC1590	exon	AT2G39810	ath_circ_011584	exonic	AT2G39810	Yes
Ath_circ_FC1591	exon	AT2G39810	ath_circ_011584	exonic	AT2G39810	Yes
Ath_circ_FC1592	exon	AT2G39890	ath_circ_011173	exonic	AT2G36590	Yes
Ath_circ_FC1597	exon	AT2G39950	ath_circ_011595	exonic	AT2G39950	Yes
Ath_circ_FC1598	exon	AT2G39990	ath_circ_011601	exonic	AT2G39990	Yes
Ath_circ_FC1599	exon	AT2G40120	ath_circ_006405	exonic	AT1G73450/AT1G73460	Yes
Ath_circ_FC1604	exon	AT2G40490	ath_circ_011637	exonic	AT2G40490	Yes
Ath_circ_FC1605	exon	AT2G40520	ath_circ_018560	exonic	AT3G56320	Yes
Ath_circ_FC1606	exon	AT2G40540	ath_circ_011640	exonic	AT2G40540	Yes
Ath_circ_FC1610	exon	AT2G40840	ath_circ_011660	exonic	AT2G40840	Yes
Ath_circ_FC1613	exon	AT2G41020	ath_circ_011678	exonic	AT2G41020	Yes
Ath_circ_FC1614	exon	AT2G41020	ath_circ_011678	exonic	AT2G41020	Yes
Ath_circ_FC1615	exon	AT2G41100	ath_circ_011691	exonic	AT2G41100	Yes
Ath_circ_FC1616	exon	AT2G41220	ath_circ_023995	exonic	AT5G04140	Yes
Ath_circ_FC1617	exon	AT2G41220	ath_circ_024007	exonic	AT5G04140	Yes
Ath_circ_FC1619	Intergenic	n/a	ath_circ_011717	intergenic	NA	Yes
Ath_circ_FC1620	Intergenic	n/a	ath_circ_011717	intergenic	NA	Yes
Ath_circ_FC1621	Intergenic	n/a	ath_circ_011717	intergenic	NA	Yes
Ath_circ_FC1622	Intergenic	n/a	ath_circ_011717	intergenic	NA	Yes
Ath_circ_FC1623	Intergenic	n/a	ath_circ_011714	intergenic	NA	Yes
Ath_circ_FC1624	Intergenic	n/a	ath_circ_011717	intergenic	NA	Yes
Ath_circ_FC1625	Intergenic	n/a	ath_circ_011717	intergenic	NA	Yes
Ath_circ_FC1626	exon	AT2G41680	ath_circ_011764	exonic	AT2G41680	Yes
Ath_circ_FC1627	exon	AT2G41680	ath_circ_011764	exonic	AT2G41680	Yes
Ath_circ_FC1628	exon	AT2G41680	ath_circ_011766	exonic	AT2G41680	Yes
Ath_circ_FC1629	exon	AT2G41700	ath_circ_011770	exonic	AT2G41700	Yes
Ath_circ_FC1630	exon	AT2G41740	ath_circ_011782	exonic	AT2G41740	Yes
Ath_circ_FC1631	exon	AT2G41740	ath_circ_011782	exonic	AT2G41740	Yes
Ath_circ_FC1632	exon	AT2G41790	ath_circ_011791	exonic	AT2G41790	Yes
Ath_circ_FC1633	exon	AT2G41790	ath_circ_011791	exonic	AT2G41790	Yes
Ath_circ_FC1634	exon	AT2G41790	ath_circ_011794	exonic	AT2G41790	Yes
Ath_circ_FC1635	exon	AT2G41830	ath_circ_011799	exonic	AT2G41830	Yes
Ath_circ_FC1638	exon	AT2G42220	ath_circ_011818	exonic	AT2G42220	Yes
Ath_circ_FC1640	exon	AT2G42500	ath_circ_011830	exonic	AT2G42500	Yes
Ath_circ_FC1641	Intergenic	n/a	ath_circ_011837	exonic	AT2G42530/AT2G42540	Yes
Ath_circ_FC1643	exon	AT2G42590	ath_circ_011838	exonic	AT2G42590	Yes
Ath_circ_FC1645	exon	AT2G42600	ath_circ_011842	exonic	AT2G42600	Yes
Ath_circ_FC1646	exon	AT2G42600	ath_circ_011849	exonic	AT2G42600	Yes
Ath_circ_FC1647	exon	AT2G42700	ath_circ_011857	exonic	AT2G42700	Yes
Ath_circ_FC1648	exon	AT2G42710	ath_circ_011858	exonic	AT2G42710	Yes
Ath_circ_FC1649	exon	AT2G42750	ath_circ_011861	exonic	AT2G42750	Yes
Ath_circ_FC1650	exon	AT2G42790	ath_circ_011865	exonic	AT2G42780/AT2G42790	Yes
Ath_circ_FC1651	exon	AT2G42810	ath_circ_011871	exonic	AT2G42810	Yes
Ath_circ_FC1653	exon	AT2G43070	ath_circ_011893	exonic	AT2G43070	Yes
Ath_circ_FC1654	exon	AT2G43160	ath_circ_011925	exonic	AT2G43160	Yes
Ath_circ_FC1655	intron	AT2G43160	ath_circ_011925	exonic	AT2G43160	Yes
Ath_circ_FC1656	exon	AT2G43180	ath_circ_011932	exonic	AT2G43180	Yes
Ath_circ_FC1658	exon	AT2G43360	ath_circ_011941	exonic	AT2G43360	Yes
Ath_circ_FC1659	exon	AT2G43370	ath_circ_011944	exonic	AT2G43370	Yes
Ath_circ_FC1660	exon	AT2G43410	ath_circ_011948	exonic	AT2G43410	Yes
Ath_circ_FC1661	exon	AT2G43410	ath_circ_011953	exonic	AT2G43410	Yes
Ath_circ_FC1662	exon	AT2G43410	ath_circ_011953	exonic	AT2G43410	Yes
Ath_circ_FC1663	exon	AT2G43410	ath_circ_011953	exonic	AT2G43410	Yes
Ath_circ_FC1664	exon	AT2G43420	ath_circ_011957	exonic	AT2G43420	Yes
Ath_circ_FC1667	exon	AT2G43850	ath_circ_010590	exonic	AT2G31800	Yes
Ath_circ_FC1668	exon	AT2G43850	ath_circ_010590	exonic	AT2G31800	Yes
Ath_circ_FC1669	exon	AT2G43910	ath_circ_012006	exonic	AT2G43910/AT2G43920	Yes
Ath_circ_FC1670	exon	AT2G43910	ath_circ_012006	exonic	AT2G43910/AT2G43920	Yes
Ath_circ_FC1671	Intergenic	n/a	ath_circ_012006	exonic	AT2G43910/AT2G43920	Yes
Ath_circ_FC1672	exon	AT2G43950	ath_circ_012009	exonic	AT2G43950	Yes
Ath_circ_FC1673	exon	AT2G44100	ath_circ_018871	exonic	AT3G59920	Yes
Ath_circ_FC1675	exon	AT2G44210	ath_circ_012058	exonic	AT2G44210	Yes
Ath_circ_FC1676	exon	AT2G44240	ath_circ_012064	exonic	AT2G44240	Yes
Ath_circ_FC1677	exon	AT2G44270	ath_circ_012067	exonic	AT2G44270	Yes
Ath_circ_FC1678	exon	AT2G44350	ath_circ_012079	exonic	AT2G44350	Yes
Ath_circ_FC1681	exon	AT2G44640	ath_circ_012094	exonic	AT2G44640	Yes
Ath_circ_FC1685	exon	AT2G44710	ath_circ_012101	exonic	AT2G44710	Yes
Ath_circ_FC1686	exon	AT2G44710	ath_circ_012103	exonic	AT2G44710	Yes
Ath_circ_FC1687	exon	AT2G44800	ath_circ_012115	exonic	AT2G44800	Yes
Ath_circ_FC1688	exon	AT2G44910	ath_circ_018925	exonic	AT3G60390	Yes
Ath_circ_FC1689	exon	AT2G44920	ath_circ_012125	exonic	AT2G44920	Yes
Ath_circ_FC1690	exon	AT2G44980	ath_circ_012133	exonic	AT2G44980	Yes
Ath_circ_FC1691	exon	AT2G45180	ath_circ_012155	exonic	AT2G45180	Yes
Ath_circ_FC1692	exon	AT2G45240	ath_circ_012169	exonic	AT2G45240	Yes
Ath_circ_FC1693	exon	AT2G45270	ath_circ_012177	exonic	AT2G45270	Yes
Ath_circ_FC1694	exon	AT2G45290	ath_circ_012181	exonic	AT2G45290	Yes
Ath_circ_FC1696	exon	AT2G45340	ath_circ_012185	exonic	AT2G45340	Yes
Ath_circ_FC1698	exon	AT2G45540	ath_circ_012198	exonic	AT2G45540	Yes
Ath_circ_FC1700	exon	AT2G45540	ath_circ_012208	exonic	AT2G45540	Yes
Ath_circ_FC1701	exon	AT2G45540	ath_circ_012208	exonic	AT2G45540	Yes
Ath_circ_FC1702	exon	AT2G45670	ath_circ_012222	exonic	AT2G45670	Yes
Ath_circ_FC1703	exon	AT2G45670	ath_circ_012223	exonic	AT2G45670	Yes
Ath_circ_FC1704	exon	AT2G45670	ath_circ_012222	exonic	AT2G45670	Yes
Ath_circ_FC1705	exon	AT2G45910	ath_circ_012245	exonic	AT2G45910	Yes
Ath_circ_FC1706	exon	AT2G45910	ath_circ_012245	exonic	AT2G45910	Yes
Ath_circ_FC1707	exon	AT2G45950	ath_circ_012254	exonic	AT2G45950	Yes
Ath_circ_FC1709	exon	AT2G46180	ath_circ_012289	exonic	AT2G46180	Yes
Ath_circ_FC1710	exon	AT2G46320	ath_circ_012309	exonic	AT2G46320	Yes
Ath_circ_FC1713	exon	AT2G46530	ath_circ_004380	exonic	AT1G51950	Yes
Ath_circ_FC1716	exon	AT2G46710	ath_circ_012344	exonic	AT2G46710	Yes
Ath_circ_FC1717	exon	AT2G46920	ath_circ_012361	exonic	AT2G46920	Yes
Ath_circ_FC1719	exon	AT2G47010	ath_circ_012371	exonic	AT2G47010	Yes
Ath_circ_FC1720	exon	AT2G47110	ath_circ_012379	exonic	AT2G47110/AT2G47115	Yes
Ath_circ_FC1721	exon	AT2G47160	ath_circ_012381	exonic	AT2G47160	Yes
Ath_circ_FC1722	exon	AT2G47240	ath_circ_012397	exonic	AT2G47240	Yes
Ath_circ_FC1723	exon	AT2G47240	ath_circ_012395	exonic	AT2G47240	Yes
Ath_circ_FC1725	exon	AT2G47410	ath_circ_012411	exonic	AT2G47410	Yes
Ath_circ_FC1726	exon	AT2G47410	ath_circ_012411	exonic	AT2G47410	Yes
Ath_circ_FC1727	exon	AT2G47410	ath_circ_012412	exonic	AT2G47410	Yes
Ath_circ_FC1729	exon	AT2G47600	ath_circ_012441	exonic	AT2G47600	Yes
Ath_circ_FC1731	exon	AT2G47830	ath_circ_012452	exonic	AT2G47830	Yes
Ath_circ_FC1732	exon	AT2G47860	ath_circ_012458	exonic	AT2G47860	Yes
Ath_circ_FC1733	exon	AT2G47890	ath_circ_012462	exonic	AT2G47890	Yes
Ath_circ_FC1734	exon	AT2G47890	ath_circ_012463	exonic	AT2G47890	Yes
Ath_circ_FC1735	exon	AT2G47940	ath_circ_012467	exonic	AT2G47940	Yes
Ath_circ_FC1736	exon	AT2G47960	ath_circ_012479	exonic	AT2G47960	Yes
Ath_circ_FC1737	exon	AT2G47960	ath_circ_012479	exonic	AT2G47960	Yes
Ath_circ_FC1741	exon	AT2G48110	ath_circ_012493	exonic	AT2G48110	Yes
Ath_circ_FC1742	exon	AT3G01090	ath_circ_012508	exonic	AT3G01090	Yes
Ath_circ_FC1745	exon	AT3G01150	ath_circ_012519	exonic	AT3G01150	Yes
Ath_circ_FC1747	exon	AT3G01310	ath_circ_012536	exonic	AT3G01310	Yes
Ath_circ_FC1748	exon	AT3G01310	ath_circ_012542	exonic	AT3G01310	Yes
Ath_circ_FC1749	exon	AT3G01320	ath_circ_012545	exonic	AT3G01320	Yes
Ath_circ_FC1750	exon	AT3G01320	ath_circ_012547	exonic	AT3G01320	Yes
Ath_circ_FC1754	exon	AT3G01370	ath_circ_012558	exonic	AT3G01370	Yes
Ath_circ_FC1756	exon	AT3G01460	ath_circ_012571	exonic	AT3G01460	Yes
Ath_circ_FC1757	exon	AT3G01500	ath_circ_012579	exonic	AT3G01500	Yes
Ath_circ_FC1760	exon	AT3G01540	ath_circ_012601	exonic	AT3G01540	Yes
Ath_circ_FC1761	exon	AT3G01540	ath_circ_012602	exonic	AT3G01540	Yes
Ath_circ_FC1762	exon	AT3G01590	ath_circ_012613	exonic	AT3G01590	Yes
Ath_circ_FC1763	exon	AT3G01610	ath_circ_012615	exonic	AT3G01610	Yes
Ath_circ_FC1765	exon	AT3G01910	ath_circ_012632	exonic	AT3G01910	Yes
Ath_circ_FC1766	intron	AT3G01910	ath_circ_012637	exonic	AT3G01910	Yes
Ath_circ_FC1767	exon	AT3G02020	ath_circ_012643	exonic	AT3G02020	Yes
Ath_circ_FC1769	exon	AT3G02090	ath_circ_012658	exonic	AT3G02090	Yes
Ath_circ_FC1770	exon	AT3G02110	ath_circ_009735	exonic	AT2G24000/AT2G24010	Yes
Ath_circ_FC1775	exon	AT3G02290	ath_circ_027340	exonic	AT5G38895	Yes
Ath_circ_FC1776	exon	AT3G02320	ath_circ_012680	exonic	AT3G02320	Yes
Ath_circ_FC1778	exon	AT3G02350	ath_circ_018977	exonic	AT3G61130	Yes
Ath_circ_FC1781	exon	AT3G02468	ath_circ_012692	exonic	AT3G02468/AT3G02470	Yes
Ath_circ_FC1782	exon	AT3G02510	ath_circ_012699	exonic	AT3G02510	Yes
Ath_circ_FC1783	exon	AT3G02510	ath_circ_012699	exonic	AT3G02510	Yes
Ath_circ_FC1784	exon	AT3G02520	ath_circ_025370	exonic	AT5G16050	Yes
Ath_circ_FC1785	exon	AT3G02560	ath_circ_012721	exonic	AT3G02560	Yes
Ath_circ_FC1786	exon	AT3G02830	ath_circ_012743	exonic	AT3G02830	Yes
Ath_circ_FC1788	exon	AT3G03310	ath_circ_012780	exonic	AT3G03310	Yes
Ath_circ_FC1789	exon	AT3G03380	ath_circ_012791	exonic	AT3G03380	Yes
Ath_circ_FC1790	exon	AT3G03380	ath_circ_012795	exonic	AT3G03380	Yes
Ath_circ_FC1791	exon	AT3G03380	ath_circ_012795	exonic	AT3G03380	Yes
Ath_circ_FC1792	exon	AT3G03420	ath_circ_012797	exonic	AT3G03420	Yes
Ath_circ_FC1794	exon	AT3G03560	ath_circ_012805	exonic	AT3G03560	Yes
Ath_circ_FC1795	exon	AT3G03610	ath_circ_012807	exonic	AT3G03610	Yes
Ath_circ_FC1799	exon	AT3G03710	ath_circ_012820	exonic	AT3G03710	Yes
Ath_circ_FC1801	exon	AT3G03780	ath_circ_025606	exonic	AT5G17920	Yes
Ath_circ_FC1802	exon	AT3G04080	ath_circ_025646	exonic	AT5G18280	Yes
Ath_circ_FC1804	exon	AT3G04290	ath_circ_012888	exonic	AT3G04290	Yes
Ath_circ_FC1805	exon	AT3G04340	ath_circ_012893	exonic	AT3G04340	Yes
Ath_circ_FC1806	exon	AT3G04400	ath_circ_012895	exonic	AT3G04400	Yes
Ath_circ_FC1807	exon	AT3G04450	ath_circ_012899	exonic	AT3G04450	Yes
Ath_circ_FC1808	exon	AT3G04490	ath_circ_012909	exonic	AT3G04490	Yes
Ath_circ_FC1809	exon	AT3G04590	ath_circ_012917	exonic	AT3G04590	Yes
Ath_circ_FC1810	exon	AT3G04600	ath_circ_012921	exonic	AT3G04600	Yes
Ath_circ_FC1811	exon	AT3G04840	ath_circ_012954	exonic	AT3G04840	Yes
Ath_circ_FC1812	exon	AT3G04870	ath_circ_012958	exonic	AT3G04870	Yes
Ath_circ_FC1813	exon	AT3G04870	ath_circ_012958	exonic	AT3G04870	Yes
Ath_circ_FC1814	exon	AT3G04910	ath_circ_012961	exonic	AT3G04910	Yes
Ath_circ_FC1815	exon	AT3G05070	ath_circ_012990	exonic	AT3G05070	Yes
Ath_circ_FC1816	exon	AT3G05130	ath_circ_006740	exonic	AT1G76700/AT1G76720	Yes
Ath_circ_FC1817	exon	AT3G05165	ath_circ_013017	exonic	AT3G05165	Yes
Ath_circ_FC1818	exon	AT3G05165	ath_circ_013017	exonic	AT3G05165	Yes
Ath_circ_FC1820	exon	AT3G05350	ath_circ_013032	exonic	AT3G05350	Yes
Ath_circ_FC1822	exon	AT3G05400	ath_circ_013042	exonic	AT3G05400	Yes
Ath_circ_FC1823	exon	AT3G05400	ath_circ_013042	exonic	AT3G05400	Yes
Ath_circ_FC1824	exon	AT3G05420	ath_circ_026843	exonic	AT5G27630	Yes
Ath_circ_FC1825	exon	AT3G05530	ath_circ_013050	exonic	AT3G05530	Yes
Ath_circ_FC1826	exon	AT3G05580	ath_circ_013053	exonic	AT3G05580	Yes
Ath_circ_FC1827	exon	AT3G05580	ath_circ_013054	exonic	AT3G05580	Yes
Ath_circ_FC1828	exon	AT3G05630	ath_circ_014544	exonic	AT3G16785	Yes
Ath_circ_FC1830	exon	AT3G05910	ath_circ_013105	exonic	AT3G05910	Yes
Ath_circ_FC1832	exon	AT3G06130	ath_circ_025742	exonic	AT5G19090	Yes
Ath_circ_FC1834	exon	AT3G06290	ath_circ_013129	exonic	AT3G06290	Yes
Ath_circ_FC1835	exon	AT3G06330	ath_circ_013132	exonic	AT3G06330	Yes
Ath_circ_FC1836	exon	AT3G06330	ath_circ_013132	exonic	AT3G06330	Yes
Ath_circ_FC1837	exon	AT3G06350	ath_circ_013136	exonic	AT3G06350	Yes
Ath_circ_FC1838	exon	AT3G06400	ath_circ_013145	exonic	AT3G06400	Yes
Ath_circ_FC1840	exon	AT3G06450	ath_circ_012381	exonic	AT2G47160	Yes
Ath_circ_FC1845	exon	AT3G06540	ath_circ_013162	exonic	AT3G06540	Yes
Ath_circ_FC1846	exon	AT3G06650	ath_circ_013178	exonic	AT3G06620/AT3G06640	Yes
Ath_circ_FC1847	exon	AT3G66654	ath_circ_013186	exonic	AT3G66654	Yes
Ath_circ_FC1848	exon	AT3G06660	ath_circ_004974	exonic	AT1G56460	Yes
Ath_circ_FC1849	intron	AT3G06670	ath_circ_013199	exonic	AT3G06670	Yes
Ath_circ_FC1850	exon	AT3G06810	ath_circ_013216	exonic	AT3G06810	Yes
Ath_circ_FC1852	exon	AT3G06860	ath_circ_022181	exonic	AT4G29010	Yes
Ath_circ_FC1854	exon	AT3G06950	ath_circ_013233	exonic	AT3G06950	Yes
Ath_circ_FC1855	exon	AT3G07030	ath_circ_013247	exonic	AT3G07030	Yes
Ath_circ_FC1856	exon	AT3G07050	ath_circ_013249	exonic	AT3G07050	Yes
Ath_circ_FC1858	exon	AT3G07160	ath_circ_013270	exonic	AT3G07160	Yes
Ath_circ_FC1865	exon	AT3G07810	ath_circ_013339	exonic	AT3G07810	Yes
Ath_circ_FC1868	exon	AT3G08690	ath_circ_013404	exonic	AT3G08690	Yes
Ath_circ_FC1869	exon	AT3G08720	ath_circ_013409	exonic	AT3G08720/AT3G08730	Yes
Ath_circ_FC1871	exon	AT3G08850	ath_circ_013424	exonic	AT3G08850	Yes
Ath_circ_FC1872	exon	AT3G08930	ath_circ_013431	exonic	AT3G08930	Yes
Ath_circ_FC1873	exon	AT3G09010	ath_circ_004551	exonic	AT1G53430/AT1G53440	Yes
Ath_circ_FC1875	exon	AT3G09100	ath_circ_013452	exonic	AT3G09100	Yes
Ath_circ_FC1876	exon	AT3G09100	ath_circ_013455	exonic	AT3G09100	Yes
Ath_circ_FC1877	exon	AT3G09100	ath_circ_013460	exonic	AT3G09100	Yes
Ath_circ_FC1878	exon	AT3G09200	ath_circ_013461	exonic	AT3G09200	Yes
Ath_circ_FC1880	exon	AT3G09360	ath_circ_013516	exonic	AT3G09360	Yes
Ath_circ_FC1881	exon	AT3G09630	ath_circ_023851	exonic	AT5G02870	Yes
Ath_circ_FC1883	exon	AT3G09690	ath_circ_013535	exonic	AT3G09690	Yes
Ath_circ_FC1884	exon	AT3G09920	ath_circ_013568	exonic	AT3G09920	Yes
Ath_circ_FC1885	exon	AT3G09940	ath_circ_013569	exonic	AT3G09940	Yes
Ath_circ_FC1888	exon	AT3G10160	ath_circ_013592	exonic	AT3G10160	Yes
Ath_circ_FC1889	exon	AT3G10180	ath_circ_013599	exonic	AT3G10180	Yes
Ath_circ_FC1890	exon	AT3G10180	ath_circ_013599	exonic	AT3G10180	Yes
Ath_circ_FC1891	exon	AT3G10250	ath_circ_013604	exonic	AT3G10250	Yes
Ath_circ_FC1892	exon	AT3G10260	ath_circ_013606	exonic	AT3G10260	Yes
Ath_circ_FC1893	exon	AT3G10270	ath_circ_013608	exonic	AT3G10270	Yes
Ath_circ_FC1894	exon	AT3G10330	ath_circ_011759	exonic	AT2G41630	Yes
Ath_circ_FC1895	exon	AT3G10350	ath_circ_013619	exonic	AT3G10350	Yes
Ath_circ_FC1896	exon	AT3G10380	ath_circ_013637	exonic	AT3G10380	Yes
Ath_circ_FC1898	exon	AT3G10410	ath_circ_013642	exonic	AT3G10410	Yes
Ath_circ_FC1899	exon	AT3G10410	ath_circ_013642	exonic	AT3G10410	Yes
Ath_circ_FC1901	exon	AT3G10640	ath_circ_013657	exonic	AT3G10640	Yes
Ath_circ_FC1902	exon	AT3G10690	ath_circ_013670	exonic	AT3G10690	Yes
Ath_circ_FC1906	exon	AT3G11130	ath_circ_013703	exonic	AT3G11130	Yes
Ath_circ_FC1907	exon	AT3G11130	ath_circ_013704	exonic	AT3G11130	Yes
Ath_circ_FC1908	exon	AT3G11130	ath_circ_013704	exonic	AT3G11130	Yes
Ath_circ_FC1909	exon	AT3G11130	ath_circ_013705	exonic	AT3G11130	Yes
Ath_circ_FC1910	exon	AT3G11130	ath_circ_013708	exonic	AT3G11130	Yes
Ath_circ_FC1911	exon	AT3G11270	ath_circ_013722	exonic	AT3G11270	Yes
Ath_circ_FC1912	exon	AT3G11290	ath_circ_013725	exonic	AT3G11290	Yes
Ath_circ_FC1913	exon	AT3G11470	ath_circ_008426	exonic	AT2G02770/AT2G02780	Yes
Ath_circ_FC1914	exon	AT3G11540	ath_circ_013733	exonic	AT3G11540	Yes
Ath_circ_FC1915	exon	AT3G11540	ath_circ_013735	exonic	AT3G11540	Yes
Ath_circ_FC1916	exon	AT3G11540	ath_circ_013735	exonic	AT3G11540	Yes
Ath_circ_FC1917	intron	AT3G11540	ath_circ_013735	exonic	AT3G11540	Yes
Ath_circ_FC1919	exon	AT3G11670	ath_circ_013751	exonic	AT3G11670	Yes
Ath_circ_FC1920	exon	AT3G11720	ath_circ_013759	exonic	AT3G11720	Yes
Ath_circ_FC1921	exon	AT3G11830	ath_circ_013764	exonic	AT3G11830	Yes
Ath_circ_FC1922	exon	AT3G11910	ath_circ_013783	exonic	AT3G11910	Yes
Ath_circ_FC1923	exon	AT3G11960	ath_circ_013796	exonic	AT3G11960	Yes
Ath_circ_FC1924	exon	AT3G11964	ath_circ_013800	exonic	AT3G11964	Yes
Ath_circ_FC1925	exon	AT3G11964	ath_circ_013813	exonic	AT3G11964	Yes
Ath_circ_FC1927	exon	AT3G12020	ath_circ_013823	exonic	AT3G12020	Yes
Ath_circ_FC1928	exon	AT3G12020	ath_circ_013826	exonic	AT3G12020	Yes
Ath_circ_FC1929	exon	AT3G12120	ath_circ_013837	exonic	AT3G12120	Yes
Ath_circ_FC1930	exon	AT3G12120	ath_circ_013840	exonic	AT3G12120	Yes
Ath_circ_FC1931	exon	AT3G12120	ath_circ_013842	exonic	AT3G12120	Yes
Ath_circ_FC1932	exon	AT3G12120	ath_circ_013842	exonic	AT3G12120	Yes
Ath_circ_FC1933	exon	AT3G12120	ath_circ_013842	exonic	AT3G12120	Yes
Ath_circ_FC1934	Intergenic	n/a	ath_circ_013840	exonic	AT3G12120	Yes
Ath_circ_FC1935	exon	AT3G12120	ath_circ_013844	exonic	AT3G12120	Yes
Ath_circ_FC1936	exon	AT3G12120	ath_circ_013844	exonic	AT3G12120	Yes
Ath_circ_FC1937	exon	AT3G12145	ath_circ_013853	exonic	AT3G12145	Yes
Ath_circ_FC1940	exon	AT3G12320	ath_circ_013866	exonic	AT3G12320	Yes
Ath_circ_FC1942	exon	AT3G12740	ath_circ_013901	exonic	AT3G12740	Yes
Ath_circ_FC1943	exon	AT3G12760	ath_circ_013902	exonic	AT3G12760	Yes
Ath_circ_FC1944	exon	AT3G12780	ath_circ_007058	exonic	AT1G79550	Yes
Ath_circ_FC1945	exon	AT3G12780	ath_circ_004934	exonic	AT1G56190	Yes
Ath_circ_FC1947	exon	AT3G12980	ath_circ_013916	exonic	AT3G12980	Yes
Ath_circ_FC1948	exon	AT3G13040	ath_circ_013922	exonic	AT3G13040	Yes
Ath_circ_FC1949	Intergenic	n/a	ath_circ_013956	intergenic	NA	Yes
Ath_circ_FC1950	exon	AT3G13300	ath_circ_013969	exonic	AT3G13300	Yes
Ath_circ_FC1951	exon	AT3G13300	ath_circ_013969	exonic	AT3G13300	Yes
Ath_circ_FC1952	exon	AT3G13330	ath_circ_013972	exonic	AT3G13330	Yes
Ath_circ_FC1953	exon	AT3G13330	ath_circ_013973	exonic	AT3G13330	Yes
Ath_circ_FC1954	exon	AT3G13460	ath_circ_013992	exonic	AT3G13460	Yes
Ath_circ_FC1955	exon	AT3G13530	ath_circ_014017	exonic	AT3G13530	Yes
Ath_circ_FC1956	exon	AT3G13530	ath_circ_014017	exonic	AT3G13530	Yes
Ath_circ_FC1957	exon	AT3G13670	ath_circ_014029	exonic	AT3G13670	Yes
Ath_circ_FC1958	exon	AT3G13750	ath_circ_014042	exonic	AT3G13750	Yes
Ath_circ_FC1959	exon	AT3G13750	ath_circ_014045	exonic	AT3G13750	Yes
Ath_circ_FC1960	exon	AT3G13810	ath_circ_004755	exonic	AT1G55110	Yes
Ath_circ_FC1961	exon	AT3G13860	ath_circ_015318	exonic	AT3G23990	Yes
Ath_circ_FC1962	exon	AT3G13920	ath_circ_004649	exonic	AT1G54270	Yes
Ath_circ_FC1963	exon	AT3G13990	ath_circ_014081	exonic	AT3G13990	Yes
Ath_circ_FC1964	exon	AT3G14010	ath_circ_014088	exonic	AT3G14010	Yes
Ath_circ_FC1965	exon	AT3G14050	ath_circ_004640	exonic	AT1G54130	Yes
Ath_circ_FC1967	exon	AT3G14100	ath_circ_014099	exonic	AT3G14100	Yes
Ath_circ_FC1968	exon	AT3G14200	ath_circ_014119	exonic	AT3G14200	Yes
Ath_circ_FC1969	exon	AT3G14205	ath_circ_014125	exonic	AT3G14205	Yes
Ath_circ_FC1970	exon	AT3G14205	ath_circ_014125	exonic	AT3G14205	Yes
Ath_circ_FC1971	exon	AT3G14205	ath_circ_014130	exonic	AT3G14205	Yes
Ath_circ_FC1973	exon	AT3G14290	ath_circ_014149	exonic	AT3G14290	Yes
Ath_circ_FC1975	exon	AT3G14350	ath_circ_014151	exonic	AT3G14350	Yes
Ath_circ_FC1976	exon	AT3G14390	ath_circ_014158	exonic	AT3G14390	Yes
Ath_circ_FC1977	exon	AT3G14415	ath_circ_014163	exonic	AT3G14415	Yes
Ath_circ_FC1978	exon	AT3G14415	ath_circ_014163	exonic	AT3G14415	Yes
Ath_circ_FC1979	exon	AT3G14415	ath_circ_014163	exonic	AT3G14415	Yes
Ath_circ_FC1980	exon	AT3G14415	ath_circ_014169	exonic	AT3G14415/AT3G14420	Yes
Ath_circ_FC1981	exon	AT3G14415	ath_circ_014169	exonic	AT3G14415/AT3G14420	Yes
Ath_circ_FC1982	exon	AT3G14420	ath_circ_014184	exonic	AT3G14420	Yes
Ath_circ_FC1983	exon	AT3G14420	ath_circ_014184	exonic	AT3G14420	Yes
Ath_circ_FC1984	exon	AT3G14620	ath_circ_014205	exonic	AT3G14620	Yes
Ath_circ_FC1985	exon	AT3G14690	ath_circ_014218	exonic	AT3G14650/AT3G14690	Yes
Ath_circ_FC1986	exon	AT3G14720	ath_circ_014231	exonic	AT3G14720	Yes
Ath_circ_FC1987	exon	AT3G14720	ath_circ_014231	exonic	AT3G14720	Yes
Ath_circ_FC1988	exon	AT3G14720	ath_circ_014232	exonic	AT3G14720	Yes
Ath_circ_FC1989	intron	AT3G14830	ath_circ_014234	intronic	AT3G14830	Yes
Ath_circ_FC1990	exon	AT3G14840	ath_circ_014236	exonic	AT3G14840	Yes
Ath_circ_FC1992	exon	AT3G14980	ath_circ_014256	exonic	AT3G14980	Yes
Ath_circ_FC1993	exon	AT3G14990	ath_circ_014259	exonic	AT3G14990	Yes
Ath_circ_FC1994	exon	AT3G14990	ath_circ_014260	exonic	AT3G14990	Yes
Ath_circ_FC1996	exon	AT3G15120	ath_circ_014276	exonic	AT3G15120	Yes
Ath_circ_FC1998	exon	AT3G15380	ath_circ_014303	exonic	AT3G15380	Yes
Ath_circ_FC1999	exon	AT3G15410	ath_circ_014313	exonic	AT3G15410	Yes
Ath_circ_FC2000	exon	AT3G15430	ath_circ_014317	exonic	AT3G15430	Yes
Ath_circ_FC2001	exon	AT3G15450	ath_circ_014318	exonic	AT3G15450	Yes
Ath_circ_FC2002	exon	AT3G15620	ath_circ_014326	exonic	AT3G15620	Yes
Ath_circ_FC2003	exon	AT3G15630	ath_circ_014327	exonic	AT3G15630	Yes
Ath_circ_FC2007	exon	AT3G15730	ath_circ_014340	exonic	AT3G15730	Yes
Ath_circ_FC2008	exon	AT3G15730	ath_circ_014340	exonic	AT3G15730	Yes
Ath_circ_FC2009	exon	AT3G15730	ath_circ_014339	exonic	AT3G15730	Yes
Ath_circ_FC2011	exon	AT3G15880	ath_circ_014362	exonic	AT3G15880	Yes
Ath_circ_FC2012	exon	AT3G15980	ath_circ_014421	exonic	AT3G15980	Yes
Ath_circ_FC2013	exon	AT3G15980	ath_circ_014423	exonic	AT3G15980	Yes
Ath_circ_FC2015	exon	AT3G16100	ath_circ_004416	exonic	AT1G52280	Yes
Ath_circ_FC2016	exon	AT3G16230	ath_circ_014447	exonic	AT3G16230	Yes
Ath_circ_FC2017	exon	AT3G16230	ath_circ_014447	exonic	AT3G16230	Yes
Ath_circ_FC2018	exon	AT3G16240	ath_circ_014448	exonic	AT3G16240	Yes
Ath_circ_FC2019	exon	AT3G16320	ath_circ_014457	exonic	AT3G16320	Yes
Ath_circ_FC2020	exon	AT3G16340	ath_circ_014459	exonic	AT3G16340	Yes
Ath_circ_FC2021	exon	AT3G16340	ath_circ_014460	exonic	AT3G16340	Yes
Ath_circ_FC2022	exon	AT3G16370	ath_circ_014462	exonic	AT3G16370	Yes
Ath_circ_FC2023	exon	AT3G16370	ath_circ_014462	exonic	AT3G16370	Yes
Ath_circ_FC2024	exon	AT3G16420	ath_circ_014488	exonic	AT3G16420/AT3G16460	Yes
Ath_circ_FC2025	exon	AT3G16480	ath_circ_014514	exonic	AT3G16480	Yes
Ath_circ_FC2026	exon	AT3G16480	ath_circ_014516	exonic	AT3G16480	Yes
Ath_circ_FC2027	exon	AT3G16570	ath_circ_014522	exonic	AT3G16570	Yes
Ath_circ_FC2028	exon	AT3G16630	ath_circ_014525	exonic	AT3G16630	Yes
Ath_circ_FC2029	exon	AT3G16630	ath_circ_014526	exonic	AT3G16630	Yes
Ath_circ_FC2030	exon	AT3G16785	ath_circ_014543	exonic	AT3G16785	Yes
Ath_circ_FC2031	exon	AT3G16810	ath_circ_014550	exonic	AT3G16810	Yes
Ath_circ_FC2033	exon	AT3G16840	ath_circ_014555	exonic	AT3G16840	Yes
Ath_circ_FC2034	exon	AT3G16840	ath_circ_014555	exonic	AT3G16840	Yes
Ath_circ_FC2039	exon	AT3G17040	ath_circ_014587	exonic	AT3G17040	Yes
Ath_circ_FC2040	exon	AT3G17205	ath_circ_014598	exonic	AT3G17205	Yes
Ath_circ_FC2041	exon	AT3G17410	ath_circ_003994	exonic	AT1G48210/AT1G48220	Yes
Ath_circ_FC2042	exon	AT3G17410	ath_circ_003994	exonic	AT1G48210/AT1G48220	Yes
Ath_circ_FC2043	exon	AT3G17440	ath_circ_014618	exonic	AT3G17440	Yes
Ath_circ_FC2045	exon	AT3G17510	ath_circ_014628	exonic	AT3G17510	Yes
Ath_circ_FC2046	exon	AT3G17650	ath_circ_014631	exonic	AT3G17650	Yes
Ath_circ_FC2047	exon	AT3G17700	ath_circ_014633	exonic	AT3G17690/AT3G17700	Yes
Ath_circ_FC2048	exon	AT3G17770	ath_circ_014639	exonic	AT3G17770	Yes
Ath_circ_FC2051	exon	AT3G17850	ath_circ_014646	exonic	AT3G17850	Yes
Ath_circ_FC2052	exon	AT3G17860	ath_circ_014651	exonic	AT3G17860	Yes
Ath_circ_FC2053	exon	AT3G17900	ath_circ_014656	exonic	AT3G17900	Yes
Ath_circ_FC2056	exon	AT3G17970	ath_circ_014666	exonic	AT3G17970	Yes
Ath_circ_FC2057	exon	AT3G18290	ath_circ_014702	exonic	AT3G18290	Yes
Ath_circ_FC2058	exon	AT3G18290	ath_circ_014704	exonic	AT3G18290	Yes
Ath_circ_FC2062	Intergenic	n/a	ath_circ_014734	exonic	AT3G18773	Yes
Ath_circ_FC2063	exon	AT3G18780	ath_circ_014736	exonic	AT3G18780	Yes
Ath_circ_FC2064	exon	AT3G18890	ath_circ_014752	exonic	AT3G18890	Yes
Ath_circ_FC2065	exon	AT3G18980	ath_circ_002758	exonic	AT1G25155/AT1G25220	Yes
Ath_circ_FC2066	exon	AT3G19000	ath_circ_014766	exonic	AT3G19000	Yes
Ath_circ_FC2068	exon	AT3G19130	ath_circ_014775	exonic	AT3G19130	Yes
Ath_circ_FC2069	exon	AT3G19170	ath_circ_014783	exonic	AT3G19170	Yes
Ath_circ_FC2071	exon	AT3G19370	ath_circ_014802	exonic	AT3G19370	Yes
Ath_circ_FC2072	intron	AT3G19490	ath_circ_014808	intronic	AT3G19490	Yes
Ath_circ_FC2073	exon	AT3G19515	ath_circ_014810	exonic	AT3G19515	Yes
Ath_circ_FC2074	exon	AT3G19570	ath_circ_004146	exonic	AT1G49890	Yes
Ath_circ_FC2075	exon	AT3G19590	ath_circ_014814	exonic	AT3G19590	Yes
Ath_circ_FC2077	intron	AT3G19650	ath_circ_014819	exonic	AT3G19650/AT3G19660	Yes
Ath_circ_FC2078	exon	AT3G19670	ath_circ_014825	exonic	AT3G19670	Yes
Ath_circ_FC2079	exon	AT3G19720	ath_circ_014835	exonic	AT3G19720	Yes
Ath_circ_FC2082	exon	AT3G19830	ath_circ_014858	exonic	AT3G19830	Yes
Ath_circ_FC2083	exon	AT3G19840	ath_circ_014862	exonic	AT3G19840	Yes
Ath_circ_FC2084	exon	AT3G19895	ath_circ_014872	exonic	AT3G19895	Yes
Ath_circ_FC2085	exon	AT3G19895	ath_circ_014872	exonic	AT3G19895	Yes
Ath_circ_FC2086	exon	AT3G19900	ath_circ_014873	exonic	AT3G19900	Yes
Ath_circ_FC2087	exon	AT3G19900	ath_circ_014876	exonic	AT3G19900	Yes
Ath_circ_FC2088	exon	AT3G19900	ath_circ_014876	exonic	AT3G19900	Yes
Ath_circ_FC2089	exon	AT3G19910	ath_circ_014877	exonic	AT3G19910	Yes
Ath_circ_FC2090	exon	AT3G19960	ath_circ_014886	exonic	AT3G19960	Yes
Ath_circ_FC2091	exon	AT3G19980	ath_circ_014888	exonic	AT3G19980	Yes
Ath_circ_FC2092	exon	AT3G20040	ath_circ_014900	exonic	AT3G20040	Yes
Ath_circ_FC2093	exon	AT3G20260	ath_circ_014925	exonic	AT3G20260	Yes
Ath_circ_FC2095	exon	AT3G20300	ath_circ_014929	exonic	AT3G20300	Yes
Ath_circ_FC2097	exon	AT3G20440	ath_circ_014943	exonic	AT3G20440	Yes
Ath_circ_FC2098	exon	AT3G20540	ath_circ_014948	exonic	AT3G20540	Yes
Ath_circ_FC2099	intron	AT3G20550	ath_circ_014953	exonic	AT3G20550	Yes
Ath_circ_FC2100	exon	AT3G20560	ath_circ_014956	exonic	AT3G20560	Yes
Ath_circ_FC2101	intron	AT3G20800	ath_circ_014986	exonic	AT3G20800	Yes
Ath_circ_FC2102	exon	AT3G20800	ath_circ_014986	exonic	AT3G20800	Yes
Ath_circ_FC2103	exon	AT3G20870	ath_circ_014987	exonic	AT3G20870	Yes
Ath_circ_FC2104	exon	AT3G20870	ath_circ_014991	exonic	AT3G20870	Yes
Ath_circ_FC2105	exon	AT3G20910	ath_circ_024941	exonic	AT5G12840	Yes
Ath_circ_FC2106	exon	AT3G21100	ath_circ_015010	exonic	AT3G21100	Yes
Ath_circ_FC2107	exon	AT3G21215	ath_circ_015019	exonic	AT3G21215	Yes
Ath_circ_FC2109	exon	AT3G21390	ath_circ_015034	exonic	AT3G21390	Yes
Ath_circ_FC2110	exon	AT3G21430	ath_circ_015037	exonic	AT3G21430	Yes
Ath_circ_FC2111	exon	AT3G21610	ath_circ_015049	exonic	AT3G21610	Yes
Ath_circ_FC2112	exon	AT3G21610	ath_circ_015049	exonic	AT3G21610	Yes
Ath_circ_FC2113	exon	AT3G21610	ath_circ_015049	exonic	AT3G21610	Yes
Ath_circ_FC2115	exon	AT3G21810	ath_circ_015057	exonic	AT3G21810	Yes
Ath_circ_FC2116	exon	AT3G22120	ath_circ_015066	exonic	AT3G22120	Yes
Ath_circ_FC2117	exon	AT3G22190	ath_circ_015083	exonic	AT3G22190	Yes
Ath_circ_FC2119	exon	AT3G22290	ath_circ_015108	exonic	AT3G22290	Yes
Ath_circ_FC2120	exon	AT3G22290	ath_circ_015108	exonic	AT3G22290	Yes
Ath_circ_FC2121	exon	AT3G22310	ath_circ_015114	exonic	AT3G22310/AT3G22330	Yes
Ath_circ_FC2122	exon	AT3G22330	ath_circ_015115	exonic	AT3G22310/AT3G22330	Yes
Ath_circ_FC2123	exon	AT3G22380	ath_circ_015123	exonic	AT3G22380	Yes
Ath_circ_FC2124	exon	AT3G22380	ath_circ_015123	exonic	AT3G22380	Yes
Ath_circ_FC2126	exon	AT3G22430	ath_circ_015130	exonic	AT3G22430	Yes
Ath_circ_FC2128	exon	AT3G22780	ath_circ_015137	exonic	AT3G22760/AT3G22780	Yes
Ath_circ_FC2129	exon	AT3G22990	ath_circ_015151	exonic	AT3G22990	Yes
Ath_circ_FC2131	exon	AT3G23430	ath_circ_015197	exonic	AT3G23430	Yes
Ath_circ_FC2132	exon	AT3G23450	ath_circ_015200	exonic	AT3G23450	Yes
Ath_circ_FC2133	exon	AT3G23480	ath_circ_015211	exonic	AT3G23480/AT3G23510	Yes
Ath_circ_FC2134	exon	AT3G23480	ath_circ_015211	exonic	AT3G23480/AT3G23510	Yes
Ath_circ_FC2135	intron	AT3G23540	ath_circ_015245	exonic	AT3G23540	Yes
Ath_circ_FC2136	intron	AT3G23540	ath_circ_015245	exonic	AT3G23540	Yes
Ath_circ_FC2137	exon	AT3G23590	ath_circ_015256	exonic	AT3G23590	Yes
Ath_circ_FC2139	exon	AT3G23600	ath_circ_015258	exonic	AT3G23600	Yes
Ath_circ_FC2140	exon	AT3G23640	ath_circ_015261	exonic	AT3G23640	Yes
Ath_circ_FC2141	exon	AT3G23640	ath_circ_015265	exonic	AT3G23640	Yes
Ath_circ_FC2142	exon	AT3G23640	ath_circ_015264	exonic	AT3G23640	Yes
Ath_circ_FC2143	exon	AT3G23670	ath_circ_015273	exonic	AT3G23670	Yes
Ath_circ_FC2144	exon	AT3G23670	ath_circ_015276	exonic	AT3G23670	Yes
Ath_circ_FC2145	exon	AT3G23810	ath_circ_020467	exonic	AT4G13940	Yes
Ath_circ_FC2146	exon	AT3G23890	ath_circ_015291	exonic	AT3G23890	Yes
Ath_circ_FC2147	exon	AT3G23940	ath_circ_015306	exonic	AT3G23940	Yes
Ath_circ_FC2148	exon	AT3G23990	ath_circ_015311	exonic	AT3G23990	Yes
Ath_circ_FC2151	exon	AT3G24160	ath_circ_015334	exonic	AT3G24160	Yes
Ath_circ_FC2152	exon	AT3G24170	ath_circ_015350	exonic	AT3G24170	Yes
Ath_circ_FC2154	exon	AT3G24190	ath_circ_015361	exonic	AT3G24190	Yes
Ath_circ_FC2155	exon	AT3G24350	ath_circ_015371	exonic	AT3G24350	Yes
Ath_circ_FC2162	exon	AT3G24890	ath_circ_015437	exonic	AT3G24890	Yes
Ath_circ_FC2163	exon	AT3G25040	ath_circ_015440	exonic	AT3G25040	Yes
Ath_circ_FC2164	exon	AT3G25110	ath_circ_020360	exonic	AT4G13050	Yes
Ath_circ_FC2166	exon	AT3G25530	ath_circ_015479	exonic	AT3G25530	Yes
Ath_circ_FC2167	exon	AT3G25560	ath_circ_015483	exonic	AT3G25560	Yes
Ath_circ_FC2168	exon	AT3G25610	ath_circ_015491	exonic	AT3G25610	Yes
Ath_circ_FC2169	exon	AT3G25690	ath_circ_015503	exonic	AT3G25690	Yes
Ath_circ_FC2170	Intergenic	n/a	ath_circ_015505	exonic	AT3G25760/AT3G25770	Yes
Ath_circ_FC2171	exon	AT3G25800	ath_circ_015510	exonic	AT3G25800	Yes
Ath_circ_FC2172	exon	AT3G25860	ath_circ_015534	exonic	AT3G25860	Yes
Ath_circ_FC2173	exon	AT3G25920	ath_circ_015537	exonic	AT3G25920	Yes
Ath_circ_FC2174	exon	AT3G25920	ath_circ_015540	exonic	AT3G25920	Yes
Ath_circ_FC2175	exon	AT3G25980	ath_circ_015545	exonic	AT3G25980	Yes
Ath_circ_FC2176	exon	AT3G26070	ath_circ_015555	exonic	AT3G26070/AT3G26080	Yes
Ath_circ_FC2178	exon	AT3G26240	ath_circ_020362	exonic	AT4G13150	Yes
Ath_circ_FC2180	exon	AT3G26420	ath_circ_015585	exonic	AT3G26420/AT3G26430	Yes
Ath_circ_FC2181	exon	AT3G26520	ath_circ_015602	exonic	AT3G26520	Yes
Ath_circ_FC2182	exon	AT3G26570	ath_circ_015608	exonic	AT3G26570	Yes
Ath_circ_FC2183	exon	AT3G26650	ath_circ_015618	exonic	AT3G26650	Yes
Ath_circ_FC2184	exon	AT3G26720	ath_circ_015624	exonic	AT3G26720	Yes
Ath_circ_FC2186	intron	AT3G26990	ath_circ_015644	exonic	AT3G26990	Yes
Ath_circ_FC2187	exon	AT3G27080	ath_circ_015655	exonic	AT3G27080	Yes
Ath_circ_FC2188	exon	AT3G27080	ath_circ_015655	exonic	AT3G27080	Yes
Ath_circ_FC2189	exon	AT3G27090	ath_circ_015658	exonic	AT3G27090	Yes
Ath_circ_FC2190	Intergenic	n/a	ath_circ_015662	intergenic	NA	Yes
Ath_circ_FC2191	Intergenic	n/a	ath_circ_015662	intergenic	NA	Yes
Ath_circ_FC2192	Intergenic	n/a	ath_circ_015665	intergenic	NA	Yes
Ath_circ_FC2193	exon	AT3G27190	ath_circ_015669	exonic	AT3G27190	Yes
Ath_circ_FC2194	exon	AT3G27240	ath_circ_015673	exonic	AT3G27240	Yes
Ath_circ_FC2195	exon	AT3G27325	ath_circ_015688	exonic	AT3G27325	Yes
Ath_circ_FC2196	exon	AT3G27325	ath_circ_015687	exonic	AT3G27325	Yes
Ath_circ_FC2197	exon	AT3G27420	ath_circ_015697	exonic	AT3G27420	Yes
Ath_circ_FC2198	exon	AT3G27460	ath_circ_015703	exonic	AT3G27460	Yes
Ath_circ_FC2199	exon	AT3G27530	ath_circ_015706	exonic	AT3G27530	Yes
Ath_circ_FC2201	exon	AT3G27740	ath_circ_015717	exonic	AT3G27740	Yes
Ath_circ_FC2202	exon	AT3G27740	ath_circ_015717	exonic	AT3G27740	Yes
Ath_circ_FC2203	exon	AT3G27850	ath_circ_015726	exonic	AT3G27830/AT3G27850	Yes
Ath_circ_FC2205	exon	AT3G28070	ath_circ_015748	exonic	AT3G28070/AT3G28100	Yes
Ath_circ_FC2207	exon	AT3G28690	ath_circ_012528	exonic	AT3G01300	Yes
Ath_circ_FC2208	exon	AT3G28860	ath_circ_015797	exonic	AT3G28860	Yes
Ath_circ_FC2209	exon	AT3G28860	ath_circ_015798	exonic	AT3G28860	Yes
Ath_circ_FC2211	intron	AT3G29160	ath_circ_015816	intronic	AT3G29160	Yes
Ath_circ_FC2212	exon	AT3G29185	ath_circ_015822	exonic	AT3G29185	Yes
Ath_circ_FC2213	exon	AT3G29185	ath_circ_015822	exonic	AT3G29185	Yes
Ath_circ_FC2214	exon	AT3G29185	ath_circ_015822	exonic	AT3G29185	Yes
Ath_circ_FC2215	exon	AT3G29320	ath_circ_015836	exonic	AT3G29320	Yes
Ath_circ_FC2216	exon	AT3G29320	ath_circ_015838	exonic	AT3G29320	Yes
Ath_circ_FC2217	exon	AT3G29320	ath_circ_015846	exonic	AT3G29320	Yes
Ath_circ_FC2218	exon	AT3G30180	ath_circ_015862	exonic	AT3G30180	Yes
Ath_circ_FC2219	exon	AT3G30300	ath_circ_015868	exonic	AT3G30300	Yes
Ath_circ_FC2220	exon	AT3G30300	ath_circ_015868	exonic	AT3G30300	Yes
Ath_circ_FC2222	exon	AT3G33530	ath_circ_015935	exonic	AT3G33530	Yes
Ath_circ_FC2223	exon	AT3G42640	ath_circ_017308	exonic	AT3G42640	Yes
Ath_circ_FC2224	exon	AT3G42790	ath_circ_017314	exonic	AT3G42790	Yes
Ath_circ_FC2225	exon	AT3G43300	ath_circ_017325	exonic	AT3G43300	Yes
Ath_circ_FC2226	exon	AT3G43300	ath_circ_017330	exonic	AT3G43300	Yes
Ath_circ_FC2227	exon	AT3G43300	ath_circ_017330	exonic	AT3G43300	Yes
Ath_circ_FC2228	exon	AT3G43300	ath_circ_017334	exonic	AT3G43300	Yes
Ath_circ_FC2229	exon	AT3G43590	ath_circ_017348	exonic	AT3G43590	Yes
Ath_circ_FC2230	exon	AT3G43670	ath_circ_017358	exonic	AT3G43670	Yes
Ath_circ_FC2231	exon	AT3G43810	ath_circ_017361	exonic	AT3G43810	Yes
Ath_circ_FC2235	Intergenic	n/a	ath_circ_019915	exonic	AT4G08480/AT4G08500	Yes
Ath_circ_FC2236	exon	AT3G44310	ath_circ_017395	exonic	AT3G44310/AT3G44320	Yes
Ath_circ_FC2237	Intergenic	n/a	ath_circ_017396	exonic	AT3G44310/AT3G44320	Yes
Ath_circ_FC2238	exon	AT3G44340	ath_circ_017400	exonic	AT3G44340	Yes
Ath_circ_FC2241	exon	AT3G44680	ath_circ_017439	exonic	AT3G44680	Yes
Ath_circ_FC2243	exon	AT3G44730	ath_circ_026836	exonic	AT5G27550	Yes
Ath_circ_FC2244	exon	AT3G44750	ath_circ_026200	exonic	AT5G22650	Yes
Ath_circ_FC2245	exon	AT3G44750	ath_circ_017448	exonic	AT3G44750	Yes
Ath_circ_FC2246	Intergenic	n/a	ath_circ_017450	intergenic	NA	Yes
Ath_circ_FC2247	Intergenic	n/a	ath_circ_017452	intergenic	NA	Yes
Ath_circ_FC2248	Intergenic	n/a	ath_circ_017453	intergenic	NA	Yes
Ath_circ_FC2250	exon	AT3G45140	ath_circ_017476	exonic	AT3G45140	Yes
Ath_circ_FC2252	exon	AT3G45190	ath_circ_017484	exonic	AT3G45190	Yes
Ath_circ_FC2253	exon	AT3G45190	ath_circ_017484	exonic	AT3G45190	Yes
Ath_circ_FC2254	exon	AT3G45290	ath_circ_026552	intronic	AT5G25310	Yes
Ath_circ_FC2255	exon	AT3G45630	ath_circ_017501	exonic	AT3G45630	Yes
Ath_circ_FC2257	exon	AT3G45770	ath_circ_017511	exonic	AT3G45770	Yes
Ath_circ_FC2258	exon	AT3G45770	ath_circ_017511	exonic	AT3G45770	Yes
Ath_circ_FC2260	exon	AT3G45850	ath_circ_017521	exonic	AT3G45850	Yes
Ath_circ_FC2261	exon	AT3G45850	ath_circ_017524	exonic	AT3G45850	Yes
Ath_circ_FC2262	exon	AT3G45850	ath_circ_017524	exonic	AT3G45850	Yes
Ath_circ_FC2263	exon	AT3G46040	ath_circ_017536	exonic	AT3G46040	Yes
Ath_circ_FC2264	exon	AT3G46210	ath_circ_017547	exonic	AT3G46210	Yes
Ath_circ_FC2265	exon	AT3G46210	ath_circ_017547	exonic	AT3G46210	Yes
Ath_circ_FC2266	exon	AT3G46530	ath_circ_017597	exonic	AT3G46690/AT3G46720	Yes
Ath_circ_FC2267	Intergenic	n/a	ath_circ_017590	intergenic	NA	Yes
Ath_circ_FC2268	Intergenic	n/a	ath_circ_017594	intronic	AT3G46616	Yes
Ath_circ_FC2269	Intergenic	n/a	ath_circ_017594	intronic	AT3G46616	Yes
Ath_circ_FC2270	Intergenic	n/a	ath_circ_017594	intronic	AT3G46616	Yes
Ath_circ_FC2271	Intergenic	n/a	ath_circ_017596	intergenic	NA	Yes
Ath_circ_FC2272	Intergenic	n/a	ath_circ_017596	intergenic	NA	Yes
Ath_circ_FC2273	exon	AT3G46780	ath_circ_017603	exonic	AT3G46780	Yes
Ath_circ_FC2274	exon	AT3G46780	ath_circ_017603	exonic	AT3G46780	Yes
Ath_circ_FC2275	exon	AT3G46920	ath_circ_017606	exonic	AT3G46920	Yes
Ath_circ_FC2276	exon	AT3G46970	ath_circ_017614	exonic	AT3G46970	Yes
Ath_circ_FC2277	exon	AT3G46970	ath_circ_017614	exonic	AT3G46970	Yes
Ath_circ_FC2278	exon	AT3G46970	ath_circ_017614	exonic	AT3G46970	Yes
Ath_circ_FC2279	exon	AT3G46970	ath_circ_017614	exonic	AT3G46970	Yes
Ath_circ_FC2280	exon	AT3G46970	ath_circ_017617	exonic	AT3G46970	Yes
Ath_circ_FC2281	exon	AT3G46970	ath_circ_017620	exonic	AT3G46970	Yes
Ath_circ_FC2282	exon	AT3G46970	ath_circ_017620	exonic	AT3G46970	Yes
Ath_circ_FC2283	exon	AT3G46970	ath_circ_017620	exonic	AT3G46970	Yes
Ath_circ_FC2284	intron	AT3G47010	ath_circ_017629	exonic	AT3G47000/AT3G47040	Yes
Ath_circ_FC2285	exon	AT3G47470	ath_circ_017667	exonic	AT3G47470	Yes
Ath_circ_FC2286	exon	AT3G47630	ath_circ_017684	exonic	AT3G47630	Yes
Ath_circ_FC2287	exon	AT3G47730	ath_circ_017689	exonic	AT3G47730	Yes
Ath_circ_FC2288	exon	AT3G47890	ath_circ_017698	exonic	AT3G47890	Yes
Ath_circ_FC2289	Intergenic	n/a	ath_circ_017701	exonic	AT3G47890/AT3G47910	Yes
Ath_circ_FC2290	exon	AT3G48110	ath_circ_017723	exonic	AT3G48110	Yes
Ath_circ_FC2291	exon	AT3G48110	ath_circ_017725	exonic	AT3G48110	Yes
Ath_circ_FC2293	exon	AT3G48200	ath_circ_017748	exonic	AT3G48200	Yes
Ath_circ_FC2295	exon	AT3G48470	ath_circ_017762	exonic	AT3G48470	Yes
Ath_circ_FC2296	exon	AT3G48500	ath_circ_017765	exonic	AT3G48500	Yes
Ath_circ_FC2299	exon	AT3G48750	ath_circ_017780	exonic	AT3G48750	Yes
Ath_circ_FC2300	exon	AT3G48750	ath_circ_017781	exonic	AT3G48750	Yes
Ath_circ_FC2301	exon	AT3G48780	ath_circ_017783	exonic	AT3G48780	Yes
Ath_circ_FC2302	exon	AT3G48980	ath_circ_017801	exonic	AT3G48960/AT3G49010	Yes
Ath_circ_FC2303	exon	AT3G48980	ath_circ_017801	exonic	AT3G48960/AT3G49010	Yes
Ath_circ_FC2304	exon	AT3G48990	ath_circ_017805	exonic	AT3G48990	Yes
Ath_circ_FC2305	exon	AT3G48990	ath_circ_017805	exonic	AT3G48990	Yes
Ath_circ_FC2306	exon	AT3G49010	ath_circ_017809	exonic	AT3G49010	Yes
Ath_circ_FC2307	exon	AT3G49010	ath_circ_017809	exonic	AT3G49010	Yes
Ath_circ_FC2308	exon	AT3G49010	ath_circ_017812	exonic	AT3G49010	Yes
Ath_circ_FC2309	exon	AT3G49010	ath_circ_017812	exonic	AT3G49010	Yes
Ath_circ_FC2310	Intergenic	n/a	ath_circ_017825	exonic	AT3G49110/AT3G49120	Yes
Ath_circ_FC2311	Intergenic	n/a	ath_circ_017826	exonic	AT3G49110/AT3G49120	Yes
Ath_circ_FC2312	exon	AT3G49410	ath_circ_017843	exonic	AT3G49410	Yes
Ath_circ_FC2313	exon	AT3G49430	ath_circ_017848	exonic	AT3G49430	Yes
Ath_circ_FC2314	exon	AT3G49560	ath_circ_017862	exonic	AT3G49560	Yes
Ath_circ_FC2315	exon	AT3G49601	ath_circ_017869	exonic	AT3G49601	Yes
Ath_circ_FC2318	exon	AT3G49680	ath_circ_017879	exonic	AT3G49680	Yes
Ath_circ_FC2319	exon	AT3G50000	ath_circ_017897	exonic	AT3G50000	Yes
Ath_circ_FC2320	Intergenic	n/a	ath_circ_017907	exonic	AT3G50170/AT3G50200	Yes
Ath_circ_FC2324	exon	AT3G50530	ath_circ_017944	exonic	AT3G50530	Yes
Ath_circ_FC2325	exon	AT3G50700	ath_circ_017964	exonic	AT3G50700	Yes
Ath_circ_FC2327	exon	AT3G51070	ath_circ_003067	exonic	AT1G29470	Yes
Ath_circ_FC2328	exon	AT3G51300	ath_circ_009119	exonic	AT2G17800	Yes
Ath_circ_FC2329	exon	AT3G51310	ath_circ_018001	exonic	AT3G51310	Yes
Ath_circ_FC2330	exon	AT3G51420	ath_circ_018014	exonic	AT3G51420	Yes
Ath_circ_FC2331	exon	AT3G51430	ath_circ_018015	exonic	AT3G51420/AT3G51450	Yes
Ath_circ_FC2332	exon	AT3G51440	ath_circ_018017	exonic	AT3G51440/AT3G51450	Yes
Ath_circ_FC2333	exon	AT3G51460	ath_circ_018025	exonic	AT3G51460	Yes
Ath_circ_FC2334	exon	AT3G51550	ath_circ_018034	exonic	AT3G51550	Yes
Ath_circ_FC2336	exon	AT3G51600	ath_circ_011399	exonic	AT2G38530/AT2G38540	Yes
Ath_circ_FC2338	exon	AT3G51800	ath_circ_018046	exonic	AT3G51800	Yes
Ath_circ_FC2339	exon	AT3G51850	ath_circ_018073	exonic	AT3G51850	Yes
Ath_circ_FC2340	exon	AT3G51850	ath_circ_018073	exonic	AT3G51850	Yes
Ath_circ_FC2341	exon	AT3G51870	ath_circ_018078	exonic	AT3G51870	Yes
Ath_circ_FC2343	exon	AT3G52140	ath_circ_018113	exonic	AT3G52140	Yes
Ath_circ_FC2344	exon	AT3G52140	ath_circ_018117	exonic	AT3G52140	Yes
Ath_circ_FC2345	exon	AT3G52140	ath_circ_018120	exonic	AT3G52140	Yes
Ath_circ_FC2346	exon	AT3G52140	ath_circ_018122	exonic	AT3G52140	Yes
Ath_circ_FC2348	exon	AT3G52200	ath_circ_018137	exonic	AT3G52200	Yes
Ath_circ_FC2349	Intergenic	n/a	ath_circ_018126	exonic	AT3G52180	Yes
Ath_circ_FC2350	intron	AT3G52590	ath_circ_018167	exonic	AT3G52590	Yes
Ath_circ_FC2351	exon	AT3G52640	ath_circ_018170	exonic	AT3G52640	Yes
Ath_circ_FC2353	exon	AT3G52720	ath_circ_018175	exonic	AT3G52720	Yes
Ath_circ_FC2354	exon	AT3G52840	ath_circ_018181	exonic	AT3G52840	Yes
Ath_circ_FC2355	exon	AT3G52850	ath_circ_018185	exonic	AT3G52850	Yes
Ath_circ_FC2357	exon	AT3G52930	ath_circ_018202	exonic	AT3G52930	Yes
Ath_circ_FC2358	exon	AT3G52930	ath_circ_018202	exonic	AT3G52930	Yes
Ath_circ_FC2359	exon	AT3G53020	ath_circ_011174	exonic	AT2G36620	Yes
Ath_circ_FC2362	exon	AT3G53130	ath_circ_018217	exonic	AT3G53130	Yes
Ath_circ_FC2363	exon	AT3G53180	ath_circ_018221	exonic	AT3G53180	Yes
Ath_circ_FC2364	exon	AT3G53180	ath_circ_018224	exonic	AT3G53180	Yes
Ath_circ_FC2365	exon	AT3G53190	ath_circ_018228	exonic	AT3G53190	Yes
Ath_circ_FC2367	exon	AT3G53260	ath_circ_011248	exonic	AT2G37040	Yes
Ath_circ_FC2368	exon	AT3G53420	ath_circ_021446	exonic	AT4G23400	Yes
Ath_circ_FC2369	exon	AT3G53420	ath_circ_018241	exonic	AT3G53420	Yes
Ath_circ_FC2371	exon	AT3G53570	ath_circ_018264	exonic	AT3G53570	Yes
Ath_circ_FC2373	exon	AT3G54050	ath_circ_018295	exonic	AT3G54050	Yes
Ath_circ_FC2374	exon	AT3G54050	ath_circ_018295	exonic	AT3G54050	Yes
Ath_circ_FC2378	exon	AT3G54300	ath_circ_000425	exonic	AT1G04750	Yes
Ath_circ_FC2380	exon	AT3G54500	ath_circ_018329	exonic	AT3G54500	Yes
Ath_circ_FC2383	exon	AT3G54650	ath_circ_018345	exonic	AT3G54650	Yes
Ath_circ_FC2384	exon	AT3G54890	ath_circ_018382	exonic	AT3G54890	Yes
Ath_circ_FC2385	exon	AT3G54890	ath_circ_018382	exonic	AT3G54890	Yes
Ath_circ_FC2386	exon	AT3G54970	ath_circ_018390	exonic	AT3G54970	Yes
Ath_circ_FC2387	exon	AT3G55010	ath_circ_018398	exonic	AT3G55010	Yes
Ath_circ_FC2388	exon	AT3G55020	ath_circ_018407	exonic	AT3G55020	Yes
Ath_circ_FC2389	exon	AT3G55070	ath_circ_018411	exonic	AT3G55070	Yes
Ath_circ_FC2390	exon	AT3G55070	ath_circ_018411	exonic	AT3G55070	Yes
Ath_circ_FC2392	exon	AT3G55330	ath_circ_018425	exonic	AT3G55330	Yes
Ath_circ_FC2394	exon	AT3G55440	ath_circ_018440	exonic	AT3G55440	Yes
Ath_circ_FC2395	exon	AT3G55440	ath_circ_018438	exonic	AT3G55440	Yes
Ath_circ_FC2396	exon	AT3G55450	ath_circ_018445	exonic	AT3G55450	Yes
Ath_circ_FC2398	exon	AT3G55530	ath_circ_018454	exonic	AT3G55530	Yes
Ath_circ_FC2399	exon	AT3G55530	ath_circ_018454	exonic	AT3G55530	Yes
Ath_circ_FC2400	exon	AT3G55530	ath_circ_018454	exonic	AT3G55530	Yes
Ath_circ_FC2401	exon	AT3G55630	ath_circ_018471	exonic	AT3G55630	Yes
Ath_circ_FC2402	exon	AT3G55630	ath_circ_018471	exonic	AT3G55630	Yes
Ath_circ_FC2403	exon	AT3G55630	ath_circ_018473	exonic	AT3G55630	Yes
Ath_circ_FC2404	exon	AT3G55800	ath_circ_018490	exonic	AT3G55800	Yes
Ath_circ_FC2405	exon	AT3G55800	ath_circ_018490	exonic	AT3G55800	Yes
Ath_circ_FC2406	exon	AT3G55800	ath_circ_018490	exonic	AT3G55800	Yes
Ath_circ_FC2407	exon	AT3G55800	ath_circ_018492	exonic	AT3G55800	Yes
Ath_circ_FC2408	exon	AT3G55980	ath_circ_018504	intronic	AT3G55980	Yes
Ath_circ_FC2410	exon	AT3G56040	ath_circ_018512	exonic	AT3G56040	Yes
Ath_circ_FC2411	exon	AT3G56310	ath_circ_018555	exonic	AT3G56310	Yes
Ath_circ_FC2412	exon	AT3G56510	ath_circ_018573	exonic	AT3G56510	Yes
Ath_circ_FC2413	Intergenic	n/a	ath_circ_018585	exonic	AT3G56720	Yes
Ath_circ_FC2415	exon	AT3G57090	ath_circ_018601	exonic	AT3G57090	Yes
Ath_circ_FC2417	exon	AT3G57300	ath_circ_018616	exonic	AT3G57300	Yes
Ath_circ_FC2418	exon	AT3G57300	ath_circ_018620	exonic	AT3G57300	Yes
Ath_circ_FC2419	exon	AT3G57410	ath_circ_018629	exonic	AT3G57410	Yes
Ath_circ_FC2420	exon	AT3G57410	ath_circ_018632	exonic	AT3G57410	Yes
Ath_circ_FC2421	exon	AT3G57410	ath_circ_018633	exonic	AT3G57410	Yes
Ath_circ_FC2422	exon	AT3G57520	ath_circ_018653	exonic	AT3G57520	Yes
Ath_circ_FC2423	exon	AT3G57530	ath_circ_021473	exonic	AT4G23650	Yes
Ath_circ_FC2424	exon	AT3G57570	ath_circ_018662	exonic	AT3G57570	Yes
Ath_circ_FC2425	exon	AT3G57610	ath_circ_018665	exonic	AT3G57610	Yes
Ath_circ_FC2426	exon	AT3G58160	ath_circ_026000	exonic	AT5G20490	Yes
Ath_circ_FC2427	exon	AT3G58510	ath_circ_018717	exonic	AT3G58510	Yes
Ath_circ_FC2428	exon	AT3G58640	ath_circ_018740	exonic	AT3G58640	Yes
Ath_circ_FC2429	exon	AT3G58640	ath_circ_018741	exonic	AT3G58640	Yes
Ath_circ_FC2430	exon	AT3G58690	ath_circ_018751	exonic	AT3G58690	Yes
Ath_circ_FC2431	exon	AT3G58750	ath_circ_018760	exonic	AT3G58750	Yes
Ath_circ_FC2432	exon	AT3G58780	ath_circ_020013	exonic	AT4G09960	Yes
Ath_circ_FC2433	exon	AT3G59020	ath_circ_018775	exonic	AT3G59020	Yes
Ath_circ_FC2434	exon	AT3G59020	ath_circ_018778	exonic	AT3G59020	Yes
Ath_circ_FC2436	exon	AT3G59430	ath_circ_018832	exonic	AT3G59430	Yes
Ath_circ_FC2438	exon	AT3G59660	ath_circ_018841	exonic	AT3G59660	Yes
Ath_circ_FC2440	exon	AT3G59920	ath_circ_018871	exonic	AT3G59920	Yes
Ath_circ_FC2441	exon	AT3G59940	ath_circ_018877	exonic	AT3G59940	Yes
Ath_circ_FC2442	exon	AT3G59970	ath_circ_018883	exonic	AT3G59970	Yes
Ath_circ_FC2443	exon	AT3G59970	ath_circ_018883	exonic	AT3G59970	Yes
Ath_circ_FC2444	exon	AT3G59990	ath_circ_018891	exonic	AT3G59990	Yes
Ath_circ_FC2445	exon	AT3G60240	ath_circ_018899	exonic	AT3G60240	Yes
Ath_circ_FC2446	exon	AT3G60260	ath_circ_018912	exonic	AT3G60260	Yes
Ath_circ_FC2448	exon	AT3G60350	ath_circ_012123	exonic	AT2G44900	Yes
Ath_circ_FC2449	exon	AT3G60440	ath_circ_018930	exonic	AT3G60440	Yes
Ath_circ_FC2450	exon	AT3G60690	ath_circ_018935	exonic	AT3G60690	Yes
Ath_circ_FC2451	exon	AT3G60740	ath_circ_018937	exonic	AT3G60740	Yes
Ath_circ_FC2452	exon	AT3G60750	ath_circ_018946	exonic	AT3G60750	Yes
Ath_circ_FC2453	exon	AT3G60750	ath_circ_018946	exonic	AT3G60750	Yes
Ath_circ_FC2454	exon	AT3G60750	ath_circ_018946	exonic	AT3G60750	Yes
Ath_circ_FC2457	exon	AT3G61140	ath_circ_018980	exonic	AT3G61140	Yes
Ath_circ_FC2458	exon	AT3G61150	ath_circ_018981	exonic	AT3G61150	Yes
Ath_circ_FC2459	exon	AT3G61280	ath_circ_019001	exonic	AT3G61280/AT3G61290	Yes
Ath_circ_FC2460	exon	AT3G61415	ath_circ_012252	exonic	AT2G45950	Yes
Ath_circ_FC2461	exon	AT3G61420	ath_circ_019007	exonic	AT3G61420	Yes
Ath_circ_FC2462	exon	AT3G61420	ath_circ_019007	exonic	AT3G61420	Yes
Ath_circ_FC2463	exon	AT3G61420	ath_circ_019007	exonic	AT3G61420	Yes
Ath_circ_FC2464	exon	AT3G61420	ath_circ_019009	exonic	AT3G61420	Yes
Ath_circ_FC2465	exon	AT3G61420	ath_circ_019009	exonic	AT3G61420	Yes
Ath_circ_FC2466	exon	AT3G61420	ath_circ_019012	exonic	AT3G61420	Yes
Ath_circ_FC2467	exon	AT3G61430	ath_circ_019014	exonic	AT3G61430	Yes
Ath_circ_FC2468	exon	AT3G61690	ath_circ_019051	exonic	AT3G61690	Yes
Ath_circ_FC2469	exon	AT3G61700	ath_circ_019054	exonic	AT3G61700	Yes
Ath_circ_FC2470	exon	AT3G61860	ath_circ_019065	exonic	AT3G61860	Yes
Ath_circ_FC2471	exon	AT3G61960	ath_circ_019078	exonic	AT3G61960	Yes
Ath_circ_FC2472	exon	AT3G62010	ath_circ_019093	exonic	AT3G62010	Yes
Ath_circ_FC2473	exon	AT3G62030	ath_circ_019096	exonic	AT3G62030	Yes
Ath_circ_FC2474	exon	AT3G62110	ath_circ_019103	exonic	AT3G62110	Yes
Ath_circ_FC2475	exon	AT3G62120	ath_circ_019107	exonic	AT3G62120	Yes
Ath_circ_FC2476	exon	AT3G62120	ath_circ_019109	exonic	AT3G62120	Yes
Ath_circ_FC2478	exon	AT3G62330	ath_circ_019143	exonic	AT3G62330	Yes
Ath_circ_FC2479	exon	AT3G62700	ath_circ_012450	exonic	AT2G47800	Yes
Ath_circ_FC2483	Intergenic	n/a	ath_circ_019213	exonic	AT3G63080	Yes
Ath_circ_FC2484	exon	AT3G63070	ath_circ_019212	exonic	AT3G63070	Yes
Ath_circ_FC2486	exon	AT3G63310	ath_circ_019238	exonic	AT3G63310	Yes
Ath_circ_FC2487	exon	AT3G63340	ath_circ_019240	exonic	AT3G63320/AT3G63340	Yes
Ath_circ_FC2488	Intergenic	n/a	ath_circ_019249	exonic	AT3G63370	Yes
Ath_circ_FC2489	Intergenic	n/a	ath_circ_019249	exonic	AT3G63370	Yes
Ath_circ_FC2491	exon	AT3G63410	ath_circ_019256	exonic	AT3G63410	Yes
Ath_circ_FC2493	exon	AT3G63460	ath_circ_019261	exonic	AT3G63460	Yes
Ath_circ_FC2494	exon	AT3G63490	ath_circ_019277	exonic	AT3G63490	Yes
Ath_circ_FC2495	exon	AT3G63490	ath_circ_019277	exonic	AT3G63490	Yes
Ath_circ_FC2496	exon	AT3G63500	ath_circ_019283	exonic	AT3G63500	Yes
Ath_circ_FC2497	exon	AT3G63520	ath_circ_019290	exonic	AT3G63520	Yes
Ath_circ_FC2498	exon	AT3G63520	ath_circ_019290	exonic	AT3G63520	Yes
Ath_circ_FC2499	exon	AT4G00020	ath_circ_019297	exonic	AT4G00020	Yes
Ath_circ_FC2500	exon	AT4G00020	ath_circ_019297	exonic	AT4G00020	Yes
Ath_circ_FC2501	exon	AT4G00090	ath_circ_019309	exonic	AT4G00090	Yes
Ath_circ_FC2502	exon	AT4G00100	ath_circ_019311	exonic	AT4G00100	Yes
Ath_circ_FC2503	exon	AT4G00180	ath_circ_019314	exonic	AT4G00180	Yes
Ath_circ_FC2504	exon	AT4G00290	ath_circ_019321	exonic	AT4G00290	Yes
Ath_circ_FC2507	exon	AT4G00430	ath_circ_019330	exonic	AT4G00430	Yes
Ath_circ_FC2508	exon	AT4G00630	ath_circ_019339	exonic	AT4G00630	Yes
Ath_circ_FC2509	intron	AT4G00660	ath_circ_019342	exonic	AT4G00660	Yes
Ath_circ_FC2510	exon	AT4G00730	ath_circ_019347	exonic	AT4G00730	Yes
Ath_circ_FC2512	exon	AT4G00820	ath_circ_000012	exonic	AT1G01110	Yes
Ath_circ_FC2514	exon	AT4G01280	ath_circ_019401	exonic	AT4G01280	Yes
Ath_circ_FC2515	exon	AT4G01610	ath_circ_019437	exonic	AT4G01610	Yes
Ath_circ_FC2518	exon	AT4G02130	ath_circ_019182	exonic	AT3G62660	Yes
Ath_circ_FC2519	exon	AT4G02210	ath_circ_019502	exonic	AT4G02210	Yes
Ath_circ_FC2520	exon	AT4G02260	ath_circ_019508	exonic	AT4G02260	Yes
Ath_circ_FC2521	Intergenic	n/a	ath_circ_019542	intergenic	NA	Yes
Ath_circ_FC2522	exon	AT4G02580	ath_circ_019559	exonic	AT4G02580	Yes
Ath_circ_FC2526	exon	AT4G02900	ath_circ_021321	exonic	AT4G22120	Yes
Ath_circ_FC2527	exon	AT4G02900	ath_circ_021321	exonic	AT4G22120	Yes
Ath_circ_FC2528	Intergenic	n/a	ath_circ_019615	exonic	AT4G03050	Yes
Ath_circ_FC2531	exon	AT4G03200	ath_circ_019634	exonic	AT4G03200	Yes
Ath_circ_FC2532	exon	AT4G03250	ath_circ_019642	exonic	AT4G03250	Yes
Ath_circ_FC2533	exon	AT4G03280	ath_circ_019645	exonic	AT4G03280	Yes
Ath_circ_FC2535	exon	AT4G03410	ath_circ_019660	exonic	AT4G03410	Yes
Ath_circ_FC2536	exon	AT4G03440	ath_circ_019662	exonic	AT4G03440	Yes
Ath_circ_FC2537	exon	AT4G03560	ath_circ_019667	exonic	AT4G03560	Yes
Ath_circ_FC2538	exon	AT4G03560	ath_circ_019667	exonic	AT4G03560	Yes
Ath_circ_FC2539	exon	AT4G03560	ath_circ_019669	exonic	AT4G03560	Yes
Ath_circ_FC2540	exon	AT4G03560	ath_circ_019671	exonic	AT4G03560	Yes
Ath_circ_FC2542	exon	AT4G04350	ath_circ_019695	exonic	AT4G04350	Yes
Ath_circ_FC2543	exon	AT4G04350	ath_circ_019703	exonic	AT4G04350	Yes
Ath_circ_FC2544	exon	AT4G04610	ath_circ_021311	exonic	AT4G21990	Yes
Ath_circ_FC2545	exon	AT4G04610	ath_circ_021311	exonic	AT4G21990	Yes
Ath_circ_FC2546	Intergenic	n/a	ath_circ_019720	exonic	AT4G04710/AT4G04740	Yes
Ath_circ_FC2547	exon	AT4G04720	ath_circ_019729	exonic	AT4G04720/AT4G04740	Yes
Ath_circ_FC2548	exon	AT4G04790	ath_circ_021301	exonic	AT4G21880	Yes
Ath_circ_FC2550	exon	AT4G04910	ath_circ_019752	exonic	AT4G04910	Yes
Ath_circ_FC2552	exon	AT4G04920	ath_circ_019756	exonic	AT4G04920	Yes
Ath_circ_FC2553	exon	AT4G04940	ath_circ_019762	exonic	AT4G04940	Yes
Ath_circ_FC2555	exon	AT4G05190	ath_circ_019788	exonic	AT4G05190	Yes
Ath_circ_FC2557	exon	AT4G05320	ath_circ_019821	exonic	AT4G05320	Yes
Ath_circ_FC2558	exon	AT4G05320	ath_circ_019821	exonic	AT4G05320	Yes
Ath_circ_FC2561	exon	AT4G07410	ath_circ_019864	exonic	AT4G07410	Yes
Ath_circ_FC2562	Intergenic	n/a	ath_circ_019872	intergenic	NA	Yes
Ath_circ_FC2563	exon	AT4G08290	ath_circ_019883	exonic	AT4G08290	Yes
Ath_circ_FC2564	exon	AT4G08300	ath_circ_019884	exonic	AT4G08300	Yes
Ath_circ_FC2565	exon	AT4G08310	ath_circ_019887	exonic	AT4G08310	Yes
Ath_circ_FC2566	exon	AT4G08310	ath_circ_019887	exonic	AT4G08310	Yes
Ath_circ_FC2567	exon	AT4G08350	ath_circ_019892	exonic	AT4G08350	Yes
Ath_circ_FC2569	exon	AT4G09010	ath_circ_019944	exonic	AT4G09010	Yes
Ath_circ_FC2570	exon	AT4G09010	ath_circ_019944	exonic	AT4G09010	Yes
Ath_circ_FC2571	exon	AT4G09020	ath_circ_019949	exonic	AT4G09020	Yes
Ath_circ_FC2572	exon	AT4G09020	ath_circ_019950	exonic	AT4G09020	Yes
Ath_circ_FC2573	exon	AT4G09020	ath_circ_019950	exonic	AT4G09020	Yes
Ath_circ_FC2574	exon	AT4G09040	ath_circ_019952	exonic	AT4G09040	Yes
Ath_circ_FC2575	exon	AT4G09150	ath_circ_019957	exonic	AT4G09150	Yes
Ath_circ_FC2576	exon	AT4G09650	ath_circ_020000	exonic	AT4G09650	Yes
Ath_circ_FC2577	Intergenic	n/a	ath_circ_019742	exonic	AT4G04750/AT4G04760	Yes
Ath_circ_FC2578	exon	AT4G09960	ath_circ_020013	exonic	AT4G09960	Yes
Ath_circ_FC2579	exon	AT4G09970	ath_circ_020014	exonic	AT4G09970	Yes
Ath_circ_FC2580	exon	AT4G10000	ath_circ_020018	exonic	AT4G10000	Yes
Ath_circ_FC2581	exon	AT4G10030	ath_circ_020023	exonic	AT4G10030	Yes
Ath_circ_FC2582	exon	AT4G10050	ath_circ_020026	exonic	AT4G10050	Yes
Ath_circ_FC2583	exon	AT4G10070	ath_circ_020035	exonic	AT4G10070	Yes
Ath_circ_FC2585	exon	AT4G10120	ath_circ_025960	exonic	AT5G20280	Yes
Ath_circ_FC2587	exon	AT4G10340	ath_circ_020067	exonic	AT4G10340	Yes
Ath_circ_FC2588	exon	AT4G10340	ath_circ_020067	exonic	AT4G10340	Yes
Ath_circ_FC2589	exon	AT4G10430	ath_circ_020079	exonic	AT4G10430	Yes
Ath_circ_FC2590	exon	AT4G10570	ath_circ_020106	exonic	AT4G10570/AT4G10590	Yes
Ath_circ_FC2591	exon	AT4G10570	ath_circ_020106	exonic	AT4G10570/AT4G10590	Yes
Ath_circ_FC2592	exon	AT4G10610	ath_circ_020113	exonic	AT4G10610	Yes
Ath_circ_FC2593	exon	AT4G10770	ath_circ_020128	exonic	AT4G10770	Yes
Ath_circ_FC2594	exon	AT4G10770	ath_circ_020130	exonic	AT4G10770	Yes
Ath_circ_FC2595	Intergenic	n/a	ath_circ_020134	intergenic	NA	Yes
Ath_circ_FC2596	Intergenic	n/a	ath_circ_020145	exonic	AT4G10940	Yes
Ath_circ_FC2597	Intergenic	n/a	ath_circ_020147	exonic	AT4G10970	Yes
Ath_circ_FC2599	exon	AT4G11600	ath_circ_020194	exonic	AT4G11600	Yes
Ath_circ_FC2602	exon	AT4G11820	ath_circ_020209	exonic	AT4G11820	Yes
Ath_circ_FC2603	exon	AT4G11860	ath_circ_020251	exonic	AT4G11860	Yes
Ath_circ_FC2604	exon	AT4G11860	ath_circ_020253	exonic	AT4G11860	Yes
Ath_circ_FC2605	exon	AT4G12020	ath_circ_001524	exonic	AT1G13960	Yes
Ath_circ_FC2608	exon	AT4G12420	ath_circ_020293	exonic	AT4G12420	Yes
Ath_circ_FC2609	exon	AT4G12420	ath_circ_020294	exonic	AT4G12420	Yes
Ath_circ_FC2610	exon	AT4G12420	ath_circ_020294	exonic	AT4G12420	Yes
Ath_circ_FC2611	exon	AT4G12460	ath_circ_020296	exonic	AT4G12460	Yes
Ath_circ_FC2612	exon	AT4G12610	ath_circ_020309	exonic	AT4G12610	Yes
Ath_circ_FC2613	exon	AT4G12720	ath_circ_020315	exonic	AT4G12720	Yes
[truncated: 2,588 more rows]
