# Supplementary material for: Genome-Wide Identification of Circular RNAs in Arabidopsis thaliana
Source: Front Plant Sci. 2017 Sep 27;8:1678. doi: 10.3389/fpls.2017.01678 (PMC5623955; doi:10.3389/fpls.2017.01678)
Supplement: Supplementary file 4 [file Table_4.XLS]

## Sheet: Sheet1
Table S4 Candidate novel circRNAs identified from our data
#CircRNA_name	#chr	start	end	circRNA_type	gene_id	strand	Mean_junction	gene_length
Ath_circ_FC1102	1	30192945	30193433	exon	AT1G80300	+	3	488
Ath_circ_FC1542	2	15694305	15695008	exon	AT2G37390	+	8	703
Ath_circ_FC5444	1	25881160	25881350	exon	AT1G68840	+	3	190
Ath_circ_FC5033	2	175502	175705	exon	AT2G01410	-	6	203
Ath_circ_FC1904	3	3433522	3434446	exon	AT3G10970	-	2	924
Ath_circ_FC3519	5	8758319	8758482	exon	AT5G25270	-	2	163
Ath_circ_FC5212	1	773228	774153	exon	AT1G03180	+	4	925
Ath_circ_FC2975	4	16283653	16284088	exon	AT4G33980	-	7	435
Ath_circ_FC2055	3	6134718	6135171	intron	AT3G17910	+	4	453
Ath_circ_FC3937	5	25644131	25644283	exon	AT5G64070	-	5	152
Ath_circ_FC5478	3	17246884	17247016	exon	AT3G46830	+	3	132
Ath_circ_FC4925	1	6036414	6036577	intron	AT1G17550	+	8	163
Ath_circ_FC3986	5	26696300	26696906	exon	AT5G66850	-	2	606
Ath_circ_FC2094	3	7069735	7070078	exon	AT3G20270	+	2	343
Ath_circ_FC0960	1	27061916	27062224	intron	AT1G71900	+	2	308
Ath_circ_FC5181	5	19091799	19091944	exon	AT5G47030	-	5	145
Ath_circ_FC4968	5	25926520	25926944	exon	AT5G64860	-	8	424
Ath_circ_FC3830	5	22945810	22946094	exon	AT5G56720	+	4	284
Ath_circ_FC1974	3	4773831	4774589	exon	AT3G14310	-	3	758
Ath_circ_FC1010	1	28171117	28171723	exon	AT1G75020	+	10	606
Ath_circ_FC5008	1	836194	836332	exon	AT1G03380	-	6	138
Ath_circ_FC0132	1	328897	329436	exon	AT1G01950	+	2	539
Ath_circ_FC4998	5	26943453	26943564	exon	AT5G67530	+	7	111
Ath_circ_FC3670	5	18246068	18246220	exon	AT5G45130	-	2	152
Ath_circ_FC2153	3	8737761	8738265	exon	AT3G24180	-	5	504
Ath_circ_FC2150	3	8725089	8725625	exon	AT3G24150	-	16	536
Ath_circ_FC0834	1	22409524	22410065	exon	AT1G60870	-	4	541
Ath_circ_FC2676	4	9455735	9456023	intron	AT4G16800	-	7	288
Ath_circ_FC0306	1	3687293	3688678	exon	AT1G11060	+	4	1385
Ath_circ_FC3063	4	18151188	18151427	exon	AT4G38930	+	7	239
Ath_circ_FC0245	1	2502348	2502687	exon	AT1G08060	+	9	339
Ath_circ_FC0874	1	24065293	24065560	intron	AT1G64790	-	4	267
Ath_circ_FC3159	5	1447511	1448172	exon	AT5G04930	+	8	661
Ath_circ_FC5676	3	4658633	4658784	exon	AT3G14067	-	2	151
Ath_circ_FC1740	2	19660731	19662015	exon	AT2G48060	-	2	1284
Ath_circ_FC2616	4	7551269	7551650	exon	AT4G12910	-	2	381
Ath_circ_FC2439	3	22041520	22041990	exon	AT3G59670	+	9	470
Ath_circ_FC5056	3	922402	922677	exon	AT3G03710	-	6	275
Ath_circ_FC3744	5	20679513	20679785	exon	AT5G50820	+	2	272
Ath_circ_FC2376	3	20096472	20097241	exon	AT3G54280	+	5	769
Ath_circ_FC1153	2	1067170	1067797	exon	AT2G03510	+	11	627
Ath_circ_FC0571	1	10807741	10807961	exon	AT1G30510	-	4	220
Ath_circ_FC5226	1	12979263	12979405	exon	AT1G35340	+	4	142
Ath_circ_FC5704	3	21455050	21455176	exon	AT3G57940	+	2	126
Ath_circ_FC1312	2	9999557	10000084	exon	AT2G23470	-	16	527
Ath_circ_FC0976	1	27489423	27490128	exon	AT1G73090	+	3	705
Ath_circ_FC1454	2	13689388	13689737	exon	AT2G32240	+	10	349
Ath_circ_FC3462	5	7502926	7503098	exon	AT5G22580	+	2	172
Ath_circ_FC5384	5	26379570	26379727	Intergenic	-	+	4	157
Ath_circ_FC3568	5	13662633	13665649	exon	AT5G35430	+	2	3016
Ath_circ_FC0749	1	19116752	19117138	exon	AT1G51540	+	2	386
Ath_circ_FC1006	1	28096025	28096234	exon	AT1G74780	-	2	209
Ath_circ_FC2185	3	9833115	9833603	exon	AT3G26744	-	20	488
Ath_circ_FC5086	5	5183127	5183240	exon	AT5G15870	-	6	113
Ath_circ_FC3484	5	8048042	8048636	intron	AT5G23870	-	3	594
Ath_circ_FC1680	2	18413255	18413769	exon	AT2G44610	+	13	514
Ath_circ_FC4909	3	19214829	19215183	exon	AT3G51810	+	9	354
Ath_circ_FC1764	3	294016	294385	exon	AT3G01820	-	8	369
Ath_circ_FC5330	4	16852386	16852525	exon	AT4G35480	-	4	139
Ath_circ_FC5015	1	13641635	13641857	exon	AT1G36280	+	6	222
Ath_circ_FC1462	2	13834487	13835118	exon	AT2G32600	-	14	631
Ath_circ_FC5353	5	7286050	7286372	exon	AT5G22010	-	4	322
Ath_circ_FC4961	5	1062872	1063008	exon	AT5G03940	-	8	136
Ath_circ_FC0161	1	1036796	1037746	exon	AT1G04020	+	7	950
Ath_circ_FC3769	5	21479824	21480092	intron	AT5G52970	+	3	268
Ath_circ_FC2070	3	6629293	6629527	exon	AT3G19170	+	2	234
Ath_circ_FC0228	1	2239552	2239860	exon	AT1G07280	-	6	308
Ath_circ_FC1349	2	11294339	11294642	exon	AT2G26560	-	15	303
Ath_circ_FC1122	2	108134	108504	intron	AT2G01180	-	4	370
Ath_circ_FC2480	3	23194851	23195035	exon	AT3G62700	+	11	184
Ath_circ_FC5720	4	9259926	9260073	exon	AT4G16390	-	2	147
Ath_circ_FC1332	2	10964184	10964508	exon	AT2G25730	-	2	324
Ath_circ_FC1600	2	16840406	16841026	exon	AT2G40320	-	3	620
Ath_circ_FC0791	1	20729476	20729698	exon	AT1G55530	-	4	222
Ath_circ_FC3869	5	24174401	24175920	exon	AT5G60040	+	14	1519
Ath_circ_FC1772	3	383582	383905	exon	AT3G02130	+	5	323
Ath_circ_FC4805	1	22035580	22035711	exon	AT1G59870	+	18	131
Ath_circ_FC2049	3	6090349	6090712	exon	AT3G17790	-	6	363
Ath_circ_FC3783	5	21662475	21663242	exon	AT5G53400	+	10	767
Ath_circ_FC5262	2	9410077	9410215	exon	AT2G22125	-	4	138
Ath_circ_FC2629	4	7991043	7991554	exon	AT4G13770	-	6	511
Ath_circ_FC3829	5	22935487	22935742	intron	AT5G56670	-	12	255
Ath_circ_FC2130	3	8283679	8284017	exon	AT3G23210	-	4	338
Ath_circ_FC5184	5	22628366	22628506	exon	AT5G55896	-	5	140
Ath_circ_FC1237	2	8312335	8312690	exon	AT2G19160	-	2	355
Ath_circ_FC1515	2	15037807	15039179	exon	AT2G35780	-	3	1372
Ath_circ_FC5558	1	5690660	5690818	exon	AT1G16650	+	2	158
Ath_circ_FC3720	5	19724984	19725236	exon	AT5G48640	-	4	252
Ath_circ_FC5095	5	21343612	21343742	exon	AT5G52600	-	6	130
Ath_circ_FC1238	2	8312337	8312694	intron	AT2G19160	+	2	357
Ath_circ_FC0579	1	10856246	10857069	exon	AT1G30620	+	6	823
Ath_circ_FC4938	2	1952692	1952805	intron	AT2G05350	-	8	113
Ath_circ_FC1939	3	3922144	3922438	intron	AT3G12300	-	8	294
Ath_circ_FC3585	5	14535383	14535633	intron	AT5G36880	-	28	250
Ath_circ_FC3005	4	16857653	16858065	exon	AT4G35500	-	2	412
Ath_circ_FC5714	4	2512279	2512436	exon	AT4G04940	-	2	157
Ath_circ_FC5716	4	4796843	4797013	Intergenic	-	+	2	170
Ath_circ_FC0779	1	20258383	20258751	exon	AT1G54260	+	5	368
Ath_circ_FC0399	1	5723823	5724516	exon	AT1G16720	+	2	693
Ath_circ_FC0898	1	24615818	24616119	exon	AT1G66130	+	4	301
Ath_circ_FC0886	1	24284982	24285757	exon	AT1G65370	-	7	775
Ath_circ_FC3622	5	16295363	16295967	exon	AT5G40710	+	6	604
Ath_circ_FC1738	2	19633098	19633732	exon	AT2G47980	+	11	634
Ath_circ_FC0918	1	25778600	25779019	intron	AT1G68660	-	16	419
Ath_circ_FC1819	3	1469937	1470272	intron	AT3G05180	-	6	335
Ath_circ_FC5800	5	23442462	23442592	exon	AT5G57870	-	2	130
Ath_circ_FC5811	5	25385356	25385487	exon	AT5G63370	+	2	131
Ath_circ_FC4991	5	658745	658874	exon	AT5G02870	-	7	129
Ath_circ_FC5042	2	11072021	11072178	exon	AT2G25970	-	6	157
Ath_circ_FC5859	Pt	78356	78556	exon	ATCG00740	-	2	200
Ath_circ_FC0670	1	17331377	17331722	exon	AT1G47278	+	2	345
Ath_circ_FC2032	3	5733112	5733677	exon	AT3G16830	+	5	565
Ath_circ_FC0950	1	26867963	26868301	exon	AT1G71270	-	19	338
Ath_circ_FC5597	2	359184	359323	exon	AT2G01820	+	2	139
Ath_circ_FC2036	3	5776782	5777286	exon	AT3G16920	+	7	504
Ath_circ_FC3976	5	26534807	26535133	exon	AT5G66450	+	4	326
Ath_circ_FC2513	4	432498	432976	exon	AT4G01000	-	7	478
Ath_circ_FC3613	5	15821557	15821985	exon	AT5G39510	+	5	428
Ath_circ_FC3371	5	6065556	6065901	intron	AT5G18320	-	3	345
Ath_circ_FC2259	3	16843472	16843802	exon	AT3G45830	+	2	330
Ath_circ_FC5109	Mt	191144	191322	exon	ATMG00670	-	6	178
Ath_circ_FC2903	4	15290586	15290790	intron	AT4G31550	-	6	204
Ath_circ_FC3179	5	1865722	1865989	intron	AT5G06160	+	5	267
Ath_circ_FC5723	4	10276858	10276992	exon	AT4G18670	+	2	134
Ath_circ_FC1582	2	16540239	16540412	Intergenic	n/a	-	2	173
Ath_circ_FC1862	3	2319614	2320323	Intergenic	n/a	-	4	709
Ath_circ_FC5755	5	4022138	4022279	exon	AT5G12410	-	2	141
Ath_circ_FC5340	5	1972107	1972297	intron	AT5G06460	+	4	190
Ath_circ_FC1777	3	479079	480267	exon	AT3G02350	+	3	1188
Ath_circ_FC5560	1	6918840	6919865	exon	AT1G19940	+	2	1025
Ath_circ_FC5569	1	9674789	9674938	exon	AT1G27770	+	2	149
Ath_circ_FC5275	2	17715425	17715691	exon	AT2G42560	+	4	266
Ath_circ_FC2525	4	1284783	1285564	exon	AT4G02900	+	6	781
Ath_circ_FC0191	1	1634121	1634608	exon	AT1G05520	-	5	487
Ath_circ_FC2360	3	19679743	19680237	exon	AT3G53090	+	4	494
Ath_circ_FC3172	5	1721939	1722412	exon	AT5G05730	-	8	473
Ath_circ_FC5250	1	29843531	29843676	exon	AT1G79340	-	4	145
Ath_circ_FC2916	4	15535984	15536330	exon	AT4G32175	-	5	346
Ath_circ_FC2240	3	16118104	16120477	exon	AT3G44530	+	2	2373
Ath_circ_FC0704	1	17982101	17982393	exon	AT1G48630	+	2	292
Ath_circ_FC0859	1	23518540	23518691	exon	AT1G63420	+	2	151
Ath_circ_FC2233	3	15757101	15757373	exon	AT3G43920	+	3	272
Ath_circ_FC1451	2	13663068	13663355	intron	AT2G32160	+	2	287
Ath_circ_FC3101	5	342230	342580	exon	AT5G01890	-	2	350
Ath_circ_FC2752	4	11790637	11790906	intron	AT4G22305	-	3	269
Ath_circ_FC2158	3	8922419	8922929	intron	AT3G24503	-	13	510
Ath_circ_FC3522	5	8800158	8800764	intron	AT5G25360	-	14	606
Ath_circ_FC0866	1	23699512	23700108	exon	AT1G63855	-	3	596
Ath_circ_FC4988	3	6713271	6713398	exon	AT3G19370	+	7	127
Ath_circ_FC5094	5	20437222	20440958	exon	AT5G50200	-	6	3736
Ath_circ_FC0199	1	1767753	1767922	exon	AT1G05850	-	3	169
Ath_circ_FC5159	3	9941953	9942098	exon	AT3G26950	-	5	145
Ath_circ_FC5737	4	14564059	14564160	exon	AT4G29735	-	2	101
Ath_circ_FC3665	5	17689443	17689920	exon	AT5G43960	-	3	477
Ath_circ_FC3938	5	25704531	25704820	exon	AT5G64260	+	8	289
Ath_circ_FC1037	1	28758489	28758689	exon	AT1G76620	-	2	200
Ath_circ_FC2968	4	16172512	16172833	exon	AT4G33680	-	4	321
Ath_circ_FC2829	4	13531869	13532267	exon	AT4G26940	+	2	398
Ath_circ_FC1718	2	19301034	19301336	exon	AT2G46980	-	10	302
Ath_circ_FC2753	4	12020316	12020927	exon	AT4G22930	+	9	611
Ath_circ_FC2694	4	10042661	10042955	exon	AT4G18130	-	2	294
Ath_circ_FC0546	1	10217149	10217887	exon	AT1G29240	-	10	738
Ath_circ_FC1136	2	555395	555758	intron	AT2G02160	-	4	363
Ath_circ_FC0486	1	8216518	8217189	exon	AT1G23180	+	3	671
Ath_circ_FC3926	5	25533827	25534108	exon	AT5G63800	+	13	281
Ath_circ_FC1394	2	12747353	12748116	exon	AT2G29890	+	3	763
Ath_circ_FC5313	3	22485140	22485278	exon	AT3G60860	-	4	138
Ath_circ_FC2913	4	15490881	15491286	exon	AT4G32030	+	13	405
Ath_circ_FC0269	1	2994737	2995127	intron	AT1G09270	+	5	390
Ath_circ_FC5630	2	14156833	14156992	exon	AT2G33410	+	2	159
Ath_circ_FC2200	3	10197491	10198370	exon	AT3G27530	-	7	879
Ath_circ_FC5475	3	11076917	11077047	exon	AT3G29100	+	3	130
Ath_circ_FC1674	2	18262349	18262634	exon	AT2G44160	+	33	285
Ath_circ_FC0747	1	19045246	19045559	exon	AT1G51370	+	3	313
Ath_circ_FC5666	3	3164755	3164884	exon	AT3G10230	+	2	129
Ath_circ_FC3178	5	1863386	1864129	exon	AT5G06160	-	2	743
Ath_circ_FC2792	4	12686816	12687021	exon	AT4G24570	+	5	205
Ath_circ_FC4008	Mt	24504	24896	Intergenic	n/a	-	4	392
Ath_circ_FC0440	1	6919720	6920004	exon	AT1G19940	-	2	284
Ath_circ_FC2366	3	19735821	19736536	exon	AT3G53240	+	3	715
Ath_circ_FC0246	1	2600748	2601795	exon	AT1G08260	+	14	1047
Ath_circ_FC1245	2	8512530	8512846	exon	AT2G19730	-	10	316
Ath_circ_FC5675	3	4293334	4293487	Intergenic	-	+	2	153
Ath_circ_FC1666	2	18096524	18096679	intron	AT2G43630	+	9	155
Ath_circ_FC5479	3	18532882	18533020	exon	AT3G49990	+	3	138
Ath_circ_FC3107	5	387040	387192	exon	AT5G02020	-	2	152
Ath_circ_FC0163	1	1111304	1111919	exon	AT1G04200	+	4	615
Ath_circ_FC1348	2	11247707	11247918	exon	AT2G26440	-	8	211
Ath_circ_FC5183	5	22628349	22628485	exon	AT5G55896	+	5	136
Ath_circ_FC1594	2	16669483	16669810	intron	AT2G39930	+	4	327
Ath_circ_FC3412	5	6625089	6625343	exon	AT5G19620	-	28	254
Ath_circ_FC0763	1	19507447	19507698	exon	AT1G52370	-	7	251
Ath_circ_FC2206	3	10662007	10662351	intron	AT3G28430	-	15	344
Ath_circ_FC1549	2	15877374	15877657	intron	AT2G37940	+	2	283
Ath_circ_FC0961	1	27080356	27081389	exon	AT1G71950	+	3	1033
Ath_circ_FC0336	1	4694107	4694306	exon	AT1G13690	+	2	199
Ath_circ_FC1831	3	1827593	1827852	exon	AT3G06050	-	4	259
Ath_circ_FC2054	3	6134479	6134718	exon	AT3G17910	+	13	239
Ath_circ_FC1771	3	382955	383419	exon	AT3G02130	+	4	464
Ath_circ_FC5322	4	9722927	9723055	exon	AT4G17420	-	4	128
Ath_circ_FC5236	1	23310476	23312203	exon	AT1G62940	+	4	1727
Ath_circ_FC2806	4	12943255	12943669	exon	AT4G25290	-	25	414
Ath_circ_FC3804	5	22264742	22264954	exon	AT5G54810	-	2	212
Ath_circ_FC2637	4	8155702	8156007	exon	AT4G14147	+	16	305
Ath_circ_FC0966	1	27286095	27286246	exon	AT1G72480	+	2	151
Ath_circ_FC3350	5	5704014	5704842	exon	AT5G17320	-	6	828
Ath_circ_FC1536	2	15610117	15610540	intron	AT2G37160	+	2	423
Ath_circ_FC5301	3	14821335	14821498	Intergenic	-	-	4	163
Ath_circ_FC3743	5	20424953	20425226	exon	AT5G50170	+	6	273
Ath_circ_FC2294	3	17937315	17937554	exon	AT3G48430	+	2	239
Ath_circ_FC5294	3	7376949	7377091	exon	AT3G21055	-	4	142
Ath_circ_FC5465	2	16772774	16772972	exon	AT2G40140	-	3	198
Ath_circ_FC2481	3	23219094	23219537	exon	AT3G62770	-	2	443
Ath_circ_FC0331	1	4400175	4402225	exon	AT1G12930	-	6	2050
Ath_circ_FC4960	4	17601652	17601800	exon	AT4G37440	+	8	148
Ath_circ_FC1601	2	16853938	16854654	exon	AT2G40360	-	6	716
Ath_circ_FC2983	4	16333114	16333483	exon	AT4G34100	+	9	369
Ath_circ_FC0733	1	18607036	18607850	Intergenic	n/a	+	5	814
Ath_circ_FC2067	3	6578032	6578631	exon	AT3G19050	+	9	599
Ath_circ_FC4932	1	20406002	20406145	exon	AT1G54650	-	8	143
Ath_circ_FC5251	1	30122032	30122216	exon	AT1G80070	-	4	184
Ath_circ_FC1027	1	28459724	28460179	exon	AT1G75800	-	9	455
Ath_circ_FC5827	Mt	199364	199506	Intergenic	-	-	2	142
Ath_circ_FC0078	5	17969010	17969433	exon	AT5G44572	+	2	423
Ath_circ_FC5455	2	10531347	10531911	intron	AT2G24735	-	3	564
Ath_circ_FC2177	3	9534482	9534721	exon	AT3G26090	+	28	239
Ath_circ_FC0227	1	2192640	2193030	exon	AT1G07140	-	5	390
Ath_circ_FC0152	1	665213	665463	exon	AT1G02950	+	6	250
Ath_circ_FC1005	1	28019771	28019971	exon	AT1G74560	-	2	200
Ath_circ_FC2837	4	13786956	13787373	exon	AT4G27610	-	12	417
Ath_circ_FC2242	3	16272013	16272260	exon	AT3G44720	-	10	247
Ath_circ_FC1844	3	2030458	2030964	exon	AT3G06530	+	4	506
Ath_circ_FC1209	2	6812170	6812637	exon	AT2G15620	-	22	467
Ath_circ_FC2511	4	307768	308223	exon	AT4G00740	-	7	455
Ath_circ_FC5582	1	20276866	20277150	exon	AT1G54320	-	2	284
Ath_circ_FC5373	5	22628374	22628581	exon	AT5G55896	+	4	207
Ath_circ_FC0858	1	23342954	23343358	exon	AT1G63000	+	24	404
Ath_circ_FC5785	5	19082393	19082569	exon	AT5G47020	-	2	176
Ath_circ_FC5489	5	1440455	1440659	exon	AT5G04920	-	3	204
Ath_circ_FC1115	1	30383918	30384273	exon	AT1G80840	-	22	355
Ath_circ_FC2688	4	9991761	9993093	exon	AT4G18010	-	2	1332
Ath_circ_FC5358	5	15815650	15815778	exon	AT5G39500	-	4	128
Ath_circ_FC5622	2	12401134	12402736	exon	AT2G28880	-	2	1602
Ath_circ_FC1461	2	13828027	13828618	exon	AT2G32580	-	2	591
Ath_circ_FC0182	1	1477797	1477971	Intergenic	n/a	-	2	174
Ath_circ_FC5331	4	16940877	16941054	exon	AT4G35750	-	4	177
Ath_circ_FC2416	3	21197291	21197733	exon	AT3G57290	-	5	442
Ath_circ_FC3712	5	19371213	19371674	exon	AT5G47820	+	24	461
Ath_circ_FC0602	1	11759976	11760817	exon	AT1G32530	-	2	841
Ath_circ_FC2716	4	10700050	10701360	exon	AT4G19670	-	2	1310
Ath_circ_FC1320	2	10382672	10382930	exon	AT2G24420	+	3	258
Ath_circ_FC3653	5	17361974	17362149	exon	AT5G43270	-	2	175
Ath_circ_FC5693	3	18419097	18419263	exon	AT3G49670	+	2	166
Ath_circ_FC5354	5	7933703	7933890	exon	AT5G23530	+	4	187
Ath_circ_FC5511	5	25052418	25052576	exon	AT5G62390	-	3	158
Ath_circ_FC2523	4	1167678	1167983	exon	AT4G02660	-	2	305
Ath_circ_FC1618	2	17180489	17180848	intron	AT2G41220	+	22	359
Ath_circ_FC5601	2	7824988	7825141	exon	AT2G17980	+	2	153
Ath_circ_FC1730	2	19555008	19555666	exon	AT2G47710	+	6	658
Ath_circ_FC5740	4	16940877	16940972	exon	AT4G35750	-	2	95
Ath_circ_FC1874	3	2783300	2783483	exon	AT3G09090	-	10	183
Ath_circ_FC5826	Mt	190209	190357	exon	ATMG00660	+	2	148
Ath_circ_FC3572	5	13752603	13752762	intron	AT5G35570	+	2	159
Ath_circ_FC2789	4	12661375	12661681	intron	AT4G24510	+	3	306
Ath_circ_FC0545	1	10150002	10151045	exon	AT1G29070	+	4	1043
Ath_circ_FC0264	1	2928523	2928727	exon	AT1G09070	+	9	204
Ath_circ_FC2904	4	15304784	15305669	exon	AT4G31570	+	14	885
Ath_circ_FC0324	1	4215170	4215323	exon	AT1G12380	-	3	153
Ath_circ_FC2297	3	17990369	17990594	intron	AT3G48540	-	9	225
Ath_circ_FC0721	1	18460321	18461560	exon	AT1G49870	+	5	1239
Ath_circ_FC3952	5	25942816	25943035	intron	AT5G64910	+	2	219
Ath_circ_FC1863	3	2328834	2329323	exon	AT3G07310	+	4	489
Ath_circ_FC5266	2	12043927	12044240	exon	AT2G28250	+	4	313
Ath_circ_FC3482	5	7987994	7988320	exon	AT5G23690	+	5	326
Ath_circ_FC5752	5	2361480	2361861	exon	AT5G07460	-	2	381
Ath_circ_FC1938	3	3917900	3918234	exon	AT3G12280	-	14	334
Ath_circ_FC3168	5	1660072	1661254	exon	AT5G05570	+	8	1182
Ath_circ_FC1897	3	3236421	3236965	exon	AT3G10410	-	12	544
Ath_circ_FC3736	5	20252589	20254797	exon	AT5G49830	-	4	2208
Ath_circ_FC5055	3	371779	371908	exon	AT3G02110	-	6	129
Ath_circ_FC1839	3	1967240	1967514	Intergenic	n/a	-	6	274
Ath_circ_FC5165	3	21371500	21372949	exon	AT3G57670	+	5	1449
Ath_circ_FC1210	2	6877644	6877868	Intergenic	n/a	-	4	224
Ath_circ_FC2584	4	6316471	6316952	exon	AT4G10120	+	4	481
Ath_circ_FC1135	2	498934	499416	exon	AT2G02061	+	11	482
Ath_circ_FC0955	1	26995653	26996259	exon	AT1G71780	+	7	606
Ath_circ_FC5171	4	18017467	18017670	exon	AT4G38520	-	5	203
Ath_circ_FC1607	2	16959249	16959883	exon	AT2G40630	+	4	634
Ath_circ_FC0436	1	6818581	6819028	exon	AT1G19715	-	2	447
Ath_circ_FC3035	4	17308588	17309115	exon	AT4G36720	+	4	527
Ath_circ_FC2674	4	9386179	9387525	exon	AT4G16670	+	2	1346
Ath_circ_FC1049	1	29269984	29270235	exon	AT1G77840	-	11	251
Ath_circ_FC0420	1	6316955	6317579	exon	AT1G18360	-	10	624
Ath_circ_FC2775	4	12439670	12440245	exon	AT4G23940	+	25	575
Ath_circ_FC1177	2	2589854	2590245	intron	AT2G06530	-	21	391
Ath_circ_FC3224	5	3288388	3288693	exon	AT5G10460	-	3	305
Ath_circ_FC2490	3	23414945	23415151	intron	AT3G63400	+	4	206
Ath_circ_FC5439	1	19038078	19038239	exon	AT1G51350	+	3	161
Ath_circ_FC0381	1	5307866	5308118	exon	AT1G15440	-	6	252
Ath_circ_FC0778	1	20200781	20201276	exon	AT1G54110	+	6	495
Ath_circ_FC2859	4	14130731	14131936	exon	AT4G28600	+	6	1205
Ath_circ_FC3470	5	7792794	7794444	Intergenic	n/a	+	4	1650
Ath_circ_FC0475	1	7778474	7778755	exon	AT1G22060	-	10	281
Ath_circ_FC3539	5	9476608	9477405	exon	AT5G26920	+	2	797
Ath_circ_FC5264	2	10726401	10726554	exon	AT2G25180	-	4	153
Ath_circ_FC3664	5	17679648	17680414	exon	AT5G43930	+	4	766
Ath_circ_FC2010	3	5348481	5348911	intron	AT3G15810	-	11	430
Ath_circ_FC3845	5	23457323	23457906	exon	AT5G57940	+	3	583
Ath_circ_FC2655	4	8557493	8558351	exon	AT4G14970	+	4	858
Ath_circ_FC5312	3	22449412	22449618	exon	AT3G60740	-	4	206
Ath_circ_FC2292	3	17814942	17815427	exon	AT3G48190	+	6	485
Ath_circ_FC3111	5	548282	548610	exon	AT5G02480	-	6	328
Ath_circ_FC2335	3	19120629	19120779	exon	AT3G51550	-	4	150
Ath_circ_FC0600	1	11613101	11613271	exon	AT1G32230	+	4	170
Ath_circ_FC4939	2	11540349	11540486	exon	AT2G27040	-	8	137
Ath_circ_FC0460	1	7280668	7280980	exon	AT1G20910	+	13	312
Ath_circ_FC2919	4	15603259	15604528	exon	AT4G32320	+	3	1269
Ath_circ_FC4848	1	8967145	8967291	exon	AT1G25530	-	12	146
Ath_circ_FC2705	4	10568482	10568874	exon	AT4G19380	+	3	392
Ath_circ_FC0535	1	9876020	9876318	exon	AT1G28260	-	3	298
Ath_circ_FC3817	5	22545378	22545582	intron	AT5G55670	-	18	204
Ath_circ_FC5762	5	7737073	7737205	exon	AT5G23060	-	2	132
Ath_circ_FC2232	3	15755141	15755973	exon	AT3G43920	+	2	832
Ath_circ_FC3916	5	25255499	25256382	exon	AT5G62930	+	4	883
Ath_circ_FC2316	3	18407427	18407709	exon	AT3G49650	-	13	282
Ath_circ_FC1657	2	18001110	18001992	exon	AT2G43330	+	2	882
Ath_circ_FC1329	2	10882283	10882596	exon	AT2G25560	+	3	313
Ath_circ_FC2037	3	5776904	5777309	exon	AT3G16920	+	7	405
Ath_circ_FC5110	Mt	356936	357067	Intergenic	-	+	6	131
Ath_circ_FC3165	5	1506574	1506857	intron	AT5G05100	-	5	283
Ath_circ_FC3405	5	6596332	6596507	exon	AT5G19540	+	3	175
Ath_circ_FC0541	1	10016023	10016377	exon	AT1G28490	-	2	354
Ath_circ_FC0487	1	8216973	8217189	exon	AT1G23180	+	12	216
Ath_circ_FC0143	1	405647	406310	exon	AT1G02145	+	2	663
Ath_circ_FC0910	1	25322614	25322919	exon	AT1G67560	+	5	305
Ath_circ_FC5131	1	6367970	6368139	exon	AT1G18490	+	5	169
Ath_circ_FC2909	4	15370578	15371680	exon	AT4G31770	-	3	1102
Ath_circ_FC5066	3	18472001	18472239	exon	AT3G49800	+	6	238
Ath_circ_FC0598	1	11606961	11607415	intron	AT1G32210	-	4	454
Ath_circ_FC5793	5	21013034	21013226	exon	AT5G51730	+	2	192
Ath_circ_FC5248	1	29420591	29420828	exon	AT1G78200	+	4	237
Ath_circ_FC5336	5	311326	311454	exon	AT5G01810	+	4	128
Ath_circ_FC3233	5	3491871	3492298	exon	AT5G11030	-	2	427
Ath_circ_FC3303	5	4741013	4741472	exon	AT5G14700	-	35	459
Ath_circ_FC5757	5	4489225	4489369	exon	AT5G13930	+	2	144
Ath_circ_FC3728	5	19943479	19943951	exon	AT5G49190	-	5	472
Ath_circ_FC5663	3	2639432	2639559	exon	AT3G08680	-	2	127
Ath_circ_FC1513	2	15017245	15017824	exon	AT2G35720	-	2	579
Ath_circ_FC0759	1	19442809	19443486	exon	AT1G52200	-	2	677
Ath_circ_FC1603	2	16911699	16911968	exon	AT2G40480	-	7	269
Ath_circ_FC3512	5	8531532	8531718	exon	AT5G24830	+	2	186
Ath_circ_FC0610	1	12181592	12182138	exon	AT1G33600	-	2	546
Ath_circ_FC1223	2	7506324	7506595	exon	AT2G17260	+	4	271
Ath_circ_FC1708	2	18913938	18914234	exon	AT2G45970	+	3	296
Ath_circ_FC2724	4	10862034	10862366	exon	AT4G20070	-	12	332
Ath_circ_FC0680	1	17717794	17717951	exon	AT1G48030	-	2	157
Ath_circ_FC3541	5	9715767	9716097	exon	AT5G27520	+	2	330
Ath_circ_FC1162	2	1520234	1520617	exon	AT2G04360	-	7	383
Ath_circ_FC3387	5	6376762	6377065	exon	AT5G19070	+	2	303
Ath_circ_FC2059	3	6316831	6317280	exon	AT3G18390	+	13	449
Ath_circ_FC0226	1	2186102	2186573	exon	AT1G07120	+	4	471
Ath_circ_FC5306	3	18987284	18987414	exon	AT3G51120	+	4	130
Ath_circ_FC1595	2	16669924	16670305	intron	AT2G39930	+	26	381
Ath_circ_FC0341	1	4917217	4917463	exon	AT1G14370	-	7	246
Ath_circ_FC3759	5	20897836	20898037	Intergenic	n/a	+	3	201
Ath_circ_FC0730	1	18559840	18560018	exon	AT1G50110	-	2	178
Ath_circ_FC5367	5	20764744	20764899	exon	AT5G51070	+	4	155
Ath_circ_FC0999	1	27954384	27954646	exon	AT1G74360	-	3	262
Ath_circ_FC2683	4	9702087	9702740	exon	AT4G17350	+	7	653
Ath_circ_FC0760	1	19481751	19482125	exon	AT1G52315	+	10	374
Ath_circ_FC3751	5	20843320	20843704	exon	AT5G51280	+	3	384
Ath_circ_FC5454	2	9500242	9500370	exon	AT2G22360	-	3	128
Ath_circ_FC3080	4	18435989	18436407	exon	AT4G39740	-	3	418
Ath_circ_FC1409	2	13046272	13046442	exon	AT2G30620	+	2	170
Ath_circ_FC2347	3	19342479	19342774	exon	AT3G52150	+	2	295
Ath_circ_FC1145	2	863320	863604	exon	AT2G02960	+	57	284
Ath_circ_FC1774	3	459280	460100	exon	AT3G02290	+	4	820
Ath_circ_FC5783	5	18776214	18776360	exon	AT5G46290	-	2	146
Ath_circ_FC5696	3	19189353	19191801	exon	AT3G51740	+	2	2448
Ath_circ_FC2342	3	19253139	19254308	exon	AT3G51895	-	2	1169
Ath_circ_FC5655	3	4383	4584	exon	AT3G01010	+	2	201
Ath_circ_FC2560	4	3666412	3667133	exon	AT4G06599	-	2	721
Ath_circ_FC1323	2	10547686	10548554	Intergenic	n/a	-	5	868
Ath_circ_FC0522	1	9495890	9496577	exon	AT1G27340	-	2	687
Ath_circ_FC0920	1	25838300	25838554	exon	AT1G68790	-	11	254
Ath_circ_FC3932	5	25589214	25589456	exon	AT5G63940	+	9	242
Ath_circ_FC2125	3	7934927	7935301	exon	AT3G22410	-	5	374
Ath_circ_FC5584	1	22568269	22568527	exon	AT1G61210	+	2	258
Ath_circ_FC2805	4	12910596	12911035	exon	AT4G25170	+	7	439
Ath_circ_FC0938	1	26661530	26661884	exon	AT1G70710	-	3	354
Ath_circ_FC5387	5	26873531	26873715	exon	AT5G67360	+	4	184
Ath_circ_FC1131	2	386850	387177	exon	AT2G01850	+	6	327
Ath_circ_FC4931	1	16853829	16854629	exon	AT1G44510	+	8	800
Ath_circ_FC0927	1	26290963	26291365	intron	AT1G69830	-	24	402
Ath_circ_FC5269	2	14873159	14873406	exon	AT2G35340	+	4	247
Ath_circ_FC3435	5	7050943	7051507	exon	AT5G20830	-	2	564
Ath_circ_FC1151	2	971822	972080	exon	AT2G03220	+	4	258
Ath_circ_FC3742	5	20373763	20374174	intron	AT5G50110	+	8	411
Ath_circ_FC0247	1	2618000	2618185	exon	AT1G08300	+	2	185
Ath_circ_FC5252	1	30196118	30196328	exon	AT1G80310	-	4	210
Ath_circ_FC5449	1	30091219	30091648	exon	AT1G79990	+	3	429
Ath_circ_FC2337	3	19201548	19201840	exon	AT3G51770	-	8	292
Ath_circ_FC3853	5	23645635	23646083	exon	AT5G58500	-	18	448
Ath_circ_FC0113	1	33980	34327	exon	AT1G01060	-	4	347
Ath_circ_FC0720	1	18418934	18419421	exon	AT1G49760	+	2	487
Ath_circ_FC3124	5	752917	753301	exon	AT5G03170	+	22	384
Ath_circ_FC3348	5	5673349	5673603	Intergenic	n/a	+	6	254
Ath_circ_FC4894	5	7726690	7727628	exon	AT5G23030	-	10	938
Ath_circ_FC1755	3	147727	148113	exon	AT3G01380	-	2	386
Ath_circ_FC1793	3	838393	840100	exon	AT3G03520	-	5	1707
Ath_circ_FC3847	5	23490160	23490786	exon	AT5G58040	+	6	626
Ath_circ_FC1665	2	18055742	18055904	exon	AT2G43490	+	2	162
Ath_circ_FC0325	1	4241622	4241830	exon	AT1G12440	-	4	208
Ath_circ_FC1611	2	17050296	17050762	exon	AT2G40840	-	11	466
Ath_circ_FC2556	4	2718254	2718541	exon	AT4G05320	+	4	287
Ath_circ_FC2708	4	10608787	10609114	exon	AT4G19450	-	2	327
Ath_circ_FC4891	4	13170298	13170432	exon	AT4G25940	-	10	134
Ath_circ_FC0560	1	10717251	10717434	exon	AT1G30360	-	6	183
Ath_circ_FC5054	2	19035272	19035454	exon	AT2G46370	+	6	182
Ath_circ_FC5680	3	8553977	8554259	exon	AT3G23740	-	2	282
Ath_circ_FC4904	1	21029882	21029984	intron	AT1G56190	+	9	102
Ath_circ_FC5619	2	11776801	11776968	exon	AT2G27580	-	2	167
Ath_circ_FC3230	5	3403729	3403912	exon	AT5G10770	-	7	183
Ath_circ_FC2935	4	15765619	15765940	exon	AT4G32690	-	18	321
Ath_circ_FC1715	2	19149186	19150652	exon	AT2G46640	+	2	1466
Ath_circ_FC0488	1	8234684	8234870	exon	AT1G23205	+	3	186
Ath_circ_FC5132	1	8916360	8916493	exon	AT1G25420	+	5	133
Ath_circ_FC5741	4	17287130	17287269	exon	AT4G36660	+	2	139
Ath_circ_FC0534	1	9833246	9834023	exon	AT1G28140	-	2	777
Ath_circ_FC2006	3	5315446	5315719	exon	AT3G15680	-	4	273
Ath_circ_FC3752	5	20845423	20846733	exon	AT5G51290	-	6	1310
Ath_circ_FC3081	4	18491490	18491934	exon	AT4G39850	-	3	444
Ath_circ_FC3404	5	6561514	6561808	exon	AT5G19450	-	2	294
Ath_circ_FC1608	2	16990454	16990706	exon	AT2G40730	-	4	252
Ath_circ_FC2607	4	7306111	7306674	exon	AT4G12290	+	11	563
Ath_circ_FC5510	5	24470527	24470787	exon	AT5G60820	+	3	260
Ath_circ_FC1728	2	19473355	19473523	exon	AT2G47450	+	2	168
Ath_circ_FC0626	1	12586143	12586461	exon	AT1G34420	-	2	318
Ath_circ_FC1339	2	11091652	11091894	exon	AT2G26030	-	2	242
Ath_circ_FC2755	4	12068156	12068437	exon	AT4G23020	+	4	281
Ath_circ_FC1197	2	5789322	5789657	intron	AT2G13840	+	34	335
Ath_circ_FC3284	5	4390045	4390400	exon	AT5G13630	-	2	355
Ath_circ_FC5578	1	17975399	17975538	exon	AT1G48620	-	2	139
Ath_circ_FC5748	5	1197813	1198361	exon	AT5G04290	+	2	548
Ath_circ_FC1486	2	14383190	14383584	intron	AT2G34050	-	8	394
Ath_circ_FC1886	3	3058232	3058486	intron	AT3G09940	-	7	254
Ath_circ_FC0461	1	7305303	7305608	exon	AT1G20960	-	3	305
Ath_circ_FC4945	2	18218204	18218332	exon	AT2G44020	-	8	128
Ath_circ_FC0998	1	27872636	27872795	exon	AT1G74120	-	2	159
Ath_circ_FC2978	4	16300087	16300550	exon	AT4G34020	-	15	463
Ath_circ_FC2516	4	851933	852553	exon	AT4G01960	-	3	620
Ath_circ_FC2322	3	18688971	18689767	exon	AT3G50380	-	37	796
Ath_circ_FC5728	4	11647507	11647673	exon	AT4G21960	-	2	166
Ath_circ_FC3868	5	24174401	24175450	exon	AT5G60040	+	4	1049
Ath_circ_FC3223	5	3266809	3267037	exon	AT5G10370	+	3	228
Ath_circ_FC3001	4	16632001	16633058	exon	AT4G34910	+	3	1057
Ath_circ_FC0349	1	5170211	5170401	Intergenic	n/a	-	2	190
Ath_circ_FC5140	1	29427992	29428189	Intergenic	-	+	5	197
Ath_circ_FC1001	1	27968639	27969114	exon	AT1G74420	+	10	475
Ath_circ_FC3190	5	2096436	2096814	exon	AT5G06780	-	2	378
Ath_circ_FC2959	4	16074118	16074378	exon	AT4G33380	+	7	260
Ath_circ_FC1313	2	10249069	10249228	exon	AT2G24120	-	2	159
Ath_circ_FC0250	1	2692948	2693194	exon	AT1G08510	+	2	246
Ath_circ_FC3459	5	7439750	7440051	intron	AT5G22450	-	28	301
Ath_circ_FC2050	3	6109965	6110350	intron	AT3G17850	-	22	385
Ath_circ_FC0973	1	27383618	27383853	exon	AT1G72750	-	7	235
Ath_circ_FC3006	4	16876022	16877208	exon	AT4G35550	-	2	1186
Ath_circ_FC1453	2	13685037	13685506	exon	AT2G32240	-	2	469
Ath_circ_FC4951	3	14974327	14975355	exon	AT3G42910	+	8	1028
Ath_circ_FC5032	1	29982736	29983129	exon	AT1G79680	-	6	393
Ath_circ_FC3020	4	17026910	17027452	Intergenic	n/a	-	6	542
Ath_circ_FC2505	4	161974	162283	exon	AT4G00360	+	6	309
Ath_circ_FC5599	2	508413	508600	exon	AT2G02070	-	2	187
Ath_circ_FC5104	5	25384878	25385077	exon	AT5G63370	-	6	199
Ath_circ_FC5685	3	10045468	10045638	exon	AT3G27210	+	2	170
Ath_circ_FC3406	5	6596769	6597056	exon	AT5G19540	+	2	287
Ath_circ_FC0758	1	19438693	19438861	exon	AT1G52190	+	4	168
Ath_circ_FC0263	1	2928264	2928460	exon	AT1G09070	-	4	196
Ath_circ_FC1391	2	12634522	12634686	exon	AT2G29510	-	2	164
Ath_circ_FC3140	5	978296	978837	exon	AT5G03730	-	3	541
Ath_circ_FC5277	2	18427058	18427202	intron	AT2G44680	-	4	144
Ath_circ_FC5377	5	23455895	23456024	exon	AT5G57930	+	4	129
Ath_circ_FC5039	2	9266202	9266335	exon	AT2G21660	-	6	133
Ath_circ_FC2697	4	10100830	10101329	exon	AT4G18270	+	2	499
Ath_circ_FC0777	1	20195579	20195917	exon	AT1G54100	-	18	338
Ath_circ_FC0313	1	4017289	4017842	exon	AT1G11910	-	7	553
Ath_circ_FC3823	5	22631116	22631429	Intergenic	n/a	+	2	313
Ath_circ_FC2492	3	23423620	23423821	Intergenic	n/a	-	4	201
Ath_circ_FC1773	3	444996	446477	exon	AT3G02260	-	4	1481
Ath_circ_FC2774	4	12439134	12440533	exon	AT4G23940	+	5	1399
Ath_circ_FC2096	3	7119682	7120047	exon	AT3G20420	-	4	365
Ath_circ_FC5577	1	12419562	12419850	exon	AT1G34110	-	2	288
Ath_circ_FC3782	5	21649947	21650315	exon	AT5G53370	-	3	368
Ath_circ_FC2554	4	2661771	2662063	exon	AT4G05150	+	3	292
Ath_circ_FC1800	3	947649	948202	exon	AT3G03770	+	6	553
Ath_circ_FC4962	5	2285531	2286932	exon	AT5G07280	-	8	1401
Ath_circ_FC5807	5	24590998	24591428	exon	AT5G61140	+	2	430
Ath_circ_FC2482	3	23249126	23249279	exon	AT3G62900	-	2	153
Ath_circ_FC5211	1	463388	463598	exon	AT1G02330	-	4	210
Ath_circ_FC1439	2	13536474	13536727	exon	AT2G31830	-	5	253
Ath_circ_FC5283	3	2357880	2358009	Intergenic	-	-	4	129
Ath_circ_FC3287	5	4408087	4408547	exon	AT5G13670	-	31	460
Ath_circ_FC0623	1	12459582	12460265	exon	AT1G34210	+	3	683
Ath_circ_FC2210	3	10994185	10994383	exon	AT3G28980	-	2	198
Ath_circ_FC1025	1	28419089	28419497	exon	AT1G75680	+	11	408
Ath_circ_FC5732	4	13845256	13845393	exon	AT4G27760	+	2	137
Ath_circ_FC3411	5	6608431	6608602	exon	AT5G19580	+	2	171
Ath_circ_FC2356	3	19590832	19591495	exon	AT3G52850	+	2	663
Ath_circ_FC5240	1	24311472	24311609	exon	AT1G65440	-	4	137
Ath_circ_FC1864	3	2453356	2454216	exon	AT3G07670	+	3	860
Ath_circ_FC0904	1	25102047	25102439	exon	AT1G67140	-	13	392
Ath_circ_FC2847	4	13938654	13938857	intron	AT4G28030	-	23	203
Ath_circ_FC5604	2	9076688	9076893	exon	AT2G21187	-	2	205
Ath_circ_FC0219	1	2061762	2062195	intron	AT1G06720	-	2	433
Ath_circ_FC0917	1	25734847	25735180	exon	AT1G68560	+	2	333
Ath_circ_FC2393	3	20543865	20544198	exon	AT3G55410	+	5	333
Ath_circ_FC3183	5	1930835	1931003	exon	AT5G06320	-	2	168
Ath_circ_FC3749	5	20797304	20797989	exon	AT5G51180	+	7	685
Ath_circ_FC3991	5	26873729	26874101	exon	AT5G67360	-	9	372
Ath_circ_FC1074	1	29843031	29843676	exon	AT1G79340	-	8	645
Ath_circ_FC3360	5	5955720	5956070	exon	AT5G17980	+	5	350
Ath_circ_FC5067	3	19007421	19007578	exon	AT3G51160	-	6	157
Ath_circ_FC1695	2	18692229	18692454	intron	AT2G45340	+	2	225
Ath_circ_FC0248	1	2656073	2656757	exon	AT1G08420	+	3	684
Ath_circ_FC1231	2	7823368	7823806	exon	AT2G17975	+	4	438
Ath_circ_FC0745	1	18985806	18986232	Intergenic	n/a	+	3	426
Ath_circ_FC1333	2	10966597	10966972	intron	AT2G25730	-	14	375
Ath_circ_FC3380	5	6269084	6270591	exon	AT5G18810	-	6	1507
Ath_circ_FC1247	2	8617345	8617729	intron	AT2G19950	-	4	384
Ath_circ_FC1547	2	15752934	15753847	exon	AT2G37540	-	13	913
Ath_circ_FC5565	1	7514514	7516903	exon	AT1G21470	-	2	2389
Ath_circ_FC0723	1	18516445	18516735	intron	AT1G50000	-	3	290
Ath_circ_FC0114	1	45645	46145	exon	AT1G01080	-	5	500
Ath_circ_FC0698	1	17904859	17905437	exon	AT1G48430	-	6	578
Ath_circ_FC3123	5	752911	753259	exon	AT5G03170	+	10	348
Ath_circ_FC3332	5	5316757	5317674	exon	AT5G16270	+	5	917
Ath_circ_FC5253	1	30413099	30413357	exon	AT1G80950	-	4	258
Ath_circ_FC3369	5	6053054	6053704	exon	AT5G18280	+	10	650
Ath_circ_FC2204	3	10435713	10436140	exon	AT3G28040	-	9	427
Ath_circ_FC1000	1	27959749	27960127	exon	AT1G74380	-	2	378
Ath_circ_FC1222	2	7501234	7501556	exon	AT2G17250	+	14	322
Ath_circ_FC1180	2	3050172	3050341	exon	AT2G07360	-	2	169
Ath_circ_FC1596	2	16672979	16673289	exon	AT2G39940	-	4	310
Ath_circ_FC5707	3	22455989	22456183	exon	AT3G60750	-	2	194
Ath_circ_FC3556	5	12971785	12972283	Intergenic	n/a	+	2	498
Ath_circ_FC1853	3	2173262	2174227	exon	AT3G06880	-	7	965
Ath_circ_FC3846	5	23490160	23490639	exon	AT5G58040	+	5	479
Ath_circ_FC0783	1	20406002	20406323	exon	AT1G54650	-	4	321
Ath_circ_FC2627	4	7924357	7924624	exon	AT4G13615	-	12	267
Ath_circ_FC3319	5	5110446	5110697	intron	AT5G15680	-	4	251
Ath_circ_FC0553	1	10471304	10471595	exon	AT1G29900	-	2	291
Ath_circ_FC1534	2	15480924	15481255	exon	AT2G36880	-	2	331
Ath_circ_FC1636	2	17514713	17514918	exon	AT2G41960	+	4	205
Ath_circ_FC1015	1	28241854	28242290	exon	AT1G75240	-	4	436
Ath_circ_FC1758	3	199448	200009	exon	AT3G01510	+	5	561
Ath_circ_FC5170	4	16068868	16069002	exon	AT4G33360	-	5	134
Ath_circ_FC1152	2	1014529	1014684	exon	AT2G03340	-	2	155
Ath_circ_FC5664	3	3017663	3017924	exon	AT3G09830	+	2	261
Ath_circ_FC5234	1	21748050	21748182	intron	AT1G58602	+	4	132
Ath_circ_FC3862	5	23925610	23925782	exon	AT5G59310	-	2	172
Ath_circ_FC2821	4	13346745	13346900	exon	AT4G26410	+	2	155
Ath_circ_FC2361	3	19679996	19680237	exon	AT3G53090	+	3	241
Ath_circ_FC5654	2	18864453	18864579	exon	AT2G45820	-	2	126
Ath_circ_FC4930	1	11800274	11800433	exon	AT1G32640	-	8	159
Ath_circ_FC3790	5	21963954	21964643	exon	AT5G54130	+	12	689
Ath_circ_FC5356	5	13713350	13713947	exon	AT5G35535	-	4	597
Ath_circ_FC1609	2	17010605	17010857	exon	AT2G40760	+	5	252
Ath_circ_FC5310	3	21154823	21155386	exon	AT3G57150	+	4	563
Ath_circ_FC2754	4	12049708	12050274	exon	AT4G22990	-	2	566
Ath_circ_FC5686	3	10814263	10814391	exon	AT3G28790	+	2	128
Ath_circ_FC5749	5	1427977	1428106	exon	AT5G04890	+	2	129
Ath_circ_FC5731	4	12937755	12937899	exon	AT4G25270	+	2	144
Ath_circ_FC2321	3	18625913	18626587	exon	AT3G50240	-	5	674
Ath_circ_FC1887	3	3138059	3138552	exon	AT3G10150	-	2	493
Ath_circ_FC2221	3	11976989	11977132	exon	AT3G30390	-	3	143
Ath_circ_FC2910	4	15407404	15408161	exon	AT4G31860	-	18	757
Ath_circ_FC5729	4	12077678	12077791	exon	AT4G23040	+	2	113
Ath_circ_FC5631	2	14198155	14198273	exon	AT2G33530	-	2	118
Ath_circ_FC2251	3	16528772	16528954	exon	AT3G45140	+	2	182
Ath_circ_FC3231	5	3425588	3425914	exon	AT5G10840	+	4	326
Ath_circ_FC3523	5	8870662	8871631	exon	AT5G25480	-	8	969
Ath_circ_FC1056	1	29376315	29376487	exon	AT1G78090	-	2	172
Ath_circ_FC2524	4	1182047	1182339	exon	AT4G02680	-	2	292
Ath_circ_FC0707	1	18063743	18063982	exon	AT1G48840	+	2	239
Ath_circ_FC5210	Pt	78418	78556	exon	ATCG00740	-	5	138
Ath_circ_FC4892	4	15902978	15903106	exon	AT4G32940	-	10	128
Ath_circ_FC2234	3	15760198	15760544	exon	AT3G43920	+	2	346
Ath_circ_FC0411	1	5956618	5956892	intron	AT1G17380	-	6	274
Ath_circ_FC3773	5	21512475	21512643	intron	AT5G53050	-	2	168
Ath_circ_FC2114	3	7645055	7645918	exon	AT3G21700	+	28	863
Ath_circ_FC5646	2	17868790	17869000	exon	AT2G42960	-	2	210
Ath_circ_FC5425	Pt	78337	78655	exon	ATCG00740	-	4	318
Ath_circ_FC3819	5	22592959	22593538	exon	AT5G55820	+	6	579
Ath_circ_FC3126	5	790841	791015	exon	AT5G03280	+	2	174
Ath_circ_FC5093	5	19999209	19999335	exon	AT5G49330	-	6	126
Ath_circ_FC0678	1	17537722	17538414	exon	AT1G47670	-	4	692
Ath_circ_FC3960	5	26152374	26153795	exon	AT5G65440	+	10	1421
Ath_circ_FC0489	1	8249247	8249882	exon	AT1G23230	+	2	635
Ath_circ_FC2848	4	13950283	13950568	exon	AT4G28080	-	4	285
Ath_circ_FC3366	5	6037100	6038046	exon	AT5G18260	-	8	946
Ath_circ_FC5133	1	9457298	9457424	exon	AT1G27210	-	5	126
Ath_circ_FC0277	1	3136689	3137195	exon	AT1G09690	+	3	506
Ath_circ_FC2696	4	10091358	10091640	exon	AT4G18250	+	33	282
Ath_circ_FC5229	1	16470919	16471047	exon	AT1G43675	+	4	128
Ath_circ_FC0383	1	5334430	5335067	exon	AT1G15520	-	4	637
Ath_circ_FC1997	3	5116715	5117131	intron	AT3G15190	+	3	416
Ath_circ_FC3152	5	1316961	1317138	exon	AT5G04560	-	9	177
Ath_circ_FC5333	4	17915853	17916000	exon	AT4G38200	+	4	147
Ath_circ_FC1450	2	13655899	13656091	exon	AT2G32140	-	13	192
Ath_circ_FC5810	5	25100876	25101149	exon	AT5G62530	-	2	273
Ath_circ_FC1047	1	29171126	29171510	exon	AT1G77620	-	18	384
Ath_circ_FC2530	4	1405559	1405850	exon	AT4G03190	+	2	291
Ath_circ_FC3578	5	13902543	13902810	exon	AT5G35735	-	4	267
Ath_circ_FC1198	2	5906997	5907325	exon	AT2G14045	+	5	328
Ath_circ_FC0565	1	10767982	10769114	exon	AT1G30450	+	2	1132
Ath_circ_FC0257	1	2725777	2726021	exon	AT1G08600	+	5	244
Ath_circ_FC1991	3	5009358	5009640	exon	AT3G14890	+	4	282
Ath_circ_FC1787	3	666499	666787	exon	AT3G02950	-	2	288
Ath_circ_FC5344	5	3460437	3461024	exon	AT5G10950	-	4	587
Ath_circ_FC2606	4	7215352	7215601	exon	AT4G12040	+	2	249
Ath_circ_FC2773	4	12420663	12420873	exon	AT4G23890	-	35	210
Ath_circ_FC1126	2	195373	195746	exon	AT2G01440	-	3	373
Ath_circ_FC3508	5	8483382	8484697	exon	AT5G24740	+	70	1315
Ath_circ_FC2707	4	10598644	10598811	exon	AT4G19430	-	3	167
Ath_circ_FC5747	5	957921	958083	exon	AT5G03680	+	2	162
Ath_circ_FC2598	4	6774120	6774468	exon	AT4G11110	-	4	348
Ath_circ_FC1373	2	12056736	12058042	exon	AT2G28290	+	2	1306
Ath_circ_FC1900	3	3241633	3242200	exon	AT3G10420	-	5	567
Ath_circ_FC3733	5	20091691	20092349	intron	AT5G49520	+	2	658
Ath_circ_FC5603	2	8698163	8698306	exon	AT2G20150	-	2	143
Ath_circ_FC2108	3	7485235	7485540	intron	AT3G21290	+	14	305
Ath_circ_FC1279	2	9014937	9015177	intron	AT2G20990	+	15	240
Ath_circ_FC5188	Mt	30514	30649	exon	ATMG00110	-	5	135
Ath_circ_FC3688	5	18925302	18925901	exon	AT5G46640	+	11	599
Ath_circ_FC3636	5	16872389	16873302	exon	AT5G42220	+	4	913
Ath_circ_FC5744	4	18511907	18512042	exon	AT4G39910	+	2	135
Ath_circ_FC0828	1	22044575	22044844	intron	AT1G59890	+	6	269
Ath_circ_FC3009	4	16936467	16937212	exon	AT4G35740	+	6	745
Ath_circ_FC3120	5	708671	708936	intron	AT5G03030	-	3	265
Ath_circ_FC1841	3	1991232	1992013	exon	AT3G06483	-	9	781
Ath_circ_FC1057	1	29407862	29409164	Intergenic	n/a	+	2	1302
Ath_circ_FC0224	1	2170523	2170842	exon	AT1G07080	+	3	319
Ath_circ_FC1903	3	3399982	3400433	exon	AT3G10860	-	28	451
Ath_circ_FC3822	5	22628604	22629503	Intergenic	n/a	+	9	899
Ath_circ_FC1356	2	11566523	11566673	exon	AT2G27080	-	4	150
Ath_circ_FC3890	5	24652290	24653112	Intergenic	n/a	-	4	822
Ath_circ_FC1191	2	5540954	5541234	exon	AT2G13360	-	20	280
Ath_circ_FC2647	4	8363544	8363913	exon	AT4G14570	+	8	369
Ath_circ_FC1287	2	9154526	9154903	exon	AT2G21390	+	12	377
Ath_circ_FC0861	1	23594339	23595188	exon	AT1G63640	-	11	849
Ath_circ_FC1780	3	503584	503908	exon	AT3G02450	-	3	324
Ath_circ_FC2912	4	15488681	15488927	exon	AT4G32020	-	2	246
Ath_circ_FC0566	1	10782734	10783109	intron	AT1G30470	+	2	375
Ath_circ_FC5779	5	16596960	16597215	exon	AT5G41480	+	2	255
Ath_circ_FC1103	1	30196777	30197158	Intergenic	n/a	+	7	381
Ath_circ_FC3842	5	23426761	23427195	exon	AT5G57815	-	3	434
Ath_circ_FC5291	3	5702199	5702364	exon	AT3G16750	-	4	165
Ath_circ_FC3068	4	18219633	18219979	exon	AT4G39100	-	10	346
Ath_circ_FC5063	3	8122859	8122973	exon	AT3G22920	-	6	114
Ath_circ_FC1147	2	937593	937873	intron	AT2G03120	+	12	280
Ath_circ_FC2660	4	8843670	8844761	exon	AT4G15470	-	3	1091
Ath_circ_FC5156	3	5815153	5815375	exon	AT3G17050	+	5	222
Ath_circ_FC0231	1	2310027	2310355	exon	AT1G07520	-	3	328
Ath_circ_FC3180	5	1873641	1874431	exon	AT5G06180	+	6	790
Ath_circ_FC5279	3	589298	589421	exon	AT3G02730	-	4	123
Ath_circ_FC5766	5	9054913	9055172	exon	AT5G25940	-	2	259
Ath_circ_FC2157	3	8921341	8922389	exon	AT3G24503	-	22	1048
Ath_circ_FC0479	1	7953347	7953808	intron	AT1G22520	-	14	461
Ath_circ_FC0786	1	20654322	20654768	exon	AT1G55350	-	3	446
Ath_circ_FC1918	3	3639435	3640198	exon	AT3G11560	-	3	763
Ath_circ_FC0909	1	25290052	25291539	exon	AT1G67500	-	6	1487
Ath_circ_FC1499	2	14794952	14795246	exon	AT2G35100	-	9	294
Ath_circ_FC0278	1	3157596	3157931	exon	AT1G09750	-	2	335
Ath_circ_FC2937	4	15833769	15834940	exon	AT4G32820	-	6	1171
Ath_circ_FC5791	5	20197850	20197991	exon	AT5G49720	-	2	141
Ath_circ_FC2842	4	13851074	13851233	exon	AT4G27790	+	2	159
Ath_circ_FC0532	1	9780129	9780507	exon	AT1G28060	+	2	378
Ath_circ_FC0464	1	7440826	7441230	exon	AT1G21250	-	7	404
Ath_circ_FC3968	5	26381795	26382351	exon	AT5G65950	+	3	556
Ath_circ_FC5726	4	11278643	11278791	exon	AT4G21150	+	2	148
Ath_circ_FC2982	4	16331221	16331651	exon	AT4G34100	-	7	430
Ath_circ_FC3059	4	18044458	18045344	exon	AT4G38600	-	3	886
Ath_circ_FC3074	4	18297159	18297644	intron	AT4G39350	+	4	485
Ath_circ_FC1158	2	1156963	1157418	exon	AT2G03800	+	6	455
Ath_circ_FC0322	1	4181852	4182900	Intergenic	n/a	-	2	1048
Ath_circ_FC5371	5	22628352	22628483	exon	AT5G55896	+	4	131
Ath_circ_FC1882	3	2954915	2955292	exon	AT3G09630	-	8	377
Ath_circ_FC2960	4	16093338	16093623	exon	AT4G33440	-	4	285
Ath_circ_FC2005	3	5308707	5309034	exon	AT3G15660	-	10	327
Ath_circ_FC4879	1	15974240	15974402	exon	AT1G42540	-	10	162
Ath_circ_FC5380	5	25548205	25548412	exon	AT5G63840	+	4	207
Ath_circ_FC3333	5	5318861	5319330	exon	AT5G16270	+	4	469
Ath_circ_FC3282	5	4389077	4389317	exon	AT5G13630	-	5	240
Ath_circ_FC2601	4	7094027	7094544	exon	AT4G11800	-	2	517
Ath_circ_FC3808	5	22300711	22300952	intron	AT5G54910	-	6	241
Ath_circ_FC5564	1	7406660	7406846	exon	AT1G21150	+	2	186
Ath_circ_FC3516	5	8650640	8650895	intron	AT5G25100	-	35	255
Ath_circ_FC2989	4	16371226	16371384	exon	AT4G34180	+	2	158
Ath_circ_FC5280	3	1490104	1490386	exon	AT3G05220	+	4	282
Ath_circ_FC1572	2	16311662	16311920	intron	AT2G39080	-	12	258
Ath_circ_FC5761	5	6841029	6841185	exon	AT5G20270	-	2	156
Ath_circ_FC3169	5	1660528	1661254	exon	AT5G05570	+	6	726
Ath_circ_FC3390	5	6425827	6426018	exon	AT5G19150	+	2	191
Ath_circ_FC2447	3	22288092	22288544	exon	AT3G60310	+	2	452
Ath_circ_FC1345	2	11167470	11167839	exon	AT2G26240	+	2	369
Ath_circ_FC0591	1	11233135	11234414	exon	AT1G31360	+	8	1279
Ath_circ_FC5013	1	8526454	8526628	exon	AT1G24100	+	6	174
Ath_circ_FC0923	1	26094645	26094816	exon	AT1G69420	+	3	171
Ath_circ_FC5282	3	1778965	1779115	exon	AT3G05940	-	4	150
Ath_circ_FC0807	1	21193522	21194321	exon	AT1G56560	+	15	799
Ath_circ_FC2160	3	8946517	8946821	exon	AT3G24530	-	2	304
Ath_circ_FC0952	1	26936497	26936758	intron	AT1G71500	+	10	261
Ath_circ_FC5460	2	12680015	12680158	exon	AT2G29660	-	3	143
Ath_circ_FC3192	5	2206405	2206682	exon	AT5G07110	-	9	277
Ath_circ_FC2529	4	1367185	1367892	exon	AT4G03090	-	15	707
Ath_circ_FC5267	2	12838674	12841814	exon	AT2G30080	+	4	3140
Ath_circ_FC3227	5	3361498	3363368	exon	AT5G10630	+	7	1870
Ath_circ_FC5139	1	26588412	26588580	Intergenic	-	-	5	168
Ath_circ_FC2352	3	19522135	19523365	exon	AT3G52660	+	2	1230
Ath_circ_FC5167	4	2110445	2110576	Intergenic	-	-	5	131
Ath_circ_FC3555	5	12560156	12560532	exon	AT5G33290	+	6	376
Ath_circ_FC2796	4	12793004	12793549	exon	AT4G24830	+	10	545
Ath_circ_FC1325	2	10626429	10627287	exon	AT2G24990	+	17	858
Ath_circ_FC5257	2	7692614	7692776	exon	AT2G17705	-	4	162
Ath_circ_FC3092	5	33861	34068	exon	AT5G01090	-	5	207
Ath_circ_FC0883	1	24229768	24230021	intron	AT1G65230	+	6	253
Ath_circ_FC1546	2	15752087	15752581	exon	AT2G37540	-	5	494
Ath_circ_FC0683	1	17732868	17733961	exon	AT1G48090	-	5	1093
Ath_circ_FC3798	5	22087282	22087640	exon	AT5G54390	+	13	358
Ath_circ_FC0444	1	6974220	6974379	intron	AT1G20110	-	5	159
Ath_circ_FC3468	5	7668913	7669261	intron	AT5G22930	-	6	348
Ath_circ_FC2382	3	20224276	20224860	exon	AT3G54640	-	4	584
Ath_circ_FC1768	3	351014	351255	exon	AT3G02050	+	3	241
Ath_circ_FC2165	3	9154814	9155352	exon	AT3G25140	-	4	538
Ath_circ_FC1752	3	136172	136842	exon	AT3G01350	-	7	670
Ath_circ_FC2875	4	14536581	14536856	intron	AT4G29670	-	4	275
Ath_circ_FC3725	5	19875359	19875886	intron	AT5G49030	-	8	527
Ath_circ_FC2256	3	16795672	16795957	exon	AT3G45750	+	6	285
Ath_circ_FC1117	2	84084	84375	exon	AT2G01110	-	5	291
Ath_circ_FC1232	2	7872305	7872581	exon	AT2G18110	-	6	276
Ath_circ_FC2409	3	20780655	20780913	exon	AT3G55990	+	2	258
Ath_circ_FC1803	3	1070204	1070601	exon	AT3G04080	+	11	397
Ath_circ_FC5089	5	7794066	7794444	exon	AT5G23155	+	6	378
Ath_circ_FC2719	4	10765059	10765496	exon	AT4G19810	-	3	437
Ath_circ_FC5635	2	15165720	15165909	exon	AT2G36120	+	2	189
Ath_circ_FC4884	2	14157205	14157388	exon	AT2G33410	+	10	183
Ath_circ_FC0830	1	22243139	22243370	exon	AT1G60360	+	7	231
Ath_circ_FC5730	4	12667571	12667699	exon	AT4G24530	+	2	128
Ath_circ_FC1946	3	4151036	4151312	exon	AT3G12980	+	2	276
Ath_circ_FC3859	5	23883462	23884268	exon	AT5G59180	+	8	806
Ath_circ_FC3336	5	5362490	5362867	intron	AT5G16390	-	4	377
Ath_circ_FC3491	5	8338991	8339162	Intergenic	n/a	-	2	171
Ath_circ_FC2722	4	10851541	10852099	exon	AT4G20050	-	2	558
Ath_circ_FC1679	2	18376387	18376566	exon	AT2G44500	+	2	179
Ath_circ_FC2239	3	16018723	16018966	exon	AT3G44340	+	2	243
Ath_circ_FC0621	1	12356822	12357062	exon	AT1G33990	+	3	240
Ath_circ_FC0649	1	16136303	16137230	exon	AT1G42990	+	15	927
Ath_circ_FC3018	4	16994044	16994218	exon	AT4G35880	+	4	174
Ath_circ_FC2988	4	16371154	16371384	exon	AT4G34180	+	10	230
Ath_circ_FC3402	5	6540869	6541466	exon	AT5G19400	+	4	597
Ath_circ_FC5642	2	17206779	17207001	exon	AT2G41260	+	2	222
Ath_circ_FC1075	1	29843192	29843433	exon	AT1G79340	-	8	241
Ath_circ_FC1278	2	9006738	9007013	exon	AT2G20960	-	10	275
Ath_circ_FC3212	5	2871522	2872056	exon	AT5G09230	+	9	534
Ath_circ_FC3317	5	5093157	5093665	exon	AT5G15650	+	19	508
Ath_circ_FC1403	2	13000120	13000417	exon	AT2G30500	-	7	297
Ath_circ_FC0302	1	3666084	3666373	exon	AT1G10970	+	7	289
Ath_circ_FC1966	3	4667778	4668351	intron	AT3G14080	+	5	573
Ath_circ_FC3861	5	23925452	23925746	exon	AT5G59310	+	2	294
Ath_circ_FC3297	5	4596142	4596317	exon	AT5G14240	-	2	175
Ath_circ_FC3273	5	4258006	4258499	exon	AT5G13300	-	8	493
Ath_circ_FC2885	4	14909140	14909485	exon	AT4G30520	-	5	345
Ath_circ_FC5790	5	19884980	19885160	Intergenic	-	-	2	180
Ath_circ_FC1842	3	2014188	2014556	exon	AT3G06500	-	5	368
Ath_circ_FC2832	4	13602982	13603330	exon	AT4G27120	-	3	348
Ath_circ_FC1372	2	12014812	12015203	intron	AT2G28190	+	6	391
Ath_circ_FC5189	Mt	188146	188308	exon	ATMG00640	-	5	162
Ath_circ_FC3543	5	9824561	9825986	exon	AT5G27740	+	5	1425
Ath_circ_FC1642	2	17732290	17732554	intron	AT2G42590	-	14	264
Ath_circ_FC1711	2	19042531	19042922	intron	AT2G46390	+	14	391
Ath_circ_FC1683	2	18432886	18433181	exon	AT2G44710	+	6	295
Ath_circ_FC2864	4	14290116	14290417	exon	AT4G28980	+	7	301
Ath_circ_FC2680	4	9617841	9618360	exon	AT4G17140	-	3	519
Ath_circ_FC0275	1	3106783	3107320	exon	AT1G09590	-	14	537
Ath_circ_FC0549	1	10415669	10416889	exon	AT1G29750	-	2	1220
Ath_circ_FC1644	2	17735531	17735801	exon	AT2G42600	-	6	270
Ath_circ_FC1335	2	11022557	11023190	exon	AT2G25840	+	4	633
Ath_circ_FC2081	3	6886096	6886286	exon	AT3G19830	+	3	190
Ath_circ_FC5091	5	18964183	18964360	exon	AT5G46730	+	6	177
Ath_circ_FC0974	1	27406790	27407130	exon	AT1G72830	-	3	340
Ath_circ_FC3043	4	17822706	17822871	exon	AT4G37900	-	2	165
Ath_circ_FC5547	1	1776628	1776774	exon	AT1G05880	+	2	146
Ath_circ_FC2938	4	15834175	15834940	exon	AT4G32820	-	2	765
Ath_circ_FC0659	1	16850456	16850700	intron	AT1G44446	-	18	244
Ath_circ_FC5178	5	4390177	4390360	exon	AT5G13630	+	5	183
Ath_circ_FC2506	4	176038	176351	exon	AT4G00400	-	4	313
Ath_circ_FC2749	4	11576563	11577134	exon	AT4G21810	-	5	571
Ath_circ_FC1682	2	18426764	18427031	exon	AT2G44680	-	2	267
Ath_circ_FC5815	5	26079007	26079118	exon	AT5G65250	-	2	111
Ath_circ_FC5065	3	17335567	17335693	exon	AT3G47060	+	6	126
Ath_circ_FC3461	5	7476873	7477534	exon	AT5G22510	-	6	661
Ath_circ_FC5778	5	16569803	16569991	exon	AT5G41400	+	2	188
Ath_circ_FC3584	5	14535261	14535416	exon	AT5G36880	-	2	155
Ath_circ_FC3069	4	18234020	18234456	exon	AT4G39150	-	12	436
Ath_circ_FC3563	5	13415906	13416124	exon	AT5G35160	-	4	218
Ath_circ_FC2568	4	5646495	5646619	exon	AT4G08870	-	4	124
Ath_circ_FC1870	3	2664549	2664784	exon	AT3G08770	+	2	235
Ath_circ_FC1002	1	27976706	27977203	exon	AT1G74430	-	12	497
Ath_circ_FC3565	5	13431532	13431863	intron	AT5G35180	+	3	331
Ath_circ_FC5130	1	5837978	5838187	exon	AT1G17070	+	5	209
Ath_circ_FC5822	Mt	187223	187382	Intergenic	-	+	2	159
Ath_circ_FC0682	1	17732868	17733424	exon	AT1G48090	-	3	556
Ath_circ_FC1879	3	2824833	2825010	exon	AT3G09200	-	2	177
Ath_circ_FC3024	4	17098052	17098283	intron	AT4G36130	+	2	231
Ath_circ_FC5368	5	20940431	20940536	exon	AT5G51550	+	4	105
Ath_circ_FC0398	1	5723488	5723899	exon	AT1G16720	+	5	411
Ath_circ_FC3221	5	3150822	3153270	Intergenic	n/a	+	4	2448
Ath_circ_FC5554	1	5250463	5250643	exon	AT1G15260	-	2	180
Ath_circ_FC0432	1	6779381	6779907	exon	AT1G19600	+	2	526
Ath_circ_FC0959	1	27054386	27054673	exon	AT1G71880	-	18	287
Ath_circ_FC0897	1	24557082	24557246	exon	AT1G65960	+	2	164
Ath_circ_FC3841	5	23326058	23326784	exon	AT5G57610	-	3	726
Ath_circ_FC0201	1	1779786	1780145	intron	AT1G05890	+	14	359
Ath_circ_FC3240	5	3658432	3658794	exon	AT5G11460	+	4	362
Ath_circ_FC4948	3	4772430	4772559	exon	AT3G14310	-	8	129
Ath_circ_FC0619	1	12349898	12350278	exon	AT1G33970	-	3	380
Ath_circ_FC1574	2	16407647	16407892	intron	AT2G39290	+	9	245
Ath_circ_FC0669	1	17298303	17298605	exon	AT1G47200	-	2	302
Ath_circ_FC5433	1	6789331	6789490	exon	AT1G19640	-	3	159
Ath_circ_FC1652	2	17840601	17840855	exon	AT2G42880	-	4	254
Ath_circ_FC5805	5	24461279	24461404	exon	AT5G60800	-	2	125
Ath_circ_FC4966	5	22628352	22628477	exon	AT5G55896	+	8	125
Ath_circ_FC2963	4	16125133	16125417	Intergenic	n/a	+	2	284
Ath_circ_FC2004	3	5308055	5309034	exon	AT3G15660	-	17	979
Ath_circ_FC4824	1	12086217	12086350	exon	AT1G33330	+	14	133
Ath_circ_FC1087	1	29987470	29987975	exon	AT1G79690	+	6	505
Ath_circ_FC5046	2	14820271	14820512	exon	AT2G35155	-	6	241
Ath_circ_FC2435	3	21932646	21933286	exon	AT3G59350	-	2	640
Ath_circ_FC2549	4	2462643	2463002	exon	AT4G04870	+	7	359
Ath_circ_FC2323	3	18689223	18689767	exon	AT3G50380	-	6	544
Ath_circ_FC1165	2	1623869	1624044	exon	AT2G04650	-	2	175
Ath_circ_FC5572	1	10134739	10135162	exon	AT1G29040	+	2	423
Ath_circ_FC1248	2	8617353	8617729	intron	AT2G19950	-	12	376
Ath_circ_FC2138	3	8474170	8474498	intron	AT3G23600	+	12	328
Ath_circ_FC1058	1	29417901	29418369	exon	AT1G78180	+	5	468
Ath_circ_FC3425	5	6774328	6775541	exon	AT5G20050	-	9	1213
Ath_circ_FC0633	1	13697187	13697520	intron	AT1G36370	-	2	333
Ath_circ_FC1423	2	13264535	13265570	exon	AT2G31130	-	2	1035
Ath_circ_FC1602	2	16899025	16899582	exon	AT2G40460	+	8	557
Ath_circ_FC3775	5	21522619	21523064	exon	AT5G53080	-	43	445
Ath_circ_FC5669	3	3338526	3338658	exon	AT3G10680	+	2	132
Ath_circ_FC3625	5	16541930	16543164	exon	AT5G41350	-	7	1234
Ath_circ_FC5149	2	15165461	15165630	exon	AT2G36120	+	5	169
Ath_circ_FC5106	5	26422590	26422743	exon	AT5G66070	+	6	153
Ath_circ_FC3654	5	17453803	17454467	exon	AT5G43430	+	11	664
Ath_circ_FC1714	2	19124976	19125760	exon	AT2G46560	-	2	784
Ath_circ_FC2736	4	11198877	11199394	exon	AT4G20930	-	4	517
Ath_circ_FC0309	1	3834900	3835126	intron	AT1G11390	-	6	226
Ath_circ_FC0787	1	20675699	20676010	exon	AT1G55370	-	2	311
Ath_circ_FC0581	1	10882177	10882856	exon	AT1G30680	+	9	679
Ath_circ_FC5681	3	8901347	8901482	exon	AT3G24480	+	2	135
Ath_circ_FC0826	1	22035110	22035402	exon	AT1G59870	-	2	292
Ath_circ_FC0816	1	21569020	21570434	exon	AT1G58230	+	2	1414
Ath_circ_FC5216	1	4009269	4009465	exon	AT1G11880	-	4	196
Ath_circ_FC5247	1	29221816	29221981	exon	AT1G77740	+	4	165
Ath_circ_FC3727	5	19932738	19932933	exon	AT5G49160	+	10	195
Ath_circ_FC1455	2	13729206	13729540	intron	AT2G32320	+	13	334
Ath_circ_FC1185	2	4479799	4480517	Intergenic	n/a	-	9	718
Ath_circ_FC1240	2	8327473	8328015	exon	AT2G19190	-	10	542
Ath_circ_FC3813	5	22404883	22405144	exon	AT5G55230	-	4	261
Ath_circ_FC0531	1	9747226	9747653	intron	AT1G27970	+	3	427
Ath_circ_FC1829	3	1671696	1671940	intron	AT3G05680	-	10	244
Ath_circ_FC0455	1	7215682	7216202	exon	AT1G20770	-	10	520
Ath_circ_FC5799	5	23244933	23245094	exon	AT5G57370	+	2	161
Ath_circ_FC3105	5	366429	367346	exon	AT5G01950	-	5	917
Ath_circ_FC1168	2	1872930	1873296	exon	AT2G05170	+	2	366
Ath_circ_FC2991	4	16473684	16473918	exon	AT4G34450	+	2	234
Ath_circ_FC5456	2	10831278	10831428	exon	AT2G25450	+	3	150
Ath_circ_FC2908	4	15361213	15361585	exon	AT4G31730	-	2	372
Ath_circ_FC1485	2	14361059	14361492	exon	AT2G33990	-	2	433
Ath_circ_FC3922	5	25386194	25386401	exon	AT5G63370	-	3	207
Ath_circ_FC1751	3	110831	111894	exon	AT3G01320	+	2	1063
Ath_circ_FC1476	2	13993661	13994226	exon	AT2G32970	-	3	565
Ath_circ_FC2600	4	7074329	7074556	exon	AT4G11740	-	2	227
Ath_circ_FC2723	4	10858620	10859069	exon	AT4G20060	-	10	449
Ath_circ_FC0422	1	6417257	6417501	intron	AT1G18640	-	9	244
Ath_circ_FC2370	3	19810118	19810337	exon	AT3G53430	-	2	219
Ath_circ_FC5254	2	848441	848761	exon	AT2G02910	-	4	320
Ath_circ_FC2379	3	20169294	20169617	exon	AT3G54470	+	7	323
Ath_circ_FC3222	5	3202719	3203182	exon	AT5G10200	+	4	463
Ath_circ_FC5700	3	20340789	20341000	exon	AT3G54890	+	2	211
Ath_circ_FC2127	3	7960087	7960357	exon	AT3G22440	+	16	270
Ath_circ_FC2456	3	22607406	22608658	exon	AT3G61080	+	8	1252
Ath_circ_FC2044	3	5981436	5981727	exon	AT3G17470	+	4	291
Ath_circ_FC2381	3	20216646	20217222	exon	AT3G54610	+	2	576
Ath_circ_FC5504	5	22628369	22628549	exon	AT5G55896	+	3	180
Ath_circ_FC0691	1	17777429	17778095	exon	AT1G48120	-	2	666
Ath_circ_FC0590	1	11219014	11219324	intron	AT1G31340	-	2	310
Ath_circ_FC0332	1	4434053	4434422	intron	AT1G12990	+	6	369
Ath_circ_FC2645	4	8310334	8310495	Intergenic	n/a	+	2	161
Ath_circ_FC1851	3	2159150	2159500	exon	AT3G06850	-	4	350
Ath_circ_FC3750	5	20816118	20817177	exon	AT5G51200	+	6	1059
Ath_circ_FC2391	3	20448084	20448645	exon	AT3G55160	-	6	561
Ath_circ_FC0808	1	21256734	21257006	exon	AT1G56700	+	8	272
Ath_circ_FC3355	5	5935203	5935735	exon	AT5G17920	+	9	532
Ath_circ_FC2161	3	9064583	9064739	exon	AT3G24830	+	2	156
Ath_circ_FC2894	4	15153684	15155658	exon	AT4G31170	-	8	1974
Ath_circ_FC0280	1	3216187	3216786	exon	AT1G09890	-	10	599
Ath_circ_FC0931	1	26485866	26486134	exon	AT1G70310	-	22	268
Ath_circ_FC5442	1	25648589	25648748	exon	AT1G68400	+	3	159
Ath_circ_FC0128	1	265335	265626	exon	AT1G01710	+	12	291
Ath_circ_FC5258	2	9037355	9037510	exon	AT2G21060	-	4	155
Ath_circ_FC2981	4	16331179	16332408	exon	AT4G34100	+	4	1229
Ath_circ_FC2940	4	15851340	15851635	exon	AT4G32850	-	10	295
Ath_circ_FC0241	1	2470809	2471274	exon	AT1G07970	+	2	465
Ath_circ_FC1066	1	29567747	29568200	exon	AT1G78600	+	11	453
Ath_circ_FC1366	2	11881287	11882842	exon	AT2G27900	+	4	1555
Ath_circ_FC4928	1	7956580	7956708	exon	AT1G22530	-	8	128
Ath_circ_FC1637	2	17518639	17518898	exon	AT2G41960	+	2	259
Ath_circ_FC2795	4	12783129	12783481	exon	AT4G24800	-	3	352
Ath_circ_FC1739	2	19642317	19642580	exon	AT2G48010	-	5	263
Ath_circ_FC0713	1	18180132	18180553	exon	AT1G49160	-	2	421
Ath_circ_FC0445	1	7042643	7042827	exon	AT1G20340	-	2	184
Ath_circ_FC3864	5	24013770	24014578	exon	AT5G59610	+	3	808
Ath_circ_FC3765	5	21287855	21288692	exon	AT5G52440	-	4	837
Ath_circ_FC0433	1	6791067	6791493	exon	AT1G19640	-	18	426
Ath_circ_FC3945	5	25788879	25789133	exon	AT5G64520	-	6	254
Ath_circ_FC1843	3	2014434	2014928	exon	AT3G06500	+	5	494
Ath_circ_FC3146	5	1244846	1245164	exon	AT5G04410	-	8	318
Ath_circ_FC0962	1	27080364	27080529	exon	AT1G71950	-	2	165
Ath_circ_FC2076	3	6823609	6823901	exon	AT3G19650	-	5	292
Ath_circ_FC1522	2	15243535	15243866	intron	AT2G36360	-	2	331
Ath_circ_FC1118	2	89436	90351	exon	AT2G01130	-	2	915
Ath_circ_FC3017	4	16990888	16991119	exon	AT4G35870	+	2	231
Ath_circ_FC3554	5	12085871	12086320	exon	AT5G32470	+	2	449
Ath_circ_FC3856	5	23772510	23772794	exon	AT5G58870	-	9	284
Ath_circ_FC5299	3	10813953	10814087	exon	AT3G28790	-	4	134
Ath_circ_FC1972	3	4733353	4733766	exon	AT3G14220	+	4	413
Ath_circ_FC3718	5	19667410	19667883	exon	AT5G48530	-	42	473
Ath_circ_FC3983	5	26640048	26640545	exon	AT5G66720	-	4	497
Ath_circ_FC5798	5	22965454	22965814	exon	AT5G56780	-	2	360
Ath_circ_FC1612	2	17101981	17102821	Intergenic	n/a	-	3	840
Ath_circ_FC1020	1	28315634	28316051	intron	AT1G75450	-	7	417
Ath_circ_FC3285	5	4390320	4390879	exon	AT5G13630	-	4	559
Ath_circ_FC5307	3	19342718	19342880	exon	AT3G52150	-	4	162
Ath_circ_FC2899	4	15234401	15235078	exon	AT4G31390	+	15	677
Ath_circ_FC1697	2	18754041	18754380	exon	AT2G45510	+	3	339
Ath_circ_FC2080	3	6864098	6864386	intron	AT3G19760	+	2	288
Ath_circ_FC2551	4	2491248	2491501	intron	AT4G04910	-	2	253
Ath_circ_FC5780	5	16827065	16827287	exon	AT5G42090	+	2	222
Ath_circ_FC1233	2	8143519	8143874	intron	AT2G18790	+	21	355
Ath_circ_FC0989	1	27695709	27695978	exon	AT1G73660	-	4	269
Ath_circ_FC1859	3	2279411	2279729	Intergenic	n/a	-	16	318
Ath_circ_FC1867	3	2561074	2561426	exon	AT3G08020	-	4	352
Ath_circ_FC0352	1	5199567	5199754	exon	AT1G15110	+	2	187
Ath_circ_FC1712	2	19049464	19049947	exon	AT2G46410	+	2	483
Ath_circ_FC3318	5	5101949	5102356	exon	AT5G15680	+	7	407
Ath_circ_FC5515	Mt	365785	365914	Intergenic	-	+	3	129
Ath_circ_FC0223	1	2116511	2116973	exon	AT1G06900	-	6	462
Ath_circ_FC3825	5	22737901	22739407	exon	AT5G56180	-	8	1506
Ath_circ_FC5023	1	22035043	22035183	exon	AT1G59870	+	6	140
Ath_circ_FC3966	5	26364578	26364731	exon	AT5G65920	-	2	153
Ath_circ_FC0147	1	597520	598625	exon	AT1G02730	-	2	1105
Ath_circ_FC2631	4	8048953	8049343	intron	AT4G13930	-	2	390
Ath_circ_FC5768	5	10785378	10785573	exon	AT5G28750	+	2	195
Ath_circ_FC5501	5	21836736	21836892	exon	AT5G53775	+	3	156
Ath_circ_FC0153	1	683751	683970	exon	AT1G02990	-	10	219
Ath_circ_FC3538	5	9476117	9476577	exon	AT5G26920	+	4	460
Ath_circ_FC1724	2	19400945	19401239	intron	AT2G47250	-	21	294
Ath_circ_FC5486	4	14889406	14889532	exon	AT4G30460	-	3	126
Ath_circ_FC2159	3	8945650	8947022	exon	AT3G24530	-	3	1372
Ath_circ_FC1286	2	9152635	9153008	intron	AT2G21390	+	10	373
Ath_circ_FC5350	5	5445663	5445938	exon	AT5G16610	-	4	275
Ath_circ_FC0279	1	3157629	3157821	exon	AT1G09750	-	6	192
Ath_circ_FC0304	1	3682753	3683078	exon	AT1G11050	-	3	325
Ath_circ_FC3995	5	26936557	26937042	exon	AT5G67500	+	2	485
Ath_circ_FC3814	5	22421111	22421938	exon	AT5G55280	-	2	827
Ath_circ_FC0483	1	8117828	8118669	exon	AT1G22930	+	3	841
Ath_circ_FC0200	1	1767761	1768028	exon	AT1G05850	+	11	267
Ath_circ_FC0848	1	22785591	22785767	exon	AT1G61690	-	2	176
Ath_circ_FC2931	4	15716730	15717165	exon	AT4G32570	-	6	435
Ath_circ_FC3882	5	24361268	24362067	exon	AT5G60600	+	6	799
Ath_circ_FC0501	1	8619956	8620349	intron	AT1G24300	+	2	393
Ath_circ_FC2326	3	18868496	18868843	exon	AT3G50760	-	5	347
Ath_circ_FC1857	3	2243180	2243526	exon	AT3G07090	-	13	346
Ath_circ_FC1164	2	1590332	1590851	exon	AT2G04560	-	5	519
Ath_circ_FC5738	4	14983616	14983768	Intergenic	-	-	2	152
Ath_circ_FC3626	5	16726096	16726595	Intergenic	n/a	+	5	499
Ath_circ_FC2485	3	23327054	23327505	exon	AT3G63140	-	6	451
Ath_circ_FC0192	1	1648866	1649370	exon	AT1G05570	-	2	504
Ath_circ_FC5784	5	18917925	18918920	exon	AT5G46620	-	2	995
Ath_circ_FC1699	2	18765109	18765829	exon	AT2G45540	-	12	720
Ath_circ_FC1396	2	12851141	12851708	exon	AT2G30105	+	2	567
Ath_circ_FC0990	1	27726789	27727963	exon	AT1G73720	+	3	1174
Ath_circ_FC5724	4	10331973	10332103	exon	AT4G18820	-	2	130
Ath_circ_FC2956	4	16039118	16040413	exon	AT4G33250	-	7	1295
Ath_circ_FC2614	4	7502224	7502398	exon	AT4G12750	-	2	174
Ath_circ_FC2987	4	16355696	16355848	intron	AT4G34150	-	6	152
Ath_circ_FC1214	2	7211566	7211953	exon	AT2G16640	+	7	387
Ath_circ_FC4946	3	1956696	1956816	exon	AT3G06430	-	8	120
Ath_circ_FC5651	2	18462375	18462593	exon	AT2G44790	+	2	218
Ath_circ_FC5718	4	8276062	8276365	exon	AT4G14368	+	2	303
Ath_circ_FC3547	5	9984750	9985334	exon	AT5G27950	+	2	584
Ath_circ_FC1821	3	1541860	1542574	exon	AT3G05380	+	7	714
Ath_circ_FC5496	5	9285391	9285528	exon	AT5G26742	-	3	137
Ath_circ_FC4936	1	25753543	25753864	exon	AT1G68580	+	8	321
Ath_circ_FC0437	1	6825141	6825352	exon	AT1G19740	+	2	211
Ath_circ_FC5777	5	15476641	15478792	exon	AT5G38670	-	2	2151
Ath_circ_FC5742	4	17713355	17713529	exon	AT4G37705	+	2	174
Ath_circ_FC2750	4	11646576	11646815	exon	AT4G21960	-	2	239
Ath_circ_FC0222	1	2101660	2102958	exon	AT1G06840	-	2	1298
Ath_circ_FC3738	5	20320086	20321275	exon	AT5G49950	-	3	1189
Ath_circ_FC0259	1	2808941	2809190	exon	AT1G08770	+	8	249
Ath_circ_FC2782	4	12565853	12566164	exon	AT4G24220	+	4	311
Ath_circ_FC5464	2	15753702	15753847	exon	AT2G37540	-	3	145
Ath_circ_FC3042	4	17806054	17806339	exon	AT4G37870	-	9	285
Ath_circ_FC3696	5	19119597	19119849	exon	AT5G47070	-	12	252
Ath_circ_FC2739	4	11285054	11285693	exon	AT4G21160	+	4	639
Ath_circ_FC5438	1	18985981	18986115	exon	AT1G51200	+	3	134
Ath_circ_FC0254	1	2704494	2705091	exon	AT1G08540	+	7	597
Ath_circ_FC1241	2	8416737	8417782	exon	AT2G19430	+	2	1045
Ath_circ_FC0741	1	18773223	18773433	exon	AT1G50660	+	4	210
Ath_circ_FC2764	4	12282550	12283017	exon	AT4G23540	-	5	467
Ath_circ_FC2649	4	8378972	8379342	exon	AT4G14605	+	2	370
Ath_circ_FC3122	5	752009	752392	exon	AT5G03160	+	3	383
Ath_circ_FC2038	3	5794808	5795482	exon	AT3G16980	+	2	674
Ath_circ_FC3566	5	13524665	13525279	exon	AT5G35330	-	8	614
Ath_circ_FC3963	5	26284235	26284660	exon	AT5G65700	+	3	425
Ath_circ_FC4913	4	9412701	9412832	exon	AT4G16745	+	9	131
Ath_circ_FC2014	3	5455112	5455416	exon	AT3G16080	-	17	304
Ath_circ_FC5802	5	23892909	23893486	exon	AT5G59210	-	2	577
Ath_circ_FC5101	5	24115603	24115741	exon	AT5G59870	+	6	138
Ath_circ_FC2541	4	1939926	1940461	intron	AT4G04040	+	38	535
Ath_circ_FC4952	3	16525705	16526257	exon	AT3G45140	-	8	552
Ath_circ_FC0260	1	2883140	2883848	exon	AT1G08970	+	7	708
Ath_circ_FC1338	2	11071908	11072087	exon	AT2G25970	-	5	179
Ath_circ_FC1995	3	5062757	5062986	exon	AT3G15030	+	2	229
Ath_circ_FC1440	2	13544111	13544493	Intergenic	n/a	-	3	382
Ath_circ_FC0889	1	24311405	24311996	exon	AT1G65440	-	12	591
Ath_circ_FC3237	5	3630478	3631121	exon	AT5G11380	+	6	643
Ath_circ_FC2298	3	18035498	18036357	exon	AT3G48680	-	3	859
Ath_circ_FC4851	3	10198046	10198370	exon	AT3G27530	-	12	324
Ath_circ_FC0557	1	10500257	10500813	intron	AT1G29970	-	4	556
Ath_circ_FC0333	1	4496366	4497112	exon	AT1G13180	+	15	746
Ath_circ_FC4837	1	29428021	29428189	Intergenic	-	+	13	168
Ath_circ_FC3854	5	23651734	23652850	exon	AT5G58510	-	3	1116
Ath_circ_FC0183	1	1483439	1483712	exon	AT1G05140	+	3	273
Ath_circ_FC0146	1	576993	577592	exon	AT1G02670	+	11	599
Ath_circ_FC0430	1	6616534	6617076	Intergenic	n/a	-	9	542
Ath_circ_FC5637	2	15815440	15815562	exon	AT2G37710	-	2	122
Ath_circ_FC3706	5	19294184	19294750	Intergenic	n/a	-	3	566
Ath_circ_FC1432	2	13464611	13464876	intron	AT2G31660	+	2	265
Ath_circ_FC1744	3	41692	41955	Intergenic	n/a	+	6	263
Ath_circ_FC0516	1	9197952	9198769	exon	AT1G26620	-	16	817
Ath_circ_FC5391	Mt	347055	347195	exon	ATMG01350	-	4	140
Ath_circ_FC1045	1	29090710	29091599	exon	AT1G77410	-	8	889
Ath_circ_FC5481	3	22456471	22456644	exon	AT3G60750	+	3	173
Ath_circ_FC5263	2	10154652	10154779	exon	AT2G23840	-	4	127
Ath_circ_FC2751	4	11742564	11742788	exon	AT4G22190	-	5	224
Ath_circ_FC5797	5	22628371	22628573	exon	AT5G55896	+	2	202
Ath_circ_FC3580	5	14033034	14033510	intron	AT5G35910	-	4	476
Ath_circ_FC1071	1	29821623	29821971	exon	AT1G79280	-	2	348
Ath_circ_FC2149	3	8681166	8681401	exon	AT3G24040	-	6	235
Ath_circ_FC1295	2	9293538	9294800	exon	AT2G21790	+	2	1262
Ath_circ_FC2738	4	11284654	11285693	exon	AT4G21160	+	8	1039
Ath_circ_FC1861	3	2294409	2294856	intron	AT3G07210	-	15	447
Ath_circ_FC2559	4	2816594	2816954	exon	AT4G05530	-	6	360
Ath_circ_FC5174	5	803197	803458	exon	AT5G03320	+	5	261
Ath_circ_FC2249	3	16386657	16386952	intron	AT3G44890	+	18	295
Ath_circ_FC3392	5	6499261	6499873	exon	AT5G19310	+	5	612
Ath_circ_FC3896	5	24753696	24754015	exon	AT5G61560	+	4	319
Ath_circ_FC0738	1	18673523	18674005	intron	AT1G50410	+	13	482
Ath_circ_FC2686	4	9934864	9935098	exon	AT4G17880	-	2	234
Ath_circ_FC2455	3	22455870	22456095	exon	AT3G60750	-	2	225
Ath_circ_FC5459	2	12356830	12357123	exon	AT2G28800	-	3	293
Ath_circ_FC0131	1	325641	325876	intron	AT1G01950	+	6	235
Ath_circ_FC5288	3	5131657	5131795	exon	AT3G15220	-	4	138
Ath_circ_FC3755	5	20850584	20850816	exon	AT5G51300	+	43	232
Ath_circ_FC3452	5	7298215	7298386	exon	AT5G22040	-	3	171
Ath_circ_FC5649	2	18042630	18042768	exon	AT2G43445	+	2	138
Ath_circ_FC1367	2	11881636	11883497	exon	AT2G27900	+	4	1861
Ath_circ_FC3436	5	7051040	7051405	exon	AT5G20830	+	7	365
Ath_circ_FC3766	5	21290239	21290784	exon	AT5G52450	-	2	545
Ath_circ_FC1866	3	2494557	2495051	intron	AT3G07810	+	10	494
Ath_circ_FC3620	5	16278386	16279297	exon	AT5G40640	+	4	911
Ath_circ_FC5145	2	8633064	8633194	exon	AT2G20000	-	5	130
Ath_circ_FC5441	1	20968479	20968605	exon	AT1G56070	-	3	126
Ath_circ_FC1798	3	907699	908019	exon	AT3G03680	+	5	320
Ath_circ_FC3786	5	21705967	21706159	exon	AT5G53460	+	2	192
Ath_circ_FC0881	1	24137822	24138639	exon	AT1G64980	-	2	817
Ath_circ_FC3104	5	360519	360895	exon	AT5G01920	+	9	376
Ath_circ_FC1518	2	15076402	15077009	exon	AT2G35920	-	26	607
Ath_circ_FC5472	3	5458421	5458677	exon	AT3G16090	-	3	256
Ath_circ_FC3795	5	22078619	22079200	exon	AT5G54380	+	11	581
Ath_circ_FC5659	3	1579406	1579550	Intergenic	-	-	2	144
Ath_circ_FC1779	3	503584	503904	exon	AT3G02450	-	17	320
Ath_circ_FC0319	1	4146964	4147222	exon	AT1G12220	+	3	258
Ath_circ_FC2973	4	16269178	16269899	exon	AT4G33945	+	2	721
Ath_circ_FC2375	3	20035368	20035859	exon	AT3G54100	-	8	491
Ath_circ_FC1759	3	209099	209478	exon	AT3G01520	+	2	379
Ath_circ_FC1833	3	1903690	1904246	exon	AT3G06290	-	2	556
Ath_circ_FC2679	4	9611026	9611195	exon	AT4G17100	+	2	169
Ath_circ_FC0994	1	27809840	27810591	exon	AT1G73960	-	2	751
Ath_circ_FC5753	5	3491019	3491225	exon	AT5G11030	-	2	206
Ath_circ_FC5040	2	9408176	9408326	exon	AT2G22125	-	6	150
Ath_circ_FC3415	5	6656475	6656712	exon	AT5G19690	+	14	237
Ath_circ_FC2060	3	6329110	6329380	exon	AT3G18440	+	4	270
Ath_circ_FC2761	4	12172337	12172596	exon	AT4G23270	-	12	259
Ath_circ_FC1378	2	12177053	12177455	exon	AT2G28480	-	5	402
Ath_circ_FC5620	2	12134390	12134531	exon	AT2G28380	+	2	141
Ath_circ_FC2517	4	905307	905477	exon	AT4G02060	-	2	170
Ath_circ_FC0502	1	8641502	8641916	exon	AT1G24360	-	2	414
Ath_circ_FC5372	5	22628361	22628477	exon	AT5G55896	+	4	116
Ath_circ_FC3048	4	17897422	17897643	intron	AT4G38130	-	6	221
Ath_circ_FC1395	2	12814358	12814940	Intergenic	n/a	+	4	582
Ath_circ_FC0864	1	23665542	23666133	exon	AT1G63780	-	2	591
Ath_circ_FC3052	4	17935623	17935840	exon	AT4G38250	-	11	217
Ath_circ_FC1493	2	14622510	14622892	exon	AT2G34680	-	8	382
Ath_circ_FC0991	1	27747514	27748052	exon	AT1G73805	-	42	538
Ath_circ_FC1134	2	459050	459505	exon	AT2G01980	-	4	455
Ath_circ_FC3288	5	4421647	4422029	intron	AT5G13700	-	6	382
Ath_circ_FC5725	4	10506153	10506341	exon	AT4G19220	-	2	188
Ath_circ_FC3621	5	16286310	16286558	intron	AT5G40670	+	6	248
Ath_circ_FC3666	5	17737322	17737556	exon	AT5G44070	+	10	234
Ath_circ_FC2630	4	8002594	8002946	exon	AT4G13800	-	2	352
Ath_circ_FC0193	1	1680120	1680505	exon	AT1G05620	+	5	385
Ath_circ_FC3602	5	15264242	15264541	exon	AT5G38210	-	4	299
Ath_circ_FC5668	3	3241791	3242145	exon	AT3G10420	-	2	354
Ath_circ_FC0473	1	7647241	7647527	intron	AT1G21750	+	19	286
Ath_circ_FC3815	5	22483081	22483289	intron	AT5G55500	+	5	208
Ath_circ_FC1183	2	4006242	4006628	Intergenic	n/a	-	2	386
Ath_circ_FC0605	1	11800096	11800279	exon	AT1G32640	-	5	183
Ath_circ_FC1259	2	8806785	8807410	exon	AT2G20420	+	6	625
Ath_circ_FC0207	1	1816544	1816993	exon	AT1G05970	-	3	449
Ath_circ_FC4953	3	20563123	20563314	exon	AT3G55460	+	8	191
Ath_circ_FC2156	3	8902497	8902675	Intergenic	n/a	+	6	178
Ath_circ_FC0914	1	25597159	25597612	exon	AT1G68290	-	9	453
Ath_circ_FC5636	2	15336299	15336422	exon	AT2G36570	+	2	123
Ath_circ_FC0030	2	2184885	2185057	Intergenic	-	-	7	172
Ath_circ_FC4817	2	16591265	16591424	exon	AT2G39780	-	16	159
Ath_circ_FC5100	5	22345141	22345628	exon	AT5G55060	+	6	487
Ath_circ_FC3676	5	18446903	18447214	exon	AT5G45510	-	8	311
Ath_circ_FC5241	1	24815820	24815972	intron	AT1G66510	+	4	152
Ath_circ_FC2035	3	5776696	5777019	exon	AT3G16920	+	3	323
Ath_circ_FC1905	3	3468443	3468929	exon	AT3G11070	+	2	486
Ath_circ_FC5673	3	4007228	4007341	exon	AT3G12610	-	2	113
Ath_circ_FC2586	4	6317792	6318033	intron	AT4G10120	+	8	241
Ath_circ_FC2118	3	7871460	7871698	exon	AT3G22260	+	8	238
Ath_circ_FC1398	2	12872839	12873403	exon	AT2G30140	-	8	564
Ath_circ_FC0463	1	7381896	7382188	Intergenic	n/a	-	60	292
Ath_circ_FC5051	2	17735771	17735935	exon	AT2G42600	-	6	164
Ath_circ_FC4992	5	3182895	3183075	exon	AT5G10150	+	7	180
Ath_circ_FC5185	5	22628371	22628549	exon	AT5G55896	+	5	178
Ath_circ_FC5225	1	9673126	9673280	intron	AT1G27770	-	4	154
Ath_circ_FC3517	5	8681019	8681463	exon	AT5G25150	-	7	444
Ath_circ_FC5682	3	9155340	9155487	exon	AT3G25140	-	2	147
Ath_circ_FC5461	2	12951594	12951744	exon	AT2G30390	-	3	150
Ath_circ_FC5493	5	7527592	7528279	Intergenic	-	-	3	687
Ath_circ_FC4887	3	5004225	5004370	exon	AT3G14870	-	10	145
Ath_circ_FC5760	5	6574972	6575352	exon	AT5G19485	-	2	380
Ath_circ_FC1746	3	92850	93111	exon	AT3G01300	+	2	261
Ath_circ_FC0232	1	2349789	2349992	exon	AT1G07630	+	14	203
Ath_circ_FC2657	4	8629949	8630287	exon	AT4G15110	-	3	338
Ath_circ_FC5652	2	18467672	18467841	exon	AT2G44798	-	2	169
Ath_circ_FC5062	3	8013502	8013635	exon	AT3G22640	-	6	133
Ath_circ_FC5813	5	25682309	25682448	exon	AT5G64200	-	2	139
Ath_circ_FC2534	4	1497798	1498213	exon	AT4G03400	-	7	415
Ath_circ_FC3121	5	750415	750711	intron	AT5G03160	+	13	296
Ath_circ_FC3595	5	14992262	14992938	intron	AT5G37740	-	4	676
Ath_circ_FC4860	Mt	209198	209338	Intergenic	-	+	12	140
Ath_circ_FC3737	5	20315788	20316611	intron	AT5G49940	+	7	823
Ath_circ_FC3910	5	25090623	25090800	intron	AT5G62490	-	4	177
Ath_circ_FC1926	3	3823893	3824252	intron	AT3G12010	+	2	359
Ath_circ_FC3270	5	4250541	4250837	intron	AT5G13280	+	6	296
Ath_circ_FC2799	4	12838125	12838534	exon	AT4G24972	+	21	409
Ath_circ_FC1031	1	28543342	28543602	exon	AT1G76060	-	4	260
Ath_circ_FC4845	1	4402517	4402652	exon	AT1G12930	-	12	135
Ath_circ_FC0890	1	24311409	24311996	exon	AT1G65440	-	4	587
Ath_circ_FC5019	1	18797113	18797283	exon	AT1G50730	+	6	170
Ath_circ_FC3849	5	23524722	23525279	exon	AT5G58140	+	4	557
Ath_circ_FC2437	3	21987819	21987994	exon	AT3G59500	+	2	175
Ath_circ_FC5123	1	1478388	1478502	exon	AT1G05135	-	5	114
Ath_circ_FC3552	5	10044487	10044858	exon	AT5G28050	-	13	371
Ath_circ_FC1383	2	12227779	12228167	exon	AT2G28550	+	2	388
Ath_circ_FC1400	2	12982405	12982671	exon	AT2G30470	+	3	266
Ath_circ_FC4982	1	28924744	28924900	exon	AT1G76970	-	7	156
Ath_circ_FC2710	4	10622325	10623043	exon	AT4G19490	+	4	718
Ath_circ_FC0484	1	8120430	8120887	exon	AT1G22930	+	9	457
Ath_circ_FC5297	3	9722844	9723010	exon	AT3G26520	+	4	166
Ath_circ_FC3895	5	24742249	24742555	exon	AT5G61530	+	2	306
Ath_circ_FC3709	5	19333336	19334005	exon	AT5G47720	+	4	669
Ath_circ_FC1860	3	2280540	2281025	intron	AT3G07170	+	4	485
Ath_circ_FC5473	3	5474111	5474324	exon	AT3G16160	+	3	213
Ath_circ_FC1941	3	3980258	3980947	exon	AT3G12550	+	8	689
Ath_circ_FC2414	3	21088634	21089005	exon	AT3G56990	+	4	371
Ath_circ_FC3867	5	24120380	24121089	exon	AT5G59880	-	10	709
Ath_circ_FC4921	1	5273681	5275485	exon	AT1G15320	-	8	1804
Ath_circ_FC2762	4	12244226	12244499	intron	AT4G23460	-	8	273
Ath_circ_FC0654	1	16709057	16709228	intron	AT1G44000	-	4	171
Ath_circ_FC1796	3	871097	871480	exon	AT3G03610	+	6	383
Ath_circ_FC0793	1	20805005	20805311	exon	AT1G55680	+	7	306
Ath_circ_FC2703	4	10470448	10471146	exon	AT4G19140	+	2	698
Ath_circ_FC4994	5	5375168	5375301	exon	AT5G16450	-	7	133
Ath_circ_FC5069	3	20796781	20796936	exon	AT3G56040	+	6	155
Ath_circ_FC3477	5	7929926	7930336	exon	AT5G23520	-	3	410
Ath_circ_FC0470	1	7591352	7591818	exon	AT1G21640	+	20	466
Ath_circ_FC4838	3	10787663	10787771	exon	AT3G28730	+	13	108
Ath_circ_FC1684	2	18434542	18434800	intron	AT2G44710	+	11	258
Ath_circ_FC1046	1	29129292	29129589	exon	AT1G77510	-	3	297
Ath_circ_FC1502	2	14913200	14913504	exon	AT2G35490	+	3	304
Ath_circ_FC5137	1	21310280	21310437	exon	AT1G57540	+	5	157
Ath_circ_FC5600	2	7796351	7796501	exon	AT2G17930	-	2	150
Ath_circ_FC3655	5	17504661	17504889	exon	AT5G43560	+	2	228
Ath_circ_FC1743	3	41627	41901	exon	AT3G01120	-	5	274
Ath_circ_FC0622	1	12432011	12432472	exon	AT1G34130	-	7	461
Ath_circ_FC2179	3	9661715	9662601	exon	AT3G26380	+	6	886
Ath_circ_FC3827	5	22761205	22761543	exon	AT5G56240	-	9	338
Ath_circ_FC0285	1	3358293	3359301	exon	AT1G10240	-	2	1008
Ath_circ_FC3019	4	17009857	17010107	intron	AT4G35910	-	4	250
Ath_circ_FC0913	1	25522362	25522800	exon	AT1G68100	+	4	438
Ath_circ_FC3095	5	203640	205216	exon	AT5G01510	+	2	1576
Ath_circ_FC0977	1	27500465	27500681	exon	AT1G73130	-	2	216
Ath_circ_FC2377	3	20097356	20097976	exon	AT3G54280	+	2	620
Ath_circ_FC3885	5	24431567	24432157	exon	AT5G60750	+	2	590
Ath_circ_FC3109	5	474090	475601	Intergenic	n/a	+	4	1511
Ath_circ_FC1202	2	5930846	5930976	Intergenic	n/a	-	2	130
Ath_circ_FC1753	3	140716	141273	exon	AT3G01370	+	8	557
Ath_circ_FC0806	1	21166359	21166852	exon	AT1G56500	+	67	493
Ath_circ_FC0838	1	22466324	22466577	exon	AT1G60995	-	4	253
Ath_circ_FC5672	3	3868510	3868639	exon	AT3G12140	-	2	129
Ath_circ_FC5571	1	10109861	10110022	exon	AT1G28960	-	2	161
Ath_circ_FC3834	5	23078453	23078977	exon	AT5G57030	+	7	524
Ath_circ_FC0684	1	17736115	17736396	exon	AT1G48090	+	5	281
Ath_circ_FC2372	3	19950147	19950691	exon	AT3G53860	+	2	544
Ath_circ_FC5325	4	13774632	13774773	exon	AT4G27595	+	4	141
Ath_circ_FC5702	3	20760763	20761023	exon	AT3G55960	-	2	260
Ath_circ_FC2974	4	16283307	16283653	intron	AT4G33980	-	14	346
Ath_circ_FC0525	1	9519542	9519816	exon	AT1G27420	-	4	274
Ath_circ_FC0831	1	22294656	22295139	Intergenic	n/a	-	13	483
Ath_circ_FC2397	3	20569477	20570720	exon	AT3G55480	-	4	1243
Ath_circ_FC0513	1	9057989	9058516	exon	AT1G26190	-	3	527
Ath_circ_FC2744	4	11512066	11512543	exon	AT4G21670	+	10	477
Ath_circ_FC5699	3	20075309	20075873	exon	AT3G54230	+	2	564
Ath_circ_FC5561	1	7042773	7042973	exon	AT1G20340	+	2	200
Ath_circ_FC0995	1	27811158	27811841	exon	AT1G73960	-	4	683
Ath_circ_FC3480	5	7962285	7962538	exon	AT5G23630	+	3	253
Ath_circ_FC2061	3	6447842	6448976	exon	AT3G18730	-	10	1134
Ath_circ_FC1639	2	17629629	17630079	exon	AT2G42320	+	8	450
Ath_circ_FC1520	2	15145406	15145616	exon	AT2G36070	-	6	210
Ath_circ_FC1797	3	882954	883681	exon	AT3G03640	+	15	727
Ath_circ_FC1368	2	11900578	11901659	exon	AT2G27950	-	3	1081
Ath_circ_FC0746	1	18986011	18986273	Intergenic	n/a	-	2	262
Ath_circ_FC1593	2	16667669	16667990	exon	AT2G39930	-	2	321
Ath_circ_FC0780	1	20273779	20274828	exon	AT1G54310	+	8	1049
Ath_circ_FC1326	2	10658708	10659409	Intergenic	n/a	-	5	701
Ath_circ_FC3033	4	17281148	17281900	Intergenic	n/a	+	3	752
Ath_circ_FC1346	2	11180689	11181162	intron	AT2G26260	+	2	473
Ath_circ_FC4926	1	6343740	6344102	exon	AT1G18415	-	8	362
Ath_circ_FC5296	3	8348044	8348188	exon	AT3G23330	+	4	144
Ath_circ_FC3226	5	3302855	3303706	exon	AT5G10490	-	2	851
Ath_circ_FC0953	1	26936497	26936774	intron	AT1G71500	+	23	277
Ath_circ_FC3365	5	6034303	6034677	exon	AT5G18250	-	12	374
Ath_circ_FC2317	3	18407957	18408283	intron	AT3G49650	-	2	326
Ath_circ_FC3315	5	5068995	5069299	exon	AT5G15580	+	10	304
Ath_circ_FC2970	4	16186954	16187339	exon	AT4G33740	+	3	385
Ath_circ_FC2807	4	13008946	13009433	exon	AT4G25440	-	4	487
Ath_circ_FC2477	3	23003992	23004167	exon	AT3G62120	+	8	175
Ath_circ_FC1004	1	28008279	28008523	exon	AT1G74520	-	3	244
Ath_circ_FC5440	1	20102101	20102367	exon	AT1G53840	-	3	266
Ath_circ_FC0935	1	26618644	26618961	exon	AT1G70590	+	7	317
Ath_circ_FC1052	1	29333808	29334128	exon	AT1G78010	+	6	320
Ath_circ_FC0583	1	10948901	10949162	exon	AT1G30820	-	3	261
Ath_circ_FC0865	1	23674087	23674600	exon	AT1G63810	-	2	513
Ath_circ_FC3246	5	3837082	3837472	exon	AT5G11910	-	2	390
Ath_circ_FC5012	1	7494922	7495080	exon	AT1G21400	+	6	158
