# Supplementary material for: Genome-Wide Identification of Circular RNAs in Arabidopsis thaliana
Source: Front Plant Sci. 2017 Sep 27;8:1678. doi: 10.3389/fpls.2017.01678 (PMC5623955; doi:10.3389/fpls.2017.01678)
Supplement: Supplementary file 7 [file Table_8.XLS]

## Sheet: Additional file Table S8
Table S8 miRNA target sites in circRNAs
#miRNA	Target
Ath_circ_FC3355	ath-miR156a-5p;ath-miR156b-5p;ath-miR156c-5p;ath-miR156d-5p;ath-miR156e;ath-miR156f-5p;ath-miR156g;ath-miR156h;ath-miR156i;ath-miR156j;ath-miR157a-5p;ath-miR157b-5p;ath-miR157c-5p;ath-miR157d;ath-miR158a-3p;ath-miR159a;ath-miR159b-3p;ath-miR159c;ath-miR160a-5p;ath-miR160b;ath-miR160c-3p;ath-miR160c-5p;ath-miR162a-3p;ath-miR162a-5p;ath-miR162b-3p;ath-miR162b-5p;ath-miR165a-3p;ath-miR165a-5p;ath-mi…
Ath_circ_FC1520	ath-miR156a-5p;ath-miR156b-5p;ath-miR156c-5p;ath-miR156d-5p;ath-miR156e;ath-miR156f-5p;ath-miR156g;ath-miR156h;ath-miR156i;ath-miR156j;ath-miR157a-5p;ath-miR157b-5p;ath-miR157c-5p;ath-miR157d;ath-miR169a-3p;ath-miR171c-5p;ath-miR172a;ath-miR172b-3p;ath-miR1886.1;ath-miR1886.2;ath-miR1886.3;ath-miR2938;ath-miR3434-5p;ath-miR390a-5p;ath-miR390b-5p;ath-miR396b-5p;ath-miR397a;ath-miR414;ath-miR415;at…
Ath_circ_FC0914	ath-miR156a-5p;ath-miR156b-5p;ath-miR156c-5p;ath-miR156d-5p;ath-miR156e;ath-miR156f-5p;ath-miR156g;ath-miR156h;ath-miR156i;ath-miR156j;ath-miR157a-5p;ath-miR157b-5p;ath-miR157c-5p;ath-miR157d;ath-miR159a;ath-miR159b-3p;ath-miR159c;ath-miR160a-5p;ath-miR160b;ath-miR160c-5p;ath-miR161.2;ath-miR169d;ath-miR169e;ath-miR169f-5p;ath-miR169g-5p;ath-miR1888a;ath-miR395a;ath-miR395b;ath-miR395c;ath-miR395…
Ath_circ_FC3194	ath-miR156h
Ath_circ_FC5674	ath-miR164a;ath-miR164b-5p;ath-miR164c-5p
Ath_circ_FC2488	ath-miR167c-3p
Ath_circ_FC2489	ath-miR167c-3p
Ath_circ_FC3895	ath-miR170-3p;ath-miR170-5p;ath-miR171a-3p;ath-miR171a-5p;ath-miR172a;ath-miR172b-3p;ath-miR172d-5p;ath-miR172e-3p;ath-miR1886.2;ath-miR414;ath-miR420;ath-miR5021;ath-miR5641;ath-miR5653;ath-miR5658;ath-miR776;ath-miR852;ath-miR854a;ath-miR854b;ath-miR854c;ath-miR854d;ath-miR854e
Ath_circ_FC0334	ath-miR3434-3p
Ath_circ_FC0850	ath-miR407
Ath_circ_FC2949	ath-miR414
Ath_circ_FC1587	ath-miR414
Ath_circ_FC0992	ath-miR414
Ath_circ_FC2612	ath-miR414
Ath_circ_FC2089	ath-miR414
Ath_circ_FC5084	ath-miR414
Ath_circ_FC3616	ath-miR414
Ath_circ_FC2818	ath-miR414
Ath_circ_FC5543	ath-miR414
Ath_circ_FC0322	ath-miR472-3p;ath-miR472-5p
Ath_circ_FC3012	ath-miR5020a
Ath_circ_FC0524	ath-miR5021
Ath_circ_FC5684	ath-miR5021;ath-miR830-3p
Ath_circ_FC0791	ath-miR5021
Ath_circ_FC3370	ath-miR5021
Ath_circ_FC2529	ath-miR5021
Ath_circ_FC3980	ath-miR5021;ath-miR5658
Ath_circ_FC0167	ath-miR5021
Ath_circ_FC1033	ath-miR5021
Ath_circ_FC2182	ath-miR5021
Ath_circ_FC2751	ath-miR5021
Ath_circ_FC1479	ath-miR5024-3p
Ath_circ_FC2235	ath-miR5646;ath-miR8165
Ath_circ_FC3992	ath-miR5658
Ath_circ_FC1968	ath-miR5658
Ath_circ_FC3993	ath-miR5658
Ath_circ_FC0649	ath-miR5658
Ath_circ_FC1655	ath-miR8170-3p
Ath_circ_FC1841	ath-miR837-5p
