# Supplementary material for: Genome-Wide Identification of Circular RNAs in Arabidopsis thaliana
Source: Front Plant Sci. 2017 Sep 27;8:1678. doi: 10.3389/fpls.2017.01678 (PMC5623955; doi:10.3389/fpls.2017.01678)
Supplement: Supplementary file 8 [file Table_9.XLS]

## Sheet: All_gene_expression_detail
	Table S9 Expression profiles of circRNAs in 13 separate samples
circ_name	#ID	T01_count	T01_TPM	T02_count	T02_TPM	T03_count	T03_TPM	T04_count	T04_TPM	T05_count	T05_TPM	T06_count	T06_TPM	T07_count	T07_TPM	T08_count	T08_TPM	T09_count	T09_TPM	T10_count	T10_TPM	T11_count	T11_TPM	T12_count	T12_TPM	T13_count	T13_TPM
>Ath_circ_FC0113	1:33981|34327	0	0	0	0	0	0	0	0	0	0	4	2029.32	0	0	0	0	0	0	0	0	0	0	0	0	0	0
>Ath_circ_FC0114	1:45646|46145	0	0	0	0	0	0	0	0	0	0	0	0	0	0	0	0	5	1731.53	0	0	0	0	0	0	0	0
>Ath_circ_FC0115	1:123579|124123	0	0	0	0	0	0	0	0	0	0	0	0	0	0	0	0	0	0	0	0	12	2898.44	0	0	0	0
>Ath_circ_FC0115	1:123579|124394	0	0	0	0	0	0	0	0	0	0	0	0	0	0	0	0	0	0	0	0	3	483.961	10	1347.59	0	0
>Ath_circ_FC0117	1:123785|124394	0	0	0	0	0	0	0	0	0	0	0	0	0	0	0	0	0	0	0	0	0	0	0	0	9	1306.44
>Ath_circ_FC0118	1:125134|125655	0	0	0	0	0	0	0	0	0	0	0	0	0	0	0	0	0	0	0	0	0	0	14	2949.2	0	0
>Ath_circ_FC0119	1:126076|126840	0	0	0	0	0	0	0	0	0	0	0	0	0	0	0	0	0	0	0	0	0	0	6	862.455	0	0
>Ath_circ_FC0120	1:126686|127573	0	0	0	0	0	0	0	0	0	0	0	0	0	0	0	0	0	0	0	0	0	0	2	247.664	0	0
>Ath_circ_FC0121	1:128028|128312	0	0	0	0	0	0	0	0	0	0	0	0	0	0	0	0	0	0	0	0	0	0	6	2315.01	0	0
>Ath_circ_FC0122	1:157829|158112	2	803.687	0	0	0	0	0	0	0	0	0	0	0	0	0	0	0	0	0	0	0	0	0	0	0	0
>Ath_circ_FC0123	1:191138|191475	0	0	0	0	0	0	0	0	0	0	0	0	0	0	4	1930.12	0	0	0	0	0	0	0	0	0	0
>Ath_circ_FC0124	1:191341|191692	23	7456.94	8	2890.91	0	0	0	0	0	0	0	0	0	0	0	0	0	0	0	0	0	0	0	0	0	0
>Ath_circ_FC0124	1:191341|192026	0	0	0	0	0	0	0	0	0	0	0	0	0	0	0	0	0	0	0	0	0	0	3	480.888	0	0
>Ath_circ_FC0126	1:226396|226691	0	0	0	0	0	0	9	4597.07	0	0	0	0	0	0	0	0	0	0	0	0	0	0	0	0	0	0
>Ath_circ_FC0127	1:263645|264712	6	641.144	0	0	0	0	0	0	0	0	0	0	0	0	0	0	0	0	0	0	0	0	0	0	0	0
>Ath_circ_FC0128	1:265336|265626	0	0	0	0	0	0	12	6234.75	0	0	0	0	0	0	0	0	0	0	0	0	0	0	0	0	0	0
>Ath_circ_FC0129	1:313567|315015	0	0	0	0	0	0	0	0	0	0	0	0	0	0	0	0	0	0	0	0	2	181.694	0	0	0	0
>Ath_circ_FC0130	1:314441|314802	0	0	0	0	0	0	0	0	0	0	0	0	0	0	0	0	0	0	3	900.3	0	0	0	0	0	0
>Ath_circ_FC0131	1:325642|325876	0	0	0	0	0	0	0	0	0	0	0	0	0	0	0	0	0	0	6	2773.69	0	0	0	0	0	0
>Ath_circ_FC0132	1:328898|329436	0	0	0	0	0	0	0	0	0	0	2	653.224	0	0	0	0	0	0	0	0	0	0	0	0	0	0
>Ath_circ_FC0133	1:374583|375238	0	0	0	0	0	0	0	0	0	0	0	0	0	0	0	0	0	0	0	0	0	0	0	0	6	809.889
>Ath_circ_FC0134	1:375325|375719	0	0	0	0	0	0	0	0	0	0	0	0	0	0	0	0	27	11835.8	0	0	0	0	0	0	2	448.343
>Ath_circ_FC0135	1:381405|382040	0	0	10	2000	2	358.119	0	0	0	0	0	0	0	0	0	0	0	0	0	0	0	0	0	0	0	0
>Ath_circ_FC0136	1:382373|383130	2	301.118	0	0	0	0	0	0	0	0	2	464.496	0	0	0	0	0	0	11	1576.51	0	0	11	1595.77	0	0
>Ath_circ_FC4916	1:382803|383130	0	0	0	0	0	0	0	0	0	0	0	0	8	3670.14	0	0	0	0	0	0	0	0	0	0	0	0
>Ath_circ_FC0137	1:383395|384969	0	0	0	0	0	0	0	0	0	0	0	0	0	0	0	0	0	0	0	0	2	167.159	0	0	0	0
>Ath_circ_FC0138	1:384318|385623	0	0	0	0	0	0	0	0	0	0	0	0	0	0	0	0	0	0	0	0	0	0	0	0	7	474.605
>Ath_circ_FC0139	1:388268|389301	0	0	0	0	0	0	0	0	2	525.006	0	0	0	0	0	0	0	0	0	0	0	0	0	0	0	0
>Ath_circ_FC0140	1:394228|394455	0	0	8	4463.16	0	0	0	0	0	0	0	0	0	0	0	0	0	0	0	0	0	0	0	0	0	0
>Ath_circ_FC0141	1:396609|397098	0	0	0	0	0	0	0	0	0	0	0	0	0	0	0	0	0	0	12	2660.48	0	0	0	0	0	0
>Ath_circ_FC0141	1:396609|398713	0	0	0	0	0	0	0	0	0	0	0	0	0	0	0	0	0	0	0	0	2	125.071	0	0	0	0
>Ath_circ_FC0143	1:405648|406310	0	0	0	0	0	0	0	0	0	0	0	0	0	0	0	0	0	0	0	0	0	0	0	0	2	267.113
>Ath_circ_FC0144	1:412883|413295	0	0	0	0	0	0	0	0	0	0	0	0	0	0	0	0	0	0	0	0	0	0	0	0	2	428.803
>Ath_circ_FC0145	1:454415|455040	0	0	0	0	0	0	0	0	0	0	0	0	0	0	0	0	0	0	0	0	4	841.134	4	702.639	3	424.351
>Ath_circ_FC0002	1:454622|455040	0	0	0	0	0	0	0	0	0	0	0	0	0	0	2	778.497	0	0	0	0	0	0	0	0	0	0
>Ath_circ_FC0146	1:576994|577592	3	571.57	0	0	0	0	0	0	8	3625.08	0	0	0	0	0	0	0	0	0	0	0	0	0	0	0	0
>Ath_circ_FC0147	1:597521|598625	0	0	0	0	0	0	0	0	0	0	0	0	0	0	0	0	0	0	0	0	2	238.258	0	0	0	0
>Ath_circ_FC0148	1:627835|628469	0	0	0	0	0	0	0	0	0	0	0	0	0	0	0	0	0	0	0	0	0	0	0	0	6	836.672
>Ath_circ_FC0149	1:628112|628469	0	0	0	0	0	0	0	0	0	0	0	0	0	0	0	0	0	0	0	0	0	0	0	0	3	742.021
>Ath_circ_FC0150	1:646126|646956	0	0	0	0	0	0	0	0	0	0	0	0	0	0	0	0	0	0	0	0	0	0	0	0	4	426.223
>Ath_circ_FC0151	1:648911|649117	0	0	0	0	0	0	0	0	0	0	0	0	0	0	2	1575.8	0	0	0	0	0	0	0	0	0	0
>Ath_circ_FC0152	1:665214|665463	6	2738.97	0	0	0	0	0	0	0	0	0	0	0	0	0	0	0	0	0	0	0	0	0	0	0	0
>Ath_circ_FC0153	1:683752|683970	0	0	0	0	0	0	0	0	0	0	0	0	0	0	0	0	0	0	0	0	0	0	0	0	10	4043.28
>Ath_circ_FC0154	1:740124|742317	14	728.227	0	0	0	0	0	0	0	0	0	0	0	0	0	0	0	0	0	0	0	0	0	0	0	0
>Ath_circ_FC0155	1:764699|766380	0	0	0	0	0	0	0	0	0	0	0	0	0	0	0	0	0	0	0	0	0	0	17	1111.4	0	0
>Ath_circ_FC0156	1:869454|870571	0	0	0	0	0	0	0	0	0	0	0	0	0	0	0	0	0	0	0	0	0	0	9	885.212	0	0
>Ath_circ_FC0157	1:949297|951211	0	0	4	265.692	0	0	0	0	0	0	0	0	0	0	0	0	0	0	0	0	0	0	0	0	0	0
>Ath_circ_FC0158	1:949883|951211	0	0	0	0	0	0	0	0	0	0	2	264.927	0	0	0	0	0	0	0	0	0	0	0	0	0	0
>Ath_circ_FC0159	1:950404|951211	0	0	0	0	0	0	0	0	0	0	0	0	0	0	0	0	0	0	4	537.803	0	0	0	0	0	0
>Ath_circ_FC0160	1:980778|981160	9	2681.75	0	0	0	0	0	0	28	19843.3	0	0	2	785.775	0	0	0	0	0	0	0	0	0	0	7	1618.37
>Ath_circ_FC0161	1:1036797|1037746	0	0	0	0	0	0	0	0	0	0	0	0	0	0	0	0	0	0	0	0	0	0	0	0	7	652.458
>Ath_circ_FC0162	1:1053096|1054200	0	0	0	0	0	0	0	0	0	0	0	0	0	0	0	0	0	0	0	0	0	0	0	0	5	400.669
>Ath_circ_FC0163	1:1111305|1111919	0	0	0	0	0	0	0	0	0	0	0	0	4	978.705	0	0	0	0	0	0	0	0	0	0	0	0
>Ath_circ_FC0164	1:1125995|1126673	0	0	2	374.669	0	0	0	0	0	0	8	2074.16	0	0	0	0	0	0	0	0	0	0	4	647.794	0	0
>Ath_circ_FC0164	1:1125995|1126962	0	0	0	0	0	0	0	0	0	0	0	0	0	0	0	0	0	0	0	0	0	0	5	567.991	0	0
>Ath_circ_FC0166	1:1126848|1127673	2	276.328	0	0	0	0	0	0	0	0	2	426.256	0	0	0	0	0	0	0	0	0	0	0	0	0	0
>Ath_circ_FC0167	1:1143980|1144556	0	0	0	0	0	0	0	0	8	3763.3	0	0	0	0	0	0	0	0	0	0	0	0	0	0	0	0
>Ath_circ_FC0168	1:1177526|1177847	0	0	0	0	0	0	0	0	0	0	0	0	0	0	0	0	4	2150.97	0	0	0	0	0	0	0	0
>Ath_circ_FC0169	1:1190465|1190905	0	0	0	0	0	0	0	0	0	0	0	0	0	0	0	0	5	1963.19	0	0	0	0	0	0	0	0
>Ath_circ_FC0170	1:1192713|1193060	8	2623.53	0	0	0	0	0	0	0	0	0	0	0	0	0	0	0	0	0	0	0	0	0	0	0	0
>Ath_circ_FC0170	1:1192713|1193321	0	0	0	0	0	0	0	0	0	0	0	0	0	0	0	0	0	0	0	0	0	0	2	361.126	0	0
>Ath_circ_FC0172	1:1304621|1305465	0	0	0	0	0	0	0	0	0	0	0	0	0	0	0	0	0	0	0	0	3	467.352	0	0	0	0
>Ath_circ_FC0173	1:1314464|1315416	0	0	2	266.947	0	0	0	0	0	0	0	0	0	0	0	0	0	0	0	0	0	0	0	0	4	371.659
>Ath_circ_FC0174	1:1320088|1320671	0	0	0	0	0	0	0	0	0	0	0	0	0	0	0	0	7	2075.47	0	0	0	0	0	0	0	0
>Ath_circ_FC0175	1:1334718|1336131	8	645.678	0	0	0	0	0	0	0	0	0	0	0	0	0	0	0	0	0	0	0	0	0	0	0	0
>Ath_circ_FC0175	1:1334718|1336477	0	0	0	0	0	0	0	0	0	0	0	0	0	0	0	0	4	393.53	0	0	0	0	0	0	0	0
>Ath_circ_FC0177	1:1336838|1337242	0	0	0	0	0	0	0	0	0	0	0	0	0	0	0	0	0	0	0	0	0	0	2	543.027	0	0
>Ath_circ_FC0178	1:1352638|1353124	0	0	0	0	0	0	0	0	0	0	0	0	0	0	0	0	0	0	0	0	2	540.606	0	0	0	0
>Ath_circ_FC0179	1:1406339|1407205	0	0	15	2200.69	0	0	0	0	0	0	0	0	0	0	0	0	0	0	0	0	0	0	0	0	0	0
>Ath_circ_FC0180	1:1431807|1432518	0	0	0	0	17	2719.09	0	0	0	0	0	0	0	0	0	0	0	0	7	1068.05	11	2033.73	0	0	0	0
>Ath_circ_FC0181	1:1432292|1432518	0	0	5	2801.76	0	0	0	0	0	0	0	0	0	0	0	0	0	0	12	5742.88	0	0	0	0	0	0
>Ath_circ_FC0182	1:1477798|1477971	2	1311.77	0	0	0	0	0	0	0	0	0	0	0	0	0	0	0	0	0	0	0	0	0	0	0	0
>Ath_circ_FC0183	1:1483440|1483712	3	1254.11	0	0	0	0	0	0	0	0	0	0	0	0	0	0	0	0	0	0	0	0	0	0	0	0
>Ath_circ_FC0184	1:1488019|1488479	0	0	4	1103.69	0	0	0	0	0	0	0	0	0	0	2	707.571	0	0	0	0	0	0	0	0	0	0
>Ath_circ_FC0185	1:1499456|1499779	0	0	4	1570.37	0	0	0	0	0	0	0	0	0	0	0	0	0	0	0	0	0	0	0	0	0	0
>Ath_circ_FC0003	1:1507529|1507806	0	0	0	0	0	0	0	0	0	0	0	0	0	0	0	0	4	2491.42	0	0	0	0	0	0	0	0
>Ath_circ_FC0186	1:1513994|1514265	0	0	0	0	0	0	0	0	0	0	0	0	0	0	0	0	0	0	0	0	0	0	0	0	3	976.63
>Ath_circ_FC0187	1:1516587|1517057	0	0	0	0	0	0	0	0	0	0	0	0	0	0	0	0	0	0	0	0	0	0	2	466.934	0	0
>Ath_circ_FC0188	1:1580030|1580711	0	0	0	0	0	0	0	0	0	0	0	0	0	0	0	0	0	0	0	0	8	1544.13	0	0	0	0
>Ath_circ_FC0189	1:1631390|1631842	0	0	0	0	0	0	0	0	4	2396.71	0	0	0	0	0	0	0	0	0	0	0	0	0	0	0	0
>Ath_circ_FC0004	1:1631579|1631842	3	1296.86	5	2409.09	0	0	0	0	0	0	9	6001.5	0	0	3	1853.35	3	1967.65	10	4115.01	0	0	0	0	13	4360.31
>Ath_circ_FC0190	1:1633934|1634777	0	0	2	301.422	0	0	0	0	0	0	0	0	0	0	0	0	0	0	0	0	0	0	0	0	0	0
>Ath_circ_FC0191	1:1634122|1634608	0	0	0	0	0	0	0	0	0	0	0	0	0	0	0	0	0	0	0	0	0	0	0	0	5	909.115
>Ath_circ_FC0192	1:1648867|1649370	0	0	0	0	0	0	0	0	0	0	0	0	2	597.126	0	0	0	0	0	0	0	0	0	0	0	0
>Ath_circ_FC0193	1:1680121|1680505	5	1482.12	0	0	0	0	0	0	0	0	0	0	0	0	0	0	0	0	0	0	0	0	0	0	0	0
>Ath_circ_FC0194	1:1684645|1684987	0	0	0	0	0	0	0	0	0	0	0	0	4	1754.82	0	0	0	0	0	0	0	0	0	0	0	0
>Ath_circ_FC0195	1:1756068|1757388	0	0	0	0	33	2844.89	0	0	0	0	0	0	0	0	0	0	0	0	0	0	0	0	0	0	0	0
>Ath_circ_FC0196	1:1759618|1760412	5	717.758	0	0	0	0	0	0	0	0	0	0	0	0	0	0	0	0	0	0	0	0	0	0	0	0
>Ath_circ_FC0197	1:1760717|1761228	0	0	0	0	0	0	0	0	0	0	0	0	0	0	0	0	0	0	0	0	2	514.209	0	0	0	0
>Ath_circ_FC0198	1:1765301|1765548	0	0	9	4616.13	0	0	0	0	0	0	0	0	0	0	0	0	0	0	0	0	0	0	0	0	0	0
>Ath_circ_FC0199	1:1767754|1767922	0	0	0	0	0	0	0	0	0	0	0	0	0	0	3	2895.18	0	0	0	0	0	0	0	0	0	0
>Ath_circ_FC0200	1:1767762|1768028	11	4701.72	0	0	0	0	0	0	0	0	0	0	0	0	0	0	0	0	0	0	0	0	0	0	0	0
>Ath_circ_FC0201	1:1779787|1780145	0	0	0	0	0	0	0	0	0	0	0	0	0	0	0	0	0	0	0	0	0	0	0	0	14	3453.12
>Ath_circ_FC0202	1:1782454|1783628	0	0	0	0	0	0	0	0	0	0	0	0	0	0	0	0	0	0	0	0	0	0	0	0	4	301.439
>Ath_circ_FC0203	1:1782869|1783134	3	1287.11	0	0	0	0	0	0	0	0	0	0	0	0	0	0	0	0	0	0	0	0	0	0	0	0
>Ath_circ_FC0204	1:1795528|1795955	0	0	0	0	0	0	0	0	0	0	0	0	0	0	0	0	0	0	15	3807.34	0	0	0	0	0	0
>Ath_circ_FC0205	1:1813386|1815085	12	805.578	0	0	0	0	0	0	0	0	0	0	0	0	0	0	0	0	0	0	2	154.868	0	0	0	0
>Ath_circ_FC0206	1:1814926|1815242	0	0	0	0	0	0	0	0	0	0	0	0	8	3797.5	0	0	0	0	0	0	0	0	0	0	0	0
>Ath_circ_FC0207	1:1816545|1816993	0	0	0	0	0	0	0	0	0	0	0	0	0	0	0	0	0	0	0	0	0	0	0	0	3	591.634
>Ath_circ_FC0208	1:1835945|1837144	0	0	0	0	0	0	0	0	0	0	0	0	0	0	0	0	0	0	6	543.181	0	0	0	0	0	0
>Ath_circ_FC0209	1:1836470|1837144	0	0	0	0	0	0	0	0	0	0	0	0	0	0	0	0	0	0	0	0	0	0	7	1140.36	0	0
>Ath_circ_FC0210	1:1859329|1860165	0	0	0	0	0	0	0	0	0	0	0	0	0	0	0	0	0	0	0	0	2	314.546	0	0	0	0
>Ath_circ_FC0211	1:1869863|1870258	0	0	0	0	0	0	0	0	0	0	0	0	0	0	0	0	0	0	0	0	5	1662.09	0	0	0	0
>Ath_circ_FC0212	1:1897562|1898422	0	0	0	0	13	1719.47	0	0	0	0	0	0	0	0	0	0	0	0	0	0	0	0	6	766.293	0	0
>Ath_circ_FC0213	1:1911969|1912522	0	0	6	1377.62	0	0	0	0	0	0	0	0	0	0	0	0	0	0	0	0	0	0	0	0	0	0
>Ath_circ_FC0214	1:2008186|2009847	0	0	0	0	0	0	0	0	0	0	0	0	0	0	0	0	0	0	2	130.729	0	0	0	0	0	0
>Ath_circ_FC0215	1:2016929|2017388	0	0	0	0	0	0	0	0	6	3540.36	0	0	0	0	0	0	0	0	0	0	0	0	0	0	0	0
>Ath_circ_FC0216	1:2047877|2048042	2	1374.98	0	0	0	0	0	0	0	0	0	0	0	0	0	0	0	0	0	0	0	0	0	0	0	0
>Ath_circ_FC0217	1:2053786|2054596	0	0	0	0	0	0	0	0	0	0	0	0	0	0	0	0	0	0	0	0	2	324.63	0	0	0	0
>Ath_circ_FC0218	1:2053995|2054596	0	0	0	0	0	0	0	0	0	0	0	0	0	0	0	0	0	0	17	3067.8	0	0	0	0	0	0
>Ath_circ_FC0219	1:2061763|2062195	0	0	0	0	0	0	0	0	0	0	0	0	0	0	0	0	0	0	0	0	2	608.025	0	0	0	0
>Ath_circ_FC0220	1:2094681|2095408	0	0	0	0	0	0	0	0	0	0	0	0	0	0	0	0	0	0	0	0	3	542.462	0	0	0	0
>Ath_circ_FC0221	1:2099077|2099360	0	0	7	3135.21	0	0	0	0	0	0	0	0	0	0	0	0	0	0	0	0	0	0	0	0	0	0
>Ath_circ_FC0222	1:2101661|2102958	0	0	2	195.994	0	0	0	0	0	0	0	0	0	0	0	0	0	0	0	0	0	0	0	0	0	0
>Ath_circ_FC0223	1:2116512|2116973	0	0	6	1651.95	0	0	0	0	0	0	0	0	0	0	0	0	0	0	0	0	0	0	0	0	0	0
>Ath_circ_FC0224	1:2170524|2170842	0	0	0	0	0	0	3	1421.87	0	0	0	0	0	0	0	0	0	0	0	0	0	0	0	0	0	0
>Ath_circ_FC0225	1:2179108|2180351	0	0	0	0	0	0	0	0	0	0	0	0	0	0	0	0	0	0	3	261.984	0	0	0	0	0	0
>Ath_circ_FC0226	1:2186103|2186573	4	969.202	0	0	0	0	0	0	0	0	0	0	0	0	0	0	0	0	0	0	0	0	0	0	0	0
>Ath_circ_FC0227	1:2192641|2193030	0	0	0	0	0	0	0	0	0	0	0	0	5	1929.18	0	0	0	0	0	0	0	0	0	0	0	0
>Ath_circ_FC0228	1:2239553|2239860	0	0	0	0	0	0	0	0	0	0	0	0	6	2931.35	0	0	0	0	0	0	0	0	0	0	0	0
>Ath_circ_FC0229	1:2261740|2262354	0	0	0	0	0	0	0	0	0	0	0	0	0	0	0	0	0	0	6	1059.87	0	0	0	0	0	0
>Ath_circ_FC0230	1:2279258|2279857	0	0	0	0	0	0	0	0	0	0	0	0	0	0	0	0	0	0	0	0	5	1096.98	0	0	0	0
>Ath_circ_FC0231	1:2310028|2310355	0	0	0	0	0	0	0	0	3	2482.57	0	0	0	0	0	0	0	0	0	0	0	0	0	0	0	0
>Ath_circ_FC0232	1:2349790|2349992	0	0	0	0	0	0	0	0	0	0	0	0	14	10377.6	0	0	0	0	0	0	0	0	0	0	0	0
>Ath_circ_FC0233	1:2383642|2384465	0	0	0	0	0	0	0	0	0	0	0	0	6	1095.7	0	0	0	0	0	0	0	0	0	0	0	0
>Ath_circ_FC0234	1:2402081|2402458	0	0	0	0	0	0	25	9999.51	0	0	0	0	0	0	0	0	0	0	0	0	0	0	0	0	0	0
>Ath_circ_FC0235	1:2431379|2431701	0	0	0	0	0	0	0	0	2	1680.67	0	0	0	0	0	0	0	0	0	0	0	0	0	0	0	0
>Ath_circ_FC0236	1:2437489|2438843	0	0	0	0	0	0	0	0	0	0	0	0	0	0	0	0	0	0	10	801.743	0	0	0	0	0	0
>Ath_circ_FC0237	1:2437993|2438385	0	0	0	0	0	0	0	0	0	0	0	0	2	765.78	0	0	0	0	0	0	0	0	0	0	0	0
>Ath_circ_FC0237	1:2437993|2438556	0	0	0	0	0	0	0	0	0	0	0	0	0	0	0	0	0	0	0	0	0	0	3	584.91	0	0
>Ath_circ_FC0239	1:2450208|2450566	0	0	8	2834.54	0	0	0	0	0	0	0	0	0	0	0	0	0	0	0	0	0	0	0	0	0	0
>Ath_circ_FC0240	1:2452807|2453856	0	0	0	0	0	0	0	0	0	0	0	0	0	0	0	0	19	3133.25	0	0	0	0	0	0	0	0
>Ath_circ_FC0241	1:2470810|2471274	0	0	0	0	0	0	0	0	0	0	0	0	0	0	0	0	0	0	0	0	2	566.183	0	0	0	0
>Ath_circ_FC0242	1:2479400|2481042	0	0	0	0	0	0	0	0	0	0	3	321.444	0	0	0	0	0	0	0	0	0	0	0	0	0	0
>Ath_circ_FC0243	1:2481796|2482042	0	0	0	0	0	0	0	0	0	0	6	4276.37	0	0	0	0	0	0	0	0	0	0	0	0	0	0
>Ath_circ_FC0244	1:2496230|2497045	0	0	0	0	0	0	0	0	0	0	2	431.48	0	0	0	0	0	0	0	0	0	0	0	0	0	0
>Ath_circ_FC0245	1:2502349|2502687	0	0	0	0	0	0	9	4013.96	0	0	0	0	0	0	0	0	0	0	0	0	0	0	0	0	0	0
>Ath_circ_FC0246	1:2600749|2601795	0	0	0	0	0	0	0	0	0	0	0	0	0	0	0	0	14	2315.33	0	0	0	0	0	0	0	0
>Ath_circ_FC0247	1:2618001|2618185	0	0	0	0	0	0	0	0	0	0	0	0	0	0	2	1763.19	0	0	0	0	0	0	0	0	0	0
>Ath_circ_FC0248	1:2656074|2656757	3	500.542	0	0	0	0	0	0	0	0	0	0	0	0	0	0	0	0	0	0	0	0	0	0	0	0
>Ath_circ_FC0249	1:2670841|2671288	4	1018.96	10	2839.29	0	0	0	0	0	0	0	0	2	671.767	0	0	0	0	0	0	0	0	0	0	0	0
>Ath_circ_FC0250	1:2692949|2693194	0	0	0	0	0	0	0	0	0	0	0	0	0	0	0	0	0	0	0	0	0	0	0	0	2	719.901
>Ath_circ_FC0251	1:2697015|2697367	0	0	8	2882.72	0	0	0	0	0	0	0	0	0	0	0	0	0	0	0	0	0	0	0	0	0	0
>Ath_circ_FC0252	1:2698627|2699400	0	0	0	0	0	0	0	0	0	0	0	0	0	0	0	0	0	0	0	0	0	0	3	426.213	0	0
>Ath_circ_FC0253	1:2699194|2699400	0	0	7	4301.45	0	0	0	0	0	0	0	0	0	0	0	0	0	0	0	0	0	0	0	0	0	0
>Ath_circ_FC0254	1:2704495|2705091	0	0	0	0	7	1335.3	0	0	0	0	0	0	0	0	0	0	0	0	0	0	0	0	0	0	0	0
>Ath_circ_FC0255	1:2707424|2707677	8	3594.44	0	0	0	0	0	0	0	0	0	0	0	0	0	0	0	0	0	0	0	0	0	0	0	0
>Ath_circ_FC0255	1:2707424|2707921	12	2749.97	0	0	0	0	17	5161.19	0	0	0	0	15	4532.4	0	0	0	0	0	0	0	0	2	441.618	33	5867.63
>Ath_circ_FC0257	1:2725778|2726021	0	0	0	0	0	0	0	0	0	0	0	0	0	0	0	0	0	0	5	2226.15	0	0	0	0	0	0
>Ath_circ_FC0258	1:2764236|2765699	0	0	10	868.853	0	0	0	0	0	0	0	0	0	0	0	0	0	0	0	0	0	0	0	0	0	0
>Ath_circ_FC0259	1:2808942|2809190	0	0	0	0	0	0	0	0	0	0	0	0	0	0	0	0	0	0	0	0	8	4229.32	0	0	0	0
>Ath_circ_FC0260	1:2883141|2883848	0	0	0	0	7	1125.95	0	0	0	0	0	0	0	0	0	0	0	0	0	0	0	0	0	0	0	0
>Ath_circ_FC0261	1:2901728|2902171	0	0	0	0	0	0	0	0	0	0	0	0	16	5422.55	2	734.662	0	0	3	734.028	0	0	0	0	0	0
>Ath_circ_FC0262	1:2902352|2902961	0	0	0	0	0	0	0	0	0	0	0	0	0	0	0	0	0	0	0	0	0	0	5	901.336	0	0
>Ath_circ_FC0263	1:2928265|2928460	0	0	0	0	0	0	0	0	0	0	0	0	4	3070.94	0	0	0	0	0	0	0	0	0	0	0	0
>Ath_circ_FC0264	1:2928524|2928727	0	0	0	0	0	0	0	0	0	0	0	0	9	6638.64	0	0	0	0	0	0	0	0	0	0	0	0
>Ath_circ_FC0265	1:2944169|2945856	0	0	0	0	0	0	0	0	0	0	0	0	0	0	0	0	0	0	0	0	2	155.969	0	0	0	0
>Ath_circ_FC0266	1:2946611|2947189	0	0	0	0	0	0	0	0	0	0	0	0	0	0	0	0	0	0	0	0	0	0	0	0	2	305.865
>Ath_circ_FC0267	1:2953163|2953971	0	0	0	0	0	0	0	0	0	0	0	0	0	0	0	0	0	0	0	0	0	0	0	0	4	437.814
>Ath_circ_FC0268	1:2971900|2972156	0	0	0	0	0	0	0	0	0	0	0	0	0	0	0	0	0	0	0	0	0	0	0	0	7	2411.81
>Ath_circ_FC0269	1:2994738|2995127	0	0	0	0	0	0	0	0	5	3479.85	0	0	0	0	0	0	0	0	0	0	0	0	0	0	0	0
>Ath_circ_FC0270	1:3010430|3010885	0	0	2	557.895	0	0	0	0	0	0	0	0	0	0	0	0	0	0	0	0	0	0	0	0	0	0
>Ath_circ_FC0271	1:3016035|3016876	0	0	0	0	0	0	0	0	0	0	0	0	0	0	0	0	0	0	2	258.043	0	0	0	0	0	0
>Ath_circ_FC0271	1:3016035|3017266	0	0	0	0	0	0	0	0	0	0	0	0	0	0	0	0	0	0	0	0	0	0	0	0	4	287.493
>Ath_circ_FC0273	1:3017045|3017524	3	713.272	8	2120	0	0	0	0	0	0	0	0	0	0	0	0	0	0	0	0	0	0	0	0	0	0
>Ath_circ_FC0274	1:3042490|3043096	0	0	0	0	0	0	0	0	0	0	8	2320.18	0	0	0	0	0	0	0	0	0	0	0	0	0	0
>Ath_circ_FC0275	1:3106784|3107320	0	0	0	0	0	0	0	0	0	0	0	0	0	0	0	0	0	0	0	0	12	2941.62	2	409.546	0	0
>Ath_circ_FC0276	1:3121171|3121660	0	0	0	0	0	0	0	0	0	0	0	0	0	0	0	0	0	0	0	0	0	0	0	0	9	1626.39
>Ath_circ_FC0277	1:3136690|3137195	3	676.622	0	0	0	0	0	0	0	0	0	0	0	0	0	0	0	0	0	0	0	0	0	0	0	0
>Ath_circ_FC0278	1:3157597|3157931	0	0	0	0	0	0	0	0	2	1620.47	0	0	0	0	0	0	0	0	0	0	0	0	0	0	0	0
>Ath_circ_FC0279	1:3157630|3157821	0	0	0	0	0	0	0	0	0	0	0	0	0	0	0	0	0	0	0	0	0	0	6	3436.34	0	0
>Ath_circ_FC0280	1:3216188|3216786	0	0	0	0	0	0	0	0	0	0	0	0	0	0	0	0	0	0	0	0	0	0	10	1835.78	0	0
>Ath_circ_FC0281	1:3232017|3233056	0	0	0	0	0	0	0	0	0	0	0	0	8	1157.51	0	0	0	0	0	0	0	0	0	0	0	0
>Ath_circ_FC0282	1:3293270|3294822	2	146.972	0	0	0	0	0	0	0	0	0	0	0	0	0	0	0	0	0	0	0	0	0	0	0	0
>Ath_circ_FC0283	1:3315176|3315510	0	0	0	0	0	0	0	0	0	0	0	0	0	0	0	0	0	0	0	0	0	0	4	1312.99	0	0
>Ath_circ_FC0284	1:3317081|3317306	0	0	0	0	0	0	0	0	0	0	5	3894.78	0	0	0	0	0	0	0	0	0	0	0	0	0	0
>Ath_circ_FC0285	1:3358294|3359301	0	0	0	0	0	0	0	0	0	0	0	0	0	0	0	0	0	0	0	0	0	0	2	218.181	0	0
>Ath_circ_FC0286	1:3382025|3383351	0	0	2	191.711	0	0	0	0	0	0	0	0	0	0	0	0	0	0	0	0	0	0	0	0	0	0
>Ath_circ_FC0287	1:3385581|3385953	0	0	0	0	0	0	0	0	6	4366.13	0	0	5	2017.1	0	0	0	0	0	0	0	0	0	0	0	0
>Ath_circ_FC0288	1:3408415|3409513	0	0	0	0	0	0	0	0	5	1234.89	4	640.742	0	0	0	0	0	0	0	0	0	0	0	0	0	0
>Ath_circ_FC0289	1:3443099|3443751	0	0	0	0	0	0	0	0	0	0	0	0	7	1613.06	0	0	0	0	0	0	0	0	0	0	0	0
>Ath_circ_FC0290	1:3454568|3455177	0	0	0	0	0	0	0	0	0	0	0	0	0	0	0	0	0	0	0	0	0	0	0	0	4	580.641
>Ath_circ_FC0291	1:3516140|3516461	0	0	6	2370.19	0	0	0	0	0	0	0	0	0	0	0	0	0	0	0	0	0	0	0	0	0	0
>Ath_circ_FC0291	1:3516140|3516771	0	0	0	0	0	0	0	0	0	0	0	0	0	0	4	1032.25	0	0	0	0	0	0	0	0	0	0
>Ath_circ_FC0293	1:3536131|3536880	7	1065.15	0	0	0	0	0	0	0	0	0	0	0	0	0	0	0	0	0	0	0	0	0	0	0	0
>Ath_circ_FC0294	1:3587915|3588310	0	0	4	1284.85	0	0	0	0	0	0	0	0	0	0	0	0	0	0	0	0	0	0	0	0	4	894.422
>Ath_circ_FC0295	1:3589798|3590075	0	0	0	0	0	0	0	0	0	0	0	0	0	0	2	1173.35	0	0	0	0	0	0	0	0	0	0
>Ath_circ_FC0296	1:3601232|3602459	0	0	0	0	0	0	0	0	0	0	0	0	0	0	0	0	0	0	2	176.932	0	0	0	0	0	0
>Ath_circ_FC0297	1:3609608|3610173	0	0	0	0	0	0	0	0	0	0	0	0	0	0	0	0	0	0	0	0	0	0	0	0	2	312.89
>Ath_circ_FC0298	1:3651622|3652235	0	0	0	0	0	0	0	0	0	0	0	0	0	0	0	0	0	0	0	0	7	1500.75	0	0	0	0
>Ath_circ_FC0299	1:3660325|3660726	0	0	0	0	0	0	0	0	0	0	0	0	0	0	0	0	0	0	10	2702.39	0	0	0	0	0	0
>Ath_circ_FC0300	1:3662005|3662836	6	823.006	0	0	0	0	0	0	0	0	0	0	0	0	0	0	0	0	0	0	0	0	0	0	0	0
>Ath_circ_FC0301	1:3664505|3664773	0	0	0	0	0	0	0	0	0	0	0	0	0	0	0	0	8	5149.54	0	0	0	0	0	0	0	0
>Ath_circ_FC0302	1:3666085|3666373	0	0	0	0	0	0	0	0	0	0	0	0	7	3644.74	0	0	0	0	0	0	0	0	0	0	0	0
>Ath_circ_FC0303	1:3674466|3675958	0	0	0	0	0	0	0	0	0	0	0	0	0	0	0	0	0	0	4	291.055	0	0	0	0	0	0
>Ath_circ_FC0304	1:3682754|3683078	0	0	0	0	0	0	0	0	0	0	0	0	3	1389.01	0	0	0	0	0	0	0	0	0	0	0	0
>Ath_circ_FC0305	1:3685688|3686579	0	0	0	0	0	0	0	0	0	0	0	0	5	843.474	0	0	0	0	0	0	0	0	0	0	0	0
>Ath_circ_FC0306	1:3687294|3688678	0	0	0	0	0	0	0	0	0	0	0	0	0	0	0	0	0	0	0	0	0	0	0	0	4	255.734
>Ath_circ_FC0307	1:3741525|3742004	0	0	0	0	0	0	0	0	0	0	0	0	0	0	0	0	8	2885.89	0	0	0	0	0	0	0	0
>Ath_circ_FC0308	1:3802911|3803559	0	0	0	0	0	0	0	0	2	836.45	0	0	0	0	0	0	0	0	0	0	0	0	0	0	0	0
>Ath_circ_FC0309	1:3834901|3835126	0	0	6	3376.99	0	0	0	0	0	0	0	0	0	0	0	0	0	0	0	0	0	0	0	0	0	0
>Ath_circ_FC0310	1:3922732|3923375	0	0	0	0	0	0	0	0	0	0	0	0	5	1168.29	0	0	0	0	0	0	0	0	0	0	0	0
>Ath_circ_FC0311	1:3938915|3939398	0	0	27	7095.87	0	0	0	0	0	0	0	0	2	621.801	0	0	0	0	0	0	0	0	11	2499.16	0	0
>Ath_circ_FC0312	1:4002502|4002840	6	2019.89	0	0	0	0	0	0	0	0	0	0	0	0	0	0	0	0	0	0	0	0	0	0	0	0
>Ath_circ_FC0313	1:4017290|4017842	0	0	0	0	0	0	0	0	0	0	0	0	0	0	0	0	0	0	0	0	0	0	0	0	7	1120.86
>Ath_circ_FC0314	1:4018721|4019639	0	0	0	0	0	0	0	0	0	0	0	0	0	0	0	0	10	1884.15	0	0	0	0	0	0	0	0
>Ath_circ_FC0315	1:4035442|4036133	0	0	0	0	0	0	0	0	0	0	0	0	0	0	0	0	0	0	0	0	0	0	0	0	4	511.837
>Ath_circ_FC0316	1:4041407|4042294	0	0	0	0	0	0	0	0	0	0	11	2180.72	0	0	0	0	0	0	0	0	0	0	0	0	0	0
>Ath_circ_FC0317	1:4053321|4053531	0	0	0	0	25	13493.1	0	0	0	0	0	0	0	0	0	0	0	0	0	0	0	0	0	0	0	0
>Ath_circ_FC0318	1:4105641|4106701	0	0	0	0	0	0	0	0	0	0	0	0	0	0	0	0	0	0	5	511.952	0	0	0	0	0	0
>Ath_circ_FC0319	1:4146965|4147222	0	0	0	0	0	0	0	0	0	0	3	2047.02	0	0	0	0	0	0	0	0	0	0	0	0	0	0
>Ath_circ_FC0320	1:4155090|4155334	4	1863.24	0	0	0	0	0	0	0	0	0	0	0	0	0	0	0	0	0	0	0	0	0	0	0	0
>Ath_circ_FC0321	1:4156564|4157149	0	0	0	0	0	0	0	0	0	0	0	0	0	0	0	0	0	0	0	0	0	0	0	0	2	302.211
>Ath_circ_FC0322	1:4181853|4182900	2	217.793	0	0	0	0	0	0	0	0	0	0	0	0	0	0	0	0	0	0	0	0	0	0	0	0
>Ath_circ_FC0323	1:4202973|4203366	0	0	0	0	0	0	0	0	0	0	0	0	0	0	0	0	18	7910.56	0	0	0	0	0	0	0	0
>Ath_circ_FC0324	1:4215171|4215323	0	0	0	0	0	0	0	0	0	0	0	0	0	0	3	3197.94	0	0	0	0	0	0	0	0	0	0
>Ath_circ_FC0325	1:4241623|4241830	0	0	0	0	0	0	0	0	0	0	0	0	0	0	4	3136.44	0	0	0	0	0	0	0	0	0	0
>Ath_circ_FC0326	1:4254380|4256408	0	0	0	0	6	336.763	0	0	0	0	0	0	0	0	0	0	0	0	0	0	0	0	0	0	0	0
>Ath_circ_FC0327	1:4268143|4268447	0	0	0	0	0	0	0	0	0	0	0	0	0	0	0	0	0	0	0	0	0	0	0	0	4	1161.28
>Ath_circ_FC0328	1:4362884|4363445	0	0	0	0	0	0	0	0	0	0	0	0	0	0	0	0	0	0	0	0	0	0	0	0	7	1102.91
>Ath_circ_FC0329	1:4393546|4393850	0	0	0	0	0	0	0	0	0	0	0	0	0	0	0	0	0	0	0	0	0	0	5	1802.67	0	0
>Ath_circ_FC0330	1:4399105|4399458	3	967.149	0	0	0	0	0	0	0	0	0	0	0	0	0	0	0	0	0	0	0	0	0	0	0	0
>Ath_circ_FC0331	1:4400176|4402225	0	0	0	0	0	0	0	0	0	0	0	0	6	440.417	0	0	0	0	0	0	0	0	0	0	0	0
>Ath_circ_FC0332	1:4434054|4434422	0	0	0	0	0	0	0	0	0	0	0	0	0	0	0	0	0	0	6	1766.44	0	0	0	0	0	0
>Ath_circ_FC0333	1:4496367|4497112	0	0	0	0	0	0	0	0	0	0	0	0	0	0	0	0	0	0	15	2184.37	0	0	0	0	0	0
>Ath_circ_FC0334	1:4566337|4567376	9	987.608	0	0	0	0	0	0	0	0	0	0	0	0	0	0	0	0	0	0	0	0	0	0	0	0
>Ath_circ_FC0335	1:4613286|4613519	0	0	0	0	0	0	0	0	0	0	0	0	0	0	0	0	45	33298.7	0	0	0	0	0	0	0	0
>Ath_circ_FC0336	1:4694108|4694306	0	0	0	0	0	0	0	0	0	0	0	0	0	0	2	1639.15	0	0	0	0	0	0	0	0	0	0
>Ath_circ_FC0337	1:4799002|4799439	0	0	0	0	0	0	0	0	0	0	0	0	0	0	0	0	0	0	4	992.111	0	0	0	0	0	0
>Ath_circ_FC0338	1:4834037|4836316	0	0	0	0	0	0	0	0	8	952.379	0	0	0	0	0	0	0	0	0	0	0	0	0	0	0	0
>Ath_circ_FC0339	1:4868995|4870478	0	0	0	0	0	0	0	0	0	0	0	0	0	0	0	0	0	0	0	0	0	0	0	0	2	119.337
>Ath_circ_FC0340	1:4875591|4876194	0	0	0	0	0	0	0	0	0	0	0	0	3	747.396	0	0	0	0	0	0	0	0	0	0	0	0
>Ath_circ_FC0005	1:4876361|4876767	0	0	15	4687.96	0	0	0	0	0	0	0	0	0	0	2	801.45	0	0	0	0	0	0	0	0	0	0
>Ath_circ_FC0341	1:4917218|4917463	0	0	0	0	0	0	0	0	0	0	7	5009.38	0	0	0	0	0	0	0	0	0	0	0	0	0	0
>Ath_circ_FC0342	1:4919915|4920804	0	0	0	0	0	0	0	0	0	0	0	0	0	0	0	0	0	0	0	0	0	0	2	247.108	0	0
>Ath_circ_FC0343	1:4968917|4969617	0	0	0	0	0	0	0	0	0	0	0	0	0	0	0	0	19	4693.17	0	0	0	0	0	0	0	0
>Ath_circ_FC0344	1:4981615|4982237	0	0	0	0	0	0	0	0	0	0	0	0	0	0	0	0	0	0	0	0	2	422.592	0	0	0	0
>Ath_circ_FC0345	1:4990042|4990880	0	0	0	0	0	0	19	3423.91	0	0	0	0	0	0	0	0	0	0	0	0	0	0	0	0	0	0
>Ath_circ_FC0346	1:5059930|5060651	0	0	0	0	0	0	0	0	0	0	0	0	0	0	0	0	0	0	0	0	0	0	0	0	2	245.285
>Ath_circ_FC0347	1:5108137|5108521	4	1185.7	0	0	0	0	0	0	0	0	0	0	0	0	0	0	0	0	0	0	0	0	0	0	0	0
>Ath_circ_FC0348	1:5114125|5114572	0	0	0	0	0	0	0	0	0	0	0	0	0	0	0	0	0	0	7	1697.44	0	0	0	0	0	0
>Ath_circ_FC0349	1:5170212|5170401	0	0	0	0	0	0	0	0	0	0	0	0	0	0	2	1716.79	0	0	0	0	0	0	0	0	0	0
>Ath_circ_FC0350	1:5177963|5179849	4	241.915	0	0	0	0	0	0	0	0	0	0	0	0	0	0	0	0	2	115.142	0	0	0	0	0	0
>Ath_circ_FC0351	1:5179208|5179849	0	0	0	0	0	0	0	0	0	0	0	0	2	468.772	0	0	0	0	0	0	0	0	0	0	0	0
>Ath_circ_FC0352	1:5199568|5199754	0	0	0	0	0	0	0	0	0	0	0	0	0	0	2	1744.33	0	0	0	0	0	0	0	0	0	0
>Ath_circ_FC0353	1:5218521|5218911	0	0	7	2277.24	0	0	0	0	0	0	0	0	0	0	0	0	0	0	0	0	0	0	0	0	0	0
>Ath_circ_FC0354	1:5221043|5224721	0	0	0	0	0	0	0	0	0	0	0	0	0	0	3	132.994	0	0	0	0	0	0	0	0	0	0
>Ath_circ_FC0355	1:5239295|5239650	0	0	12	4287.64	0	0	0	0	5	3812.19	0	0	0	0	2	916.264	0	0	11	3356.74	13	4806.99	0	0	2	497.46
>Ath_circ_FC0356	1:5245027|5246050	0	0	0	0	0	0	0	0	0	0	0	0	0	0	0	0	0	0	0	0	7	899.866	0	0	0	0
>Ath_circ_FC0357	1:5247073|5247900	0	0	0	0	0	0	0	0	0	0	0	0	0	0	0	0	0	0	0	0	2	317.965	0	0	0	0
>Ath_circ_FC0358	1:5247198|5247487	0	0	0	0	0	0	0	0	0	0	0	0	0	0	0	0	8	4776.64	0	0	0	0	0	0	0	0
>Ath_circ_FC0359	1:5252520|5254836	0	0	0	0	0	0	0	0	0	0	0	0	0	0	0	0	6	448.39	0	0	0	0	0	0	0	0
>Ath_circ_FC0360	1:5260077|5261266	0	0	0	0	0	0	0	0	0	0	0	0	0	0	0	0	0	0	0	0	4	442.479	0	0	0	0
>Ath_circ_FC0361	1:5261435|5262301	0	0	2	293.426	0	0	0	0	0	0	0	0	0	0	0	0	0	0	0	0	0	0	0	0	0	0
>Ath_circ_FC5219	1:5297892|5298120	0	0	12	6665.5	0	0	0	0	7	8296.92	0	0	0	0	0	0	0	0	8	3795.15	0	0	0	0	0	0
>Ath_circ_FC5219	1:5297892|5298122	0	0	0	0	0	0	0	0	11	12925.1	0	0	0	0	0	0	0	0	0	0	0	0	0	0	0	0
>Ath_circ_FC5219	1:5297892|5298150	0	0	0	0	0	0	0	0	6	6287.91	0	0	0	0	0	0	0	0	0	0	0	0	0	0	0	0
>Ath_circ_FC5219	1:5297892|5298163	0	0	11	5144.12	0	0	0	0	18	17962.1	0	0	0	0	0	0	0	0	2	798.795	0	0	0	0	0	0
>Ath_circ_FC0366	1:5297903|5298138	0	0	0	0	0	0	0	0	8	9200.95	0	0	0	0	0	0	0	0	0	0	0	0	0	0	0	0
>Ath_circ_FC0366	1:5297903|5298178	0	0	0	0	0	0	0	0	12	11801.2	0	0	0	0	0	0	0	0	0	0	0	0	0	0	0	0
>Ath_circ_FC4846	1:5297907|5298163	0	0	0	0	0	0	0	0	7	7392.98	0	0	0	0	0	0	0	0	0	0	0	0	0	0	0	0
>Ath_circ_FC4846	1:5297907|5298178	0	0	3	1402.94	0	0	0	0	0	0	0	0	0	0	0	0	0	0	0	0	0	0	0	0	0	0
>Ath_circ_FC4799	1:5297910|5298122	0	0	0	0	0	0	0	0	3	3822.93	0	0	0	0	0	0	0	0	0	0	0	0	0	0	0	0
>Ath_circ_FC4799	1:5297910|5298150	0	0	0	0	0	0	0	0	7	7883.8	0	0	0	0	0	0	0	0	0	0	0	0	0	0	0	0
>Ath_circ_FC4799	1:5297910|5298163	0	0	0	0	0	0	0	0	3	3205.84	0	0	0	0	0	0	0	0	0	0	0	0	0	0	0	0
>Ath_circ_FC4799	1:5297910|5298178	0	0	0	0	0	0	0	0	4	4036.1	0	0	0	0	0	0	0	0	0	0	0	0	0	0	0	0
>Ath_circ_FC4923	1:5297927|5298122	0	0	3	1946.94	0	0	0	0	5	6924.18	0	0	0	0	0	0	0	0	0	0	0	0	0	0	0	0
>Ath_circ_FC4923	1:5297927|5298138	0	0	15	9000	0	0	0	0	2	2560.64	0	0	0	0	0	0	0	0	0	0	0	0	0	0	0	0
>Ath_circ_FC4923	1:5297927|5298163	0	0	0	0	0	0	0	0	9	10307.4	0	0	0	0	0	0	0	0	0	0	0	0	0	0	0	0
>Ath_circ_FC5128	1:5297937|5298122	0	0	0	0	0	0	0	0	2	2918.58	0	0	0	0	0	0	0	0	0	0	0	0	0	0	0	0
>Ath_circ_FC5128	1:5297937|5298150	0	0	4	2377.57	0	0	0	0	0	0	0	0	0	0	0	0	0	0	0	0	0	0	0	0	0	0
>Ath_circ_FC5128	1:5297937|5298178	0	0	12	6307.44	0	0	0	0	0	0	0	0	0	0	0	0	0	0	7	3142.37	0	0	0	0	0	0
>Ath_circ_FC4877	1:5297961|5298163	0	0	6	3759.61	0	0	0	0	4	5348.33	0	0	0	0	0	0	0	0	0	0	0	0	0	0	0	0
>Ath_circ_FC4804	1:5297967|5298163	0	0	0	0	0	0	0	0	12	16533.7	0	0	0	0	0	0	0	0	0	0	0	0	0	0	0	0
>Ath_circ_FC4789	1:5297988|5298167	0	0	6	4240	0	0	0	0	3	4523.8	0	0	0	0	0	0	0	0	0	0	0	0	0	0	0	0
>Ath_circ_FC4789	1:5297988|5298172	0	0	0	0	0	0	0	0	6	8803.07	0	0	0	0	0	0	0	0	0	0	0	0	0	0	0	0
>Ath_circ_FC4795	1:5297991|5298163	0	0	0	0	0	0	0	0	14	21965.3	8	8140.76	0	0	0	0	0	0	0	0	0	0	0	0	0	0
>Ath_circ_FC4795	1:5297991|5298178	0	0	0	0	0	0	2	1608.43	0	0	0	0	0	0	0	0	0	0	0	0	0	0	0	0	0	0
>Ath_circ_FC4977	1:5297997|5298167	0	0	0	0	0	0	0	0	7	11111.1	0	0	0	0	0	0	0	0	0	0	0	0	0	0	0	0
>Ath_circ_FC5432	1:5298020|5298172	0	0	0	0	0	0	0	0	0	0	0	0	0	0	0	0	0	0	5	3550.2	0	0	0	0	0	0
>Ath_circ_FC0380	1:5298028|5298178	0	0	0	0	0	0	0	0	0	0	0	0	0	0	0	0	6	6880.27	0	0	0	0	0	0	0	0
>Ath_circ_FC0381	1:5307867|5308118	0	0	0	0	0	0	0	0	0	0	0	0	0	0	0	0	0	0	0	0	0	0	6	2618.17	0	0
>Ath_circ_FC0382	1:5320905|5321516	0	0	0	0	0	0	0	0	0	0	21	6040.72	0	0	0	0	0	0	0	0	0	0	0	0	0	0
>Ath_circ_FC0383	1:5334431|5335067	0	0	0	0	0	0	0	0	0	0	0	0	4	944.903	0	0	0	0	0	0	0	0	0	0	0	0
>Ath_circ_FC0384	1:5362960|5363607	0	0	0	0	0	0	0	0	0	0	11	2988.4	0	0	0	0	0	0	0	0	0	0	0	0	0	0
>Ath_circ_FC0385	1:5383313|5384088	0	0	0	0	0	0	0	0	0	0	0	0	0	0	0	0	12	2677.63	0	0	0	0	0	0	0	0
>Ath_circ_FC0386	1:5399575|5401215	9	625.906	0	0	0	0	0	0	0	0	0	0	0	0	0	0	0	0	0	0	0	0	0	0	0	0
>Ath_circ_FC0387	1:5415677|5416271	9	1726.24	0	0	0	0	0	0	0	0	0	0	0	0	0	0	0	0	0	0	0	0	0	0	0	0
>Ath_circ_FC0387	1:5415677|5416532	0	0	6	891.589	0	0	0	0	0	0	0	0	0	0	0	0	0	0	6	761.468	0	0	0	0	3	310.331
>Ath_circ_FC0389	1:5418661|5419165	0	0	0	0	0	0	0	0	0	0	0	0	0	0	0	0	0	0	0	0	2	521.337	0	0	0	0
>Ath_circ_FC0390	1:5446740|5447018	0	0	0	0	0	0	0	0	0	0	0	0	0	0	0	0	0	0	0	0	0	0	0	0	2	634.751
>Ath_circ_FC0391	1:5446852|5447058	7	3859.25	0	0	0	0	0	0	0	0	0	0	0	0	0	0	0	0	0	0	0	0	0	0	0	0
>Ath_circ_FC0392	1:5478790|5479263	0	0	0	0	0	0	0	0	0	0	0	0	0	0	0	0	0	0	0	0	0	0	0	0	3	560.429
>Ath_circ_FC0393	1:5479109|5479977	0	0	0	0	0	0	0	0	4	1249.38	0	0	0	0	0	0	0	0	0	0	0	0	0	0	0	0
>Ath_circ_FC0394	1:5490338|5490595	4	1769.36	0	0	34	15007.7	0	0	0	0	0	0	0	0	0	0	0	0	0	0	0	0	0	0	0	0
>Ath_circ_FC0395	1:5544739|5545453	0	0	0	0	0	0	27	5709.37	0	0	0	0	0	0	0	0	0	0	0	0	0	0	0	0	0	0
>Ath_circ_FC0014	1:5566449|5566862	0	0	0	0	0	0	0	0	0	0	4	1700.91	0	0	0	0	0	0	0	0	0	0	0	0	0	0
>Ath_circ_FC0396	1:5664137|5664590	0	0	0	0	0	0	0	0	0	0	0	0	0	0	0	0	0	0	8	1914.29	0	0	0	0	0	0
>Ath_circ_FC0397	1:5672256|5672999	0	0	0	0	0	0	0	0	0	0	0	0	0	0	0	0	0	0	0	0	0	0	4	591.199	0	0
>Ath_circ_FC0398	1:5723489|5723899	0	0	0	0	0	0	0	0	0	0	0	0	0	0	0	0	0	0	0	0	0	0	5	1337.75	0	0
>Ath_circ_FC0399	1:5723824|5724516	2	329.361	0	0	0	0	0	0	0	0	0	0	0	0	0	0	0	0	0	0	0	0	0	0	0	0
>Ath_circ_FC0400	1:5724902|5725855	0	0	0	0	0	0	0	0	0	0	0	0	0	0	0	0	0	0	0	0	0	0	0	0	2	185.635
>Ath_circ_FC0401	1:5742870|5743329	3	744.284	0	0	0	0	0	0	0	0	0	0	0	0	0	0	0	0	0	0	0	0	0	0	0	0
>Ath_circ_FC0402	1:5801167|5802531	0	0	0	0	0	0	0	0	3	596.545	0	0	0	0	0	0	0	0	0	0	0	0	0	0	0	0
>Ath_circ_FC0403	1:5846592|5847227	15	2691.59	0	0	0	0	0	0	0	0	0	0	0	0	0	0	0	0	0	0	0	0	0	0	0	0
>Ath_circ_FC0404	1:5848906|5849299	0	0	0	0	0	0	0	0	0	0	0	0	0	0	0	0	0	0	0	0	0	0	0	0	5	1123.7
>Ath_circ_FC0405	1:5861173|5862258	0	0	3	351.381	0	0	0	0	0	0	0	0	0	0	0	0	0	0	0	0	0	0	0	0	0	0
>Ath_circ_FC0406	1:5885989|5886259	0	0	0	0	0	0	0	0	0	0	0	0	3	1665.78	0	0	0	0	0	0	0	0	0	0	0	0
>Ath_circ_FC0407	1:5888297|5889857	4	292.437	0	0	0	0	0	0	0	0	0	0	0	0	0	0	0	0	0	0	0	0	0	0	0	0
>Ath_circ_FC0408	1:5947382|5948318	0	0	0	0	0	0	0	0	0	0	0	0	0	0	0	0	0	0	0	0	0	0	2	234.713	0	0
>Ath_circ_FC0409	1:5947856|5948318	0	0	0	0	0	0	0	0	0	0	0	0	0	0	0	0	0	0	0	0	0	0	0	0	4	764.992
>Ath_circ_FC0410	1:5952679|5954279	0	0	0	0	0	0	0	0	0	0	0	0	0	0	0	0	0	0	2	135.71	0	0	0	0	0	0
>Ath_circ_FC0411	1:5956619|5956892	0	0	0	0	0	0	0	0	0	0	0	0	6	3295.09	0	0	0	0	0	0	0	0	0	0	0	0
>Ath_circ_FC0412	1:6007735|6007995	0	0	0	0	0	0	0	0	0	0	0	0	0	0	0	0	0	0	0	0	0	0	0	0	3	1017.79
>Ath_circ_FC0413	1:6045145|6046458	9	781.668	0	0	0	0	0	0	0	0	2	267.951	0	0	0	0	0	0	0	0	0	0	0	0	0	0
>Ath_circ_FC0414	1:6084867|6086319	0	0	0	0	0	0	0	0	0	0	0	0	0	0	0	0	0	0	0	0	0	0	0	0	6	365.648
>Ath_circ_FC0415	1:6085280|6086319	4	438.937	0	0	0	0	0	0	0	0	0	0	0	0	0	0	0	0	0	0	0	0	0	0	0	0
>Ath_circ_FC0416	1:6094168|6094605	0	0	0	0	0	0	0	0	0	0	0	0	0	0	0	0	0	0	0	0	0	0	8	2008.46	0	0
>Ath_circ_FC0417	1:6143479|6143768	2	787.059	0	0	0	0	0	0	0	0	0	0	0	0	0	0	0	0	0	0	0	0	0	0	0	0
>Ath_circ_FC0418	1:6207281|6208793	0	0	0	0	0	0	0	0	0	0	0	0	0	0	0	0	0	0	0	0	0	0	4	290.715	0	0
>Ath_circ_FC0419	1:6222637|6223024	0	0	0	0	0	0	0	0	0	0	0	0	0	0	0	0	0	0	13	3639.87	0	0	0	0	0	0
>Ath_circ_FC0420	1:6316956|6317579	0	0	0	0	0	0	0	0	0	0	0	0	0	0	0	0	0	0	0	0	0	0	10	1762.23	0	0
>Ath_circ_FC0421	1:6322672|6323135	0	0	0	0	18	4417.83	0	0	0	0	0	0	0	0	0	0	0	0	0	0	0	0	0	0	0	0
>Ath_circ_FC0422	1:6417258|6417501	9	4209.48	0	0	0	0	0	0	0	0	0	0	0	0	0	0	0	0	0	0	0	0	0	0	0	0
>Ath_circ_FC0423	1:6441365|6441943	0	0	0	0	0	0	0	0	0	0	0	0	6	1559.34	0	0	0	0	0	0	0	0	0	0	0	0
>Ath_circ_FC0424	1:6548182|6549185	0	0	0	0	0	0	0	0	0	0	0	0	0	0	0	0	0	0	8	865.627	0	0	0	0	0	0
>Ath_circ_FC0425	1:6548475|6549185	0	0	0	0	0	0	0	0	0	0	0	0	0	0	0	0	0	0	0	0	0	0	0	0	2	249.08
>Ath_circ_FC0426	1:6597340|6598196	0	0	0	0	0	0	0	0	0	0	0	0	0	0	0	0	0	0	0	0	4	614.411	0	0	0	0
>Ath_circ_FC0427	1:6599621|6600736	7	715.829	0	0	0	0	0	0	0	0	0	0	0	0	0	0	0	0	0	0	0	0	0	0	0	0
>Ath_circ_FC0428	1:6602832|6604934	0	0	0	0	0	0	0	0	0	0	0	0	0	0	0	0	0	0	3	154.973	0	0	0	0	0	0
>Ath_circ_FC0429	1:6603071|6603696	0	0	0	0	0	0	0	0	0	0	0	0	0	0	0	0	0	0	10	1735.4	0	0	0	0	0	0
>Ath_circ_FC0430	1:6616535|6617076	0	0	0	0	0	0	0	0	0	0	0	0	0	0	0	0	0	0	9	1803.92	0	0	0	0	0	0
>Ath_circ_FC0431	1:6775306|6776394	0	0	0	0	0	0	0	0	0	0	0	0	4	552.712	0	0	0	0	0	0	0	0	0	0	0	0
>Ath_circ_FC0432	1:6779382|6779907	0	0	0	0	0	0	0	0	0	0	0	0	0	0	2	620.133	0	0	0	0	0	0	0	0	0	0
>Ath_circ_FC0433	1:6791068|6791493	4	1071.58	0	0	0	0	0	0	0	0	0	0	0	0	0	0	14	5690.49	0	0	0	0	0	0	0	0
>Ath_circ_FC0434	1:6818250|6818483	2	975.415	0	0	0	0	0	0	0	0	0	0	0	0	0	0	0	0	7	3249.8	0	0	0	0	4	1513.64
>Ath_circ_FC0434	1:6818250|6819028	0	0	0	0	0	0	0	0	0	0	0	0	0	0	0	0	0	0	0	0	0	0	0	0	3	341.006
>Ath_circ_FC0436	1:6818582|6819028	0	0	0	0	0	0	0	0	0	0	0	0	0	0	0	0	2	774.735	0	0	0	0	0	0	0	0
>Ath_circ_FC0437	1:6825142|6825352	0	0	0	0	0	0	0	0	0	0	0	0	0	0	2	1545.92	0	0	0	0	0	0	0	0	0	0
>Ath_circ_FC0438	1:6891713|6893236	8	599.074	8	667.717	0	0	0	0	0	0	0	0	0	0	2	214.035	0	0	0	0	0	0	6	432.925	5	290.511
>Ath_circ_FC0439	1:6897065|6897385	0	0	0	0	0	0	0	0	0	0	0	0	0	0	2	1016.17	0	0	0	0	0	0	0	0	0	0
>Ath_circ_FC0440	1:6919721|6920004	0	0	0	0	0	0	0	0	0	0	2	1239.75	0	0	0	0	0	0	0	0	0	0	0	0	0	0
>Ath_circ_FC0441	1:6933489|6934371	4	516.981	0	0	0	0	0	0	0	0	0	0	0	0	0	0	0	0	0	0	0	0	0	0	0	0
>Ath_circ_FC0442	1:6943228|6943715	0	0	0	0	0	0	0	0	0	0	0	0	0	0	0	0	0	0	6	1335.69	0	0	0	0	0	0
>Ath_circ_FC0443	1:6972631|6973394	0	0	0	0	0	0	0	0	0	0	0	0	0	0	0	0	0	0	0	0	0	0	0	0	2	231.801
>Ath_circ_FC0444	1:6974221|6974379	0	0	5	4000	0	0	0	0	0	0	0	0	0	0	0	0	0	0	0	0	0	0	0	0	0	0
>Ath_circ_FC0015	1:7018032|7018441	0	0	0	0	0	0	0	0	0	0	0	0	0	0	8	3182.34	0	0	0	0	0	0	0	0	0	0
>Ath_circ_FC0445	1:7042644|7042827	0	0	0	0	0	0	0	0	0	0	0	0	0	0	2	1772.77	0	0	0	0	0	0	0	0	0	0
>Ath_circ_FC0446	1:7084878|7085116	0	0	0	0	0	0	0	0	0	0	0	0	2	1259.21	0	0	0	0	0	0	0	0	0	0	0	0
>Ath_circ_FC0447	1:7088247|7088456	0	0	5	3028.57	0	0	0	0	0	0	0	0	0	0	0	0	0	0	0	0	0	0	0	0	0	0
>Ath_circ_FC0448	1:7143107|7144736	0	0	0	0	0	0	0	0	0	0	0	0	0	0	0	0	0	0	2	133.296	0	0	0	0	0	0
>Ath_circ_FC0449	1:7144476|7144715	0	0	0	0	0	0	0	0	0	0	9	6601.65	0	0	0	0	0	0	0	0	0	0	0	0	0	0
>Ath_circ_FC0450	1:7144853|7145140	0	0	5	2208.33	0	0	0	0	0	0	0	0	0	0	0	0	0	0	0	0	0	0	0	0	0	0
>Ath_circ_FC0451	1:7145036|7145503	0	0	0	0	0	0	0	0	0	0	0	0	0	0	0	0	0	0	0	0	0	0	0	0	5	946.024
>Ath_circ_FC0452	1:7145255|7145605	11	3576.52	0	0	0	0	0	0	0	0	0	0	0	0	0	0	0	0	0	0	0	0	0	0	0	0
>Ath_circ_FC0453	1:7145892|7146222	0	0	4	1537.16	0	0	0	0	0	0	0	0	0	0	0	0	0	0	0	0	0	0	0	0	0	0
>Ath_circ_FC0454	1:7210007|7211048	3	328.571	0	0	0	0	0	0	0	0	0	0	0	0	0	0	0	0	0	0	0	0	0	0	0	0
>Ath_circ_FC0455	1:7215683|7216202	0	0	0	0	0	0	0	0	0	0	0	0	0	0	0	0	0	0	0	0	0	0	0	0	10	1702.84
>Ath_circ_FC0456	1:7217794|7218348	2	411.256	0	0	0	0	0	0	0	0	0	0	0	0	0	0	0	0	0	0	0	0	0	0	0	0
>Ath_circ_FC0456	1:7217794|7218754	5	593.775	0	0	0	0	0	0	0	0	0	0	0	0	0	0	0	0	0	0	0	0	0	0	0	0
>Ath_circ_FC0458	1:7246012|7246292	0	0	0	0	0	0	0	0	0	0	0	0	0	0	0	0	0	0	3	1159.82	0	0	0	0	0	0
>Ath_circ_FC0459	1:7277732|7278598	2	263.261	0	0	0	0	0	0	0	0	0	0	0	0	0	0	0	0	0	0	0	0	0	0	0	0
>Ath_circ_FC0460	1:7280669|7280980	0	0	13	5300	0	0	0	0	0	0	0	0	0	0	0	0	0	0	0	0	0	0	0	0	0	0
>Ath_circ_FC0461	1:7305304|7305608	3	1122.53	0	0	0	0	0	0	0	0	0	0	0	0	0	0	0	0	0	0	0	0	0	0	0	0
>Ath_circ_FC0462	1:7379582|7379931	4	1304.27	0	0	0	0	0	0	0	0	0	0	0	0	0	0	0	0	0	0	0	0	0	0	0	0
>Ath_circ_FC0463	1:7381897|7382188	2	781.668	3	1306.85	0	0	14	7248.96	11	10225	11	6631.79	5	2576.64	0	0	10	5929.91	0	0	0	0	0	0	4	1212.98
>Ath_circ_FC0464	1:7440827|7441230	0	0	0	0	0	0	0	0	0	0	0	0	0	0	0	0	0	0	0	0	0	0	0	0	7	1534.24
>Ath_circ_FC0465	1:7487360|7487822	0	0	0	0	0	0	0	0	0	0	0	0	0	0	0	0	0	0	0	0	0	0	0	0	2	382.496
>Ath_circ_FC0466	1:7558475|7560288	5	314.563	5	350.606	10	627.794	6	500.086	2	299.259	0	0	8	663.62	3	269.727	9	859.085	33	1976.29	21	1523.92	22	1333.62	6	292.881
>Ath_circ_FC0467	1:7576585|7577346	0	0	0	0	0	0	0	0	0	0	0	0	0	0	0	0	0	0	0	0	5	863.763	0	0	0	0
>Ath_circ_FC0468	1:7585908|7586740	0	0	0	0	0	0	0	0	0	0	7	1479.36	0	0	0	0	0	0	0	0	0	0	0	0	0	0
>Ath_circ_FC0469	1:7586163|7586740	0	0	0	0	0	0	0	0	0	0	0	0	0	0	0	0	0	0	0	0	0	0	0	0	3	459.591
>Ath_circ_FC0470	1:7591353|7591818	0	0	0	0	0	0	0	0	0	0	0	0	0	0	0	0	0	0	0	0	0	0	0	0	20	3800.34
>Ath_circ_FC0471	1:7601450|7602441	0	0	0	0	0	0	23	3505.47	0	0	0	0	0	0	0	0	0	0	0	0	0	0	0	0	0	0
>Ath_circ_FC0472	1:7633879|7634698	0	0	0	0	0	0	0	0	0	0	0	0	0	0	0	0	0	0	0	0	0	0	5	670.506	0	0
>Ath_circ_FC0473	1:7647242|7647527	0	0	0	0	0	0	0	0	0	0	0	0	0	0	0	0	0	0	0	0	0	0	19	7305.23	0	0
>Ath_circ_FC0474	1:7681667|7682407	0	0	0	0	0	0	0	0	0	0	0	0	0	0	0	0	0	0	0	0	0	0	0	0	3	358.493
>Ath_circ_FC0475	1:7778475|7778755	0	0	0	0	0	0	0	0	0	0	0	0	0	0	0	0	10	6162.04	0	0	0	0	0	0	0	0
>Ath_circ_FC0476	1:7779672|7780355	0	0	0	0	0	0	0	0	0	0	0	0	0	0	0	0	0	0	0	0	0	0	0	0	3	388.368
>Ath_circ_FC0477	1:7879089|7880684	0	0	0	0	0	0	0	0	0	0	0	0	7	659.982	0	0	0	0	0	0	0	0	10	688.991	0	0
>Ath_circ_FC0478	1:7912723|7914083	0	0	0	0	0	0	0	0	7	1396.03	0	0	0	0	0	0	0	0	0	0	0	0	0	0	0	0
>Ath_circ_FC0479	1:7953348|7953808	0	0	0	0	0	0	0	0	0	0	0	0	0	0	0	0	12	4507.25	0	0	2	571.095	0	0	0	0
>Ath_circ_FC0480	1:8001096|8001883	0	0	0	0	0	0	3	575.606	0	0	0	0	0	0	0	0	0	0	0	0	0	0	0	0	0	0
>Ath_circ_FC0481	1:8029086|8029524	0	0	0	0	0	0	0	0	0	0	0	0	0	0	0	0	0	0	14	3464.48	0	0	0	0	0	0
>Ath_circ_FC0482	1:8051455|8052480	0	0	0	0	0	0	0	0	0	0	0	0	0	0	0	0	0	0	11	1164.72	0	0	0	0	0	0
>Ath_circ_FC0483	1:8117829|8118669	0	0	0	0	0	0	0	0	0	0	0	0	0	0	0	0	0	0	0	0	0	0	3	392.258	0	0
>Ath_circ_FC0484	1:8120431|8120887	0	0	0	0	9	2242.75	0	0	0	0	0	0	0	0	0	0	0	0	0	0	0	0	0	0	0	0
>Ath_circ_FC0485	1:8149104|8149439	0	0	0	0	0	0	9	4049.8	0	0	0	0	0	0	0	0	0	0	0	0	0	0	0	0	0	0
>Ath_circ_FC0486	1:8216519|8217189	0	0	0	0	0	0	0	0	0	0	0	0	0	0	0	0	0	0	0	0	0	0	3	491.638	0	0
>Ath_circ_FC0487	1:8216974|8217189	12	6340.2	0	0	0	0	0	0	0	0	0	0	0	0	0	0	0	0	0	0	0	0	0	0	0	0
>Ath_circ_FC0488	1:8234685|8234870	0	0	0	0	0	0	0	0	0	0	0	0	0	0	3	2630.57	0	0	0	0	0	0	0	0	0	0
>Ath_circ_FC0489	1:8249248|8249882	0	0	0	0	0	0	0	0	0	0	0	0	0	0	2	513.685	0	0	0	0	0	0	0	0	0	0
>Ath_circ_FC0490	1:8268931|8269277	8	2631.09	0	0	0	0	0	0	0	0	0	0	0	0	0	0	0	0	0	0	0	0	0	0	0	0
>Ath_circ_FC0491	1:8269869|8270458	0	0	0	0	0	0	0	0	0	0	0	0	0	0	0	0	0	0	0	0	0	0	2	372.756	0	0
>Ath_circ_FC0491	1:8269869|8270977	0	0	4	458.792	0	0	0	0	0	0	0	0	0	0	0	0	0	0	0	0	0	0	0	0	0	0
>Ath_circ_FC0493	1:8284977|8285565	0	0	0	0	0	0	0	0	0	0	9	2689.97	0	0	0	0	0	0	0	0	0	0	0	0	0	0
>Ath_circ_FC0494	1:8323451|8324050	0	0	0	0	0	0	0	0	0	0	5	1467.03	0	0	4	1087.3	0	0	0	0	0	0	0	0	9	1328.22
>Ath_circ_FC0495	1:8335056|8335303	8	3681.41	0	0	0	0	0	0	0	0	0	0	0	0	0	0	0	0	0	0	0	0	0	0	0	0
>Ath_circ_FC0496	1:8396266|8397250	0	0	0	0	0	0	0	0	0	0	0	0	0	0	0	0	3	527.371	0	0	0	0	0	0	0	0
>Ath_circ_FC0497	1:8467362|8467948	0	0	0	0	0	0	0	0	0	0	0	0	0	0	0	0	22	6489.56	0	0	0	0	0	0	0	0
>Ath_circ_FC0498	1:8566769|8567425	2	347.408	0	0	0	0	0	0	0	0	0	0	0	0	0	0	0	0	0	0	0	0	0	0	0	0
>Ath_circ_FC0499	1:8569330|8569948	0	0	0	0	0	0	0	0	0	0	12	3412.81	0	0	0	0	0	0	0	0	0	0	0	0	0	0
>Ath_circ_FC0500	1:8611523|8611752	8	3969.52	0	0	0	0	0	0	0	0	0	0	0	0	0	0	0	0	0	0	0	0	0	0	0	0
>Ath_circ_FC0501	1:8619957|8620349	2	580.781	0	0	0	0	0	0	0	0	0	0	0	0	0	0	0	0	0	0	0	0	0	0	0	0
>Ath_circ_FC0502	1:8641503|8641916	0	0	0	0	0	0	0	0	0	0	0	0	2	726.936	0	0	0	0	0	0	0	0	0	0	0	0
>Ath_circ_FC0503	1:8685974|8686775	6	853.792	0	0	0	0	0	0	0	0	0	0	0	0	0	0	0	0	0	0	0	0	0	0	0	0
>Ath_circ_FC0504	1:8686509|8687689	0	0	0	0	0	0	0	0	0	0	0	0	0	0	0	0	0	0	0	0	0	0	0	0	2	149.954
>Ath_circ_FC0505	1:8686919|8687689	2	296.04	0	0	0	0	0	0	0	0	0	0	0	0	0	0	0	0	0	0	0	0	0	0	0	0
>Ath_circ_FC0506	1:8751082|8751896	0	0	0	0	0	0	0	0	0	0	0	0	0	0	0	0	0	0	6	799.775	0	0	0	0	0	0
>Ath_circ_FC0507	1:8761748|8762917	0	0	12	1304.62	0	0	0	0	0	0	0	0	0	0	0	0	0	0	0	0	0	0	0	0	0	0
>Ath_circ_FC0508	1:8841666|8842026	4	1264.53	0	0	0	0	0	0	0	0	0	0	0	0	0	0	0	0	0	0	0	0	0	0	0	0
>Ath_circ_FC0508	1:8841666|8842038	0	0	0	0	0	0	0	0	0	0	0	0	0	0	0	0	0	0	0	0	0	0	0	0	6	1424.36
>Ath_circ_FC0510	1:8902138|8902887	0	0	0	0	0	0	0	0	3	1085.71	0	0	0	0	0	0	0	0	0	0	0	0	0	0	0	0
>Ath_circ_FC0511	1:8976881|8977599	0	0	0	0	0	0	0	0	0	0	0	0	3	627.855	0	0	0	0	0	0	0	0	0	0	0	0
>Ath_circ_FC0512	1:9003254|9003653	0	0	0	0	0	0	0	0	0	0	0	0	0	0	0	0	0	0	0	0	4	1316.37	0	0	0	0
>Ath_circ_FC0513	1:9057990|9058516	0	0	0	0	0	0	0	0	0	0	0	0	0	0	0	0	0	0	3	618.422	0	0	0	0	0	0
>Ath_circ_FC0514	1:9067152|9068246	0	0	0	0	0	0	0	0	0	0	0	0	0	0	0	0	0	0	0	0	6	721.301	42	4217.76	2	161.731
>Ath_circ_FC0515	1:9067488|9068246	0	0	0	0	0	0	0	0	0	0	0	0	0	0	0	0	0	0	2	286.261	0	0	0	0	0	0
>Ath_circ_FC0516	1:9197953|9198769	0	0	0	0	16	2230.24	0	0	0	0	0	0	0	0	0	0	0	0	0	0	0	0	0	0	0	0
>Ath_circ_FC0517	1:9206994|9207198	0	0	16	9927.81	0	0	0	0	0	0	0	0	0	0	0	0	0	0	0	0	0	0	0	0	0	0
>Ath_circ_FC0518	1:9242044|9242323	0	0	0	0	0	0	0	0	0	0	0	0	0	0	2	1164.96	0	0	0	0	0	0	0	0	0	0
>Ath_circ_FC0519	1:9260011|9260323	0	0	0	0	0	0	0	0	0	0	0	0	0	0	0	0	0	0	0	0	0	0	0	0	2	565.801
>Ath_circ_FC0520	1:9381957|9382419	0	0	0	0	0	0	0	0	3	1758.71	0	0	0	0	0	0	0	0	0	0	0	0	0	0	4	764.992
>Ath_circ_FC0521	1:9407668|9408594	0	0	0	0	0	0	0	0	0	0	0	0	2	324.651	0	0	0	0	0	0	0	0	0	0	0	0
>Ath_circ_FC0522	1:9495891|9496577	0	0	0	0	0	0	0	0	0	0	0	0	0	0	0	0	0	0	0	0	2	383.224	0	0	0	0
>Ath_circ_FC0523	1:9505718|9506186	0	0	0	0	0	0	0	0	0	0	0	0	0	0	0	0	0	0	0	0	0	0	6	1406.78	0	0
>Ath_circ_FC0524	1:9513189|9514524	3	256.265	0	0	0	0	0	0	0	0	0	0	0	0	0	0	0	0	0	0	0	0	0	0	0	0
>Ath_circ_FC0525	1:9519543|9519816	0	0	0	0	0	0	0	0	0	0	4	2569.98	0	0	0	0	0	0	0	0	0	0	0	0	0	0
>Ath_circ_FC0526	1:9524131|9524841	0	0	0	0	0	0	0	0	0	0	0	0	0	0	0	0	0	0	0	0	0	0	0	0	8	996.319
>Ath_circ_FC0527	1:9669097|9671017	0	0	0	0	0	0	0	0	0	0	9	824.776	0	0	0	0	0	0	0	0	0	0	0	0	0	0
>Ath_circ_FC0528	1:9670307|9670619	0	0	2	812.78	0	0	0	0	0	0	0	0	0	0	0	0	0	0	0	0	0	0	0	0	18	5092.21
>Ath_circ_FC0529	1:9675411|9675833	0	0	0	0	0	0	0	0	0	0	4	1664.72	0	0	0	0	0	0	0	0	0	0	0	0	0	0
>Ath_circ_FC0530	1:9729170|9729435	0	0	0	0	0	0	0	0	6	6122.43	0	0	0	0	0	0	0	0	0	0	0	0	0	0	0	0
>Ath_circ_FC0531	1:9747227|9747653	0	0	0	0	0	0	0	0	0	0	0	0	3	1057.21	0	0	0	0	0	0	0	0	0	0	0	0
>Ath_circ_FC0532	1:9780130|9780507	0	0	0	0	0	0	0	0	0	0	0	0	0	0	0	0	0	0	0	0	0	0	0	0	2	468.507
>Ath_circ_FC0533	1:9814629|9815190	0	0	0	0	0	0	0	0	0	0	0	0	0	0	0	0	0	0	0	0	0	0	0	0	3	472.675
>Ath_circ_FC0534	1:9833247|9834023	0	0	0	0	0	0	0	0	0	0	0	0	0	0	0	0	0	0	2	279.63	0	0	0	0	0	0
>Ath_circ_FC0535	1:9876021|9876318	0	0	0	0	0	0	0	0	3	2732.5	0	0	0	0	0	0	0	0	0	0	0	0	0	0	0	0
>Ath_circ_FC0536	1:9964393|9965281	0	0	4	572.329	0	0	0	0	0	0	0	0	0	0	0	0	0	0	0	0	0	0	0	0	0	0
>Ath_circ_FC0537	1:9973072|9973303	0	0	0	0	0	0	0	0	0	0	0	0	0	0	2	1405.99	0	0	0	0	0	0	0	0	0	0
>Ath_circ_FC0538	1:9982125|9982880	0	0	0	0	0	0	0	0	0	0	0	0	0	0	0	0	0	0	0	0	0	0	0	0	2	234.253
>Ath_circ_FC0539	1:9983050|9983639	0	0	0	0	0	0	0	0	2	920.095	0	0	0	0	0	0	0	0	0	0	0	0	0	0	0	0
>Ath_circ_FC0539	1:9983050|9984761	0	0	0	0	0	0	0	0	0	0	0	0	0	0	0	0	0	0	0	0	0	0	0	0	3	155.166
>Ath_circ_FC0541	1:10016024|10016377	0	0	0	0	0	0	0	0	2	1533.49	0	0	0	0	0	0	0	0	0	0	0	0	0	0	0	0
>Ath_circ_FC0542	1:10029674|10029943	18	7608.24	0	0	0	0	0	0	0	0	0	0	0	0	0	0	0	0	0	0	0	0	0	0	0	0
>Ath_circ_FC0542	1:10029674|10030213	0	0	0	0	0	0	0	0	0	0	4	1304.03	0	0	0	0	0	0	0	0	0	0	0	0	0	0
>Ath_circ_FC0544	1:10075360|10075858	0	0	4	1019.64	0	0	0	0	0	0	0	0	0	0	0	0	0	0	0	0	0	0	0	0	0	0
>Ath_circ_FC0545	1:10150003|10151045	0	0	0	0	0	0	0	0	0	0	0	0	0	0	0	0	0	0	4	416.63	0	0	0	0	0	0
>Ath_circ_FC0546	1:10217150|10217887	0	0	0	0	0	0	0	0	0	0	10	2385.42	0	0	0	0	0	0	0	0	0	0	0	0	0	0
>Ath_circ_FC0547	1:10298838|10299456	0	0	0	0	0	0	0	0	0	0	0	0	0	0	0	0	0	0	0	0	0	0	0	0	2	286.1
>Ath_circ_FC0548	1:10372359|10372840	0	0	0	0	0	0	0	0	0	0	0	0	0	0	0	0	7	2514.68	0	0	0	0	0	0	0	0
>Ath_circ_FC0549	1:10415670|10416889	0	0	0	0	0	0	0	0	0	0	0	0	0	0	0	0	0	0	2	178.092	0	0	0	0	0	0
>Ath_circ_FC0550	1:10439107|10442798	0	0	0	0	15	462.684	0	0	0	0	0	0	0	0	15	662.629	0	0	0	0	0	0	0	0	0	0
>Ath_circ_FC0551	1:10460639|10461577	0	0	0	0	0	0	0	0	0	0	0	0	0	0	0	0	18	3319.23	0	0	0	0	0	0	0	0
>Ath_circ_FC0552	1:10466307|10466917	0	0	0	0	0	0	0	0	0	0	0	0	0	0	0	0	0	0	0	0	0	0	0	0	5	724.614
>Ath_circ_FC0553	1:10471305|10471595	0	0	0	0	0	0	0	0	0	0	0	0	0	0	2	1120.93	0	0	0	0	0	0	0	0	0	0
>Ath_circ_FC0554	1:10478324|10478483	0	0	0	0	0	0	0	0	0	0	0	0	0	0	2	2038.69	0	0	0	0	0	0	0	0	0	0
>Ath_circ_FC0555	1:10498524|10499244	0	0	0	0	0	0	0	0	0	0	8	1953.33	0	0	0	0	0	0	0	0	0	0	0	0	0	0
>Ath_circ_FC0556	1:10498644|10499244	0	0	3	634.942	2	378.975	6	1509.41	0	0	0	0	0	0	0	0	0	0	0	0	0	0	0	0	0	0
>Ath_circ_FC0557	1:10500258|10500813	0	0	0	0	0	0	0	0	0	0	0	0	0	0	0	0	0	0	0	0	0	0	4	791.101	0	0
>Ath_circ_FC0558	1:10588280|10589239	0	0	0	0	0	0	0	0	0	0	0	0	0	0	0	0	0	0	0	0	0	0	6	687.269	0	0
>Ath_circ_FC0559	1:10643155|10644027	0	0	0	0	0	0	0	0	0	0	0	0	0	0	0	0	0	0	0	0	0	0	0	0	4	405.717
>Ath_circ_FC0560	1:10717252|10717434	0	0	6	4170.49	0	0	0	0	0	0	0	0	0	0	0	0	0	0	0	0	0	0	0	0	0	0
>Ath_circ_FC0561	1:10729578|10731334	0	0	0	0	0	0	77	6625.97	0	0	0	0	0	0	0	0	0	0	0	0	0	0	0	0	0	0
>Ath_circ_FC0562	1:10732617|10734012	10	817.504	0	0	0	0	0	0	0	0	0	0	0	0	0	0	0	0	0	0	0	0	0	0	0	0
>Ath_circ_FC0563	1:10735696|10736452	0	0	0	0	0	0	0	0	0	0	0	0	0	0	0	0	0	0	0	0	0	0	0	0	7	818.804
>Ath_circ_FC0564	1:10753542|10753915	0	0	0	0	0	0	0	0	0	0	0	0	0	0	0	0	0	0	11	3195.18	0	0	0	0	0	0
>Ath_circ_FC0565	1:10767983|10769114	0	0	0	0	0	0	0	0	0	0	0	0	0	0	0	0	0	0	0	0	2	232.575	0	0	0	0
>Ath_circ_FC0566	1:10782735|10783109	0	0	0	0	0	0	0	0	0	0	0	0	0	0	2	869.84	0	0	0	0	0	0	0	0	0	0
>Ath_circ_FC0567	1:10796547|10797285	0	0	0	0	0	0	0	0	0	0	0	0	0	0	0	0	0	0	0	0	0	0	5	743.999	10	1198.21
>Ath_circ_FC0568	1:10796996|10797285	0	0	0	0	0	0	0	0	0	0	11	6677.53	0	0	0	0	0	0	0	0	0	0	0	0	0	0
>Ath_circ_FC0569	1:10797374|10798235	0	0	0	0	0	0	0	0	0	0	0	0	0	0	0	0	0	0	0	0	0	0	0	0	7	719.066
>Ath_circ_FC0570	1:10797765|10798414	0	0	0	0	0	0	0	0	0	0	0	0	0	0	0	0	0	0	0	0	2	405.038	0	0	0	0
>Ath_circ_FC0571	1:10807742|10807961	0	0	0	0	0	0	0	0	0	0	0	0	0	0	0	0	0	0	0	0	0	0	0	0	4	1609.96
>Ath_circ_FC0572	1:10812007|10812393	6	1769.36	3	986.047	0	0	0	0	0	0	0	0	4	1555.31	0	0	0	0	0	0	0	0	7	1988.99	4	915.223
>Ath_circ_FC0573	1:10817673|10818298	0	0	0	0	0	0	0	0	0	0	2	562.441	0	0	0	0	0	0	0	0	0	0	0	0	0	0
>Ath_circ_FC0574	1:10832906|10834763	0	0	10	684.607	0	0	0	0	0	0	0	0	0	0	0	0	0	0	0	0	0	0	0	0	0	0
>Ath_circ_FC0574	1:10832906|10835034	2	107.209	0	0	0	0	0	0	0	0	0	0	0	0	0	0	0	0	0	0	0	0	0	0	0	0
>Ath_circ_FC5574	1:10833748|10835034	0	0	0	0	0	0	0	0	8	1687.2	0	0	0	0	0	0	0	0	0	0	0	0	0	0	0	0
>Ath_circ_FC0577	1:10834335|10834639	0	0	0	0	0	0	0	0	0	0	0	0	0	0	0	0	0	0	0	0	0	0	0	0	2	580.641
>Ath_circ_FC0578	1:10843219|10844329	0	0	0	0	0	0	0	0	0	0	0	0	0	0	0	0	0	0	0	0	2	236.971	0	0	0	0
>Ath_circ_FC0579	1:10856247|10857069	0	0	0	0	0	0	0	0	6	1978.82	0	0	0	0	0	0	0	0	0	0	0	0	0	0	0	0
>Ath_circ_FC0580	1:10863237|10863836	0	0	0	0	0	0	0	0	0	0	0	0	4	1003.17	0	0	0	0	0	0	0	0	0	0	0	0
>Ath_circ_FC0581	1:10882178|10882856	0	0	0	0	0	0	0	0	0	0	0	0	0	0	0	0	0	0	5	799.972	4	775.479	0	0	0	0
>Ath_circ_FC0582	1:10948558|10948835	0	0	0	0	0	0	0	0	0	0	0	0	0	0	2	1173.35	0	0	0	0	0	0	0	0	0	0
>Ath_circ_FC0583	1:10948902|10949162	0	0	0	0	0	0	0	0	3	3119.86	0	0	0	0	0	0	0	0	0	0	0	0	0	0	0	0
>Ath_circ_FC0584	1:11086823|11087583	0	0	0	0	0	0	0	0	0	0	0	0	0	0	0	0	0	0	0	0	0	0	2	288.996	0	0
>Ath_circ_FC0585	1:11143851|11144015	0	0	0	0	0	0	0	0	0	0	0	0	0	0	2	1976.91	0	0	0	0	0	0	0	0	0	0
>Ath_circ_FC0586	1:11159421|11160165	0	0	0	0	0	0	0	0	0	0	0	0	0	0	0	0	0	0	0	0	0	0	0	0	2	237.712
>Ath_circ_FC0587	1:11215348|11215583	0	0	16	8623.73	10	4825.5	0	0	0	0	0	0	0	0	0	0	0	0	0	0	0	0	0	0	0	0
>Ath_circ_FC0588	1:11215355|11215583	0	0	0	0	0	0	0	0	0	0	0	0	0	0	2	1424.41	0	0	0	0	0	0	0	0	0	0
>Ath_circ_FC0589	1:11215667|11215952	0	0	0	0	0	0	0	0	0	0	0	0	0	0	0	0	0	0	0	0	0	0	0	0	4	1238.43
>Ath_circ_FC0590	1:11219015|11219324	0	0	0	0	0	0	0	0	0	0	0	0	0	0	0	0	0	0	0	0	0	0	0	0	2	571.276
>Ath_circ_FC0591	1:11233136|11234414	0	0	0	0	0	0	0	0	2	424.438	6	825.851	0	0	0	0	0	0	0	0	0	0	0	0	0	0
>Ath_circ_FC0592	1:11266792|11267248	0	0	0	0	0	0	0	0	0	0	0	0	0	0	0	0	0	0	0	0	2	576.094	0	0	0	0
>Ath_circ_FC0593	1:11326903|11327253	0	0	0	0	0	0	0	0	0	0	0	0	0	0	0	0	0	0	2	619.01	0	0	0	0	0	0
>Ath_circ_FC0594	1:11332779|11333248	0	0	0	0	0	0	0	0	0	0	0	0	0	0	0	0	0	0	0	0	2	560.159	0	0	0	0
>Ath_circ_FC0016	1:11333027|11333248	2	1028.14	6	3437.84	0	0	0	0	0	0	0	0	0	0	2	1469.32	0	0	0	0	11	6522.58	0	0	0	0
>Ath_circ_FC0595	1:11344428|11344696	4	1697	0	0	0	0	0	0	0	0	0	0	0	0	0	0	0	0	0	0	0	0	0	0	0	0
>Ath_circ_FC0596	1:11533810|11534054	0	0	0	0	0	0	0	0	0	0	0	0	0	0	0	0	0	0	0	0	0	0	0	0	10	3614.2
>Ath_circ_FC0597	1:11541763|11542103	0	0	0	0	0	0	0	0	4	3183.91	4	2065.03	0	0	0	0	0	0	0	0	0	0	0	0	0	0
>Ath_circ_FC0598	1:11606962|11607415	0	0	0	0	0	0	0	0	0	0	0	0	0	0	0	0	0	0	0	0	0	0	4	968.837	0	0
>Ath_circ_FC0599	1:11608348|11609226	15	1947.5	0	0	0	0	0	0	0	0	0	0	0	0	0	0	0	0	0	0	0	0	0	0	0	0
>Ath_circ_FC0600	1:11613102|11613271	0	0	4	2992.94	0	0	0	0	0	0	0	0	0	0	0	0	0	0	0	0	0	0	0	0	0	0
>Ath_circ_FC0601	1:11657370|11658526	0	0	0	0	0	0	0	0	0	0	0	0	0	0	2	281.927	0	0	0	0	0	0	0	0	0	0
>Ath_circ_FC0602	1:11759977|11760817	2	271.4	0	0	0	0	0	0	0	0	0	0	0	0	0	0	0	0	0	0	0	0	0	0	0	0
>Ath_circ_FC0603	1:11778554|11779629	6	636.377	0	0	0	0	0	0	5	1261.28	0	0	4	559.39	4	606.301	8	1287.39	2	201.926	4	489.359	2	204.392	10	822.935
>Ath_circ_FC0603	1:11778554|11780741	0	0	0	0	0	0	4	276.403	24	2977.27	6	482.753	0	0	26	1938.06	3	237.413	0	0	18	1082.94	0	0	6	242.819
>Ath_circ_FC0605	1:11800097|11800279	0	0	0	0	0	0	0	0	0	0	0	0	5	4111.36	0	0	0	0	0	0	0	0	0	0	0	0
>Ath_circ_FC0606	1:11923165|11923524	0	0	0	0	0	0	0	0	0	0	0	0	0	0	0	0	0	0	5	1508.84	0	0	0	0	0	0
>Ath_circ_FC0607	1:11987130|11987671	0	0	0	0	0	0	0	0	0	0	4	1299.22	0	0	0	0	0	0	0	0	0	0	8	1623.07	0	0
>Ath_circ_FC0608	1:12093383|12094009	5	910.076	0	0	0	0	0	0	0	0	0	0	0	0	0	0	0	0	0	0	0	0	0	0	0	0
>Ath_circ_FC0609	1:12145684|12145942	0	0	0	0	0	0	0	0	6	6287.91	0	0	0	0	0	0	0	0	0	0	0	0	0	0	0	0
>Ath_circ_FC0610	1:12181593|12182138	0	0	0	0	0	0	0	0	0	0	0	0	0	0	0	0	0	0	0	0	2	482.189	0	0	0	0
>Ath_circ_FC0611	1:12195268|12195957	0	0	4	737.391	0	0	0	0	0	0	0	0	0	0	0	0	0	0	0	0	0	0	0	0	0	0
>Ath_circ_FC0611	1:12195268|12196344	0	0	0	0	0	0	0	0	0	0	0	0	0	0	5	757.173	0	0	0	0	0	0	0	0	0	0
>Ath_circ_FC0611	1:12195268|12196367	0	0	14	1618.91	0	0	0	0	0	0	0	0	0	0	0	0	0	0	0	0	0	0	0	0	0	0
>Ath_circ_FC0611	1:12195268|12196524	19	1725.02	18	1821.48	0	0	0	0	0	0	0	0	0	0	3	389.248	0	0	0	0	7	733.065	0	0	4	281.775
>Ath_circ_FC0611	1:12195268|12196544	0	0	0	0	0	0	0	0	0	0	4	551.43	0	0	0	0	0	0	0	0	0	0	0	0	0	0
>Ath_circ_FC0616	1:12197021|12199163	0	0	0	0	0	0	0	0	0	0	0	0	0	0	0	0	0	0	0	0	0	0	0	0	2	82.6391
>Ath_circ_FC0616	1:12197021|12199193	0	0	0	0	0	0	0	0	3	374.728	0	0	0	0	4	300.221	0	0	7	349.955	3	181.736	0	0	0	0
>Ath_circ_FC0618	1:12207164|12208359	0	0	0	0	0	0	0	0	0	0	0	0	0	0	0	0	0	0	0	0	0	0	4	367.769	0	0
>Ath_circ_FC0619	1:12349899|12350278	0	0	0	0	0	0	0	0	0	0	0	0	0	0	0	0	0	0	0	0	3	1039.24	0	0	0	0
>Ath_circ_FC0619	1:12349899|12350586	0	0	0	0	0	0	0	0	0	0	0	0	0	0	0	0	9	2265.09	0	0	0	0	0	0	0	0
>Ath_circ_FC0017	1:12350714|12350970	0	0	0	0	0	0	0	0	0	0	0	0	2	1171.02	0	0	0	0	0	0	3	1536.62	0	0	0	0
>Ath_circ_FC0621	1:12356823|12357062	0	0	0	0	0	0	0	0	0	0	0	0	0	0	3	2038.69	0	0	0	0	0	0	0	0	0	0
>Ath_circ_FC0622	1:12432012|12432472	0	0	0	0	0	0	0	0	0	0	0	0	0	0	0	0	0	0	3	706.96	0	0	4	954.126	0	0
>Ath_circ_FC0623	1:12459583|12460265	3	501.275	0	0	0	0	0	0	0	0	0	0	0	0	0	0	0	0	0	0	0	0	0	0	0	0
>Ath_circ_FC0624	1:12464632|12465170	0	0	0	0	15	3169.25	0	0	0	0	0	0	0	0	0	0	0	0	0	0	0	0	0	0	0	0
>Ath_circ_FC0625	1:12550957|12551419	0	0	15	4120.95	0	0	0	0	3	1758.71	0	0	2	650.004	0	0	0	0	8	1877.08	0	0	8	1900.01	6	1147.49
>Ath_circ_FC0626	1:12586144|12586461	0	0	0	0	0	0	0	0	0	0	0	0	0	0	0	0	0	0	0	0	2	827.909	0	0	0	0
>Ath_circ_FC0627	1:12598848|12600110	0	0	0	0	0	0	0	0	0	0	4	557.542	0	0	0	0	0	0	0	0	0	0	0	0	0	0
>Ath_circ_FC0628	1:12599082|12600110	6	665.444	5	618.076	0	0	0	0	0	0	0	0	0	0	0	0	0	0	0	0	2	255.855	0	0	0	0
>Ath_circ_FC0629	1:13225990|13226499	0	0	0	0	0	0	0	0	0	0	0	0	2	590.101	0	0	0	0	0	0	0	0	0	0	0	0
>Ath_circ_FC0630	1:13534167|13534537	0	0	0	0	0	0	0	0	0	0	0	0	0	0	0	0	16	7467.53	0	0	0	0	0	0	0	0
>Ath_circ_FC0631	1:13539356|13539625	0	0	0	0	0	0	0	0	0	0	0	0	0	0	0	0	0	0	3	1207.07	0	0	0	0	0	0
>Ath_circ_FC0632	1:13540891|13541104	0	0	0	0	0	0	0	0	6	7610.13	0	0	0	0	0	0	37	29937.7	0	0	0	0	0	0	0	0
>Ath_circ_FC0633	1:13697188|13697520	0	0	0	0	0	0	0	0	0	0	0	0	0	0	2	979.55	0	0	0	0	0	0	0	0	0	0
>Ath_circ_FC0634	1:14158535|14158796	0	0	0	0	7	3042.65	0	0	0	0	0	0	0	0	0	0	0	0	0	0	0	0	0	0	0	0
>Ath_circ_FC0635	1:14158969|14160909	0	0	0	0	0	0	0	0	0	0	0	0	0	0	0	0	0	0	9	503.723	0	0	0	0	0	0
>Ath_circ_FC0636	1:14159909|14160909	0	0	0	0	0	0	0	0	0	0	0	0	0	0	0	0	0	0	0	0	0	0	5	549.266	0	0
>Ath_circ_FC0637	1:14160333|14160909	0	0	0	0	0	0	0	0	0	0	0	0	0	0	0	0	0	0	0	0	0	0	27	5145.58	0	0
>Ath_circ_FC0638	1:14160353|14160909	0	0	0	0	0	0	0	0	0	0	0	0	0	0	0	0	0	0	0	0	0	0	0	0	7	1112.81
>Ath_circ_FC0639	1:14160448|14160909	0	0	0	0	0	0	0	0	6	3525.04	0	0	0	0	0	0	0	0	0	0	0	0	0	0	0	0
>Ath_circ_FC0640	1:14160516|14160909	3	868.961	0	0	0	0	0	0	0	0	0	0	0	0	0	0	0	0	9	2481.54	0	0	0	0	12	2696.89
>Ath_circ_FC0641	1:14160534|14160909	0	0	9	3044.68	0	0	0	0	0	0	0	0	0	0	0	0	0	0	0	0	0	0	0	0	0	0
>Ath_circ_FC0642	1:14160595|14160909	8	2898.38	0	0	0	0	0	0	0	0	0	0	0	0	0	0	0	0	0	0	0	0	0	0	0	0
>Ath_circ_FC0643	1:14160611|14160909	0	0	7	2977.93	0	0	0	0	0	0	0	0	8	4026.11	0	0	0	0	16	5813.31	0	0	0	0	9	2665.32
>Ath_circ_FC0644	1:15604814|15605159	0	0	0	0	0	0	0	0	0	0	0	0	0	0	0	0	0	0	0	0	0	0	10	3178.12	0	0
>Ath_circ_FC0645	1:16127919|16128844	0	0	0	0	0	0	0	0	0	0	0	0	0	0	0	0	0	0	0	0	0	0	7	831.254	0	0
>Ath_circ_FC5016	1:16128153|16128572	3	815.168	0	0	0	0	0	0	0	0	0	0	0	0	0	0	0	0	0	0	0	0	2	523.633	2	421.656
>Ath_circ_FC0647	1:16128500|16129047	2	416.509	0	0	0	0	0	0	0	0	0	0	0	0	0	0	0	0	0	0	0	0	0	0	0	0
>Ath_circ_FC0648	1:16129008|16129301	0	0	0	0	0	0	0	0	0	0	0	0	0	0	0	0	0	0	0	0	0	0	0	0	6	1807.1
>Ath_circ_FC0649	1:16136304|16137230	0	0	0	0	0	0	0	0	0	0	0	0	15	2434.88	0	0	0	0	0	0	0	0	0	0	0	0
>Ath_circ_FC0650	1:16267609|16267770	0	0	0	0	0	0	0	0	0	0	0	0	0	0	2	2013.52	0	0	0	0	0	0	0	0	0	0
>Ath_circ_FC0651	1:16268039|16268227	0	0	0	0	0	0	0	0	0	0	0	0	0	0	2	1725.87	0	0	0	0	0	0	0	0	0	0
>Ath_circ_FC0652	1:16428628|16428867	0	0	0	0	0	0	0	0	0	0	0	0	0	0	0	0	5	3607.36	0	0	0	0	0	0	0	0
>Ath_circ_FC0653	1:16619332|16620232	0	0	0	0	0	0	0	0	0	0	0	0	0	0	0	0	0	0	0	0	0	0	0	0	8	786.218
>Ath_circ_FC0654	1:16709058|16709228	0	0	0	0	0	0	0	0	0	0	0	0	0	0	0	0	0	0	0	0	0	0	4	2572.23	0	0
>Ath_circ_FC0655	1:16797274|16797830	0	0	0	0	0	0	0	0	2	974.607	0	0	0	0	0	0	0	0	0	0	0	0	0	0	0	0
>Ath_circ_FC0656	1:16797519|16798439	0	0	4	552.443	0	0	0	0	0	0	0	0	0	0	0	0	0	0	0	0	0	0	0	0	0	0
>Ath_circ_FC0657	1:16797905|16798293	4	1173.51	16	5231.88	29	8489.91	0	0	0	0	0	0	0	0	0	0	0	0	14	3909.79	0	0	0	0	0	0
>Ath_circ_FC0658	1:16849283|16849891	0	0	0	0	0	0	0	0	0	0	0	0	0	0	0	0	0	0	0	0	0	0	2	361.126	0	0
>Ath_circ_FC0659	1:16850457|16850700	0	0	0	0	0	0	0	0	0	0	0	0	0	0	0	0	0	0	18	8014.14	0	0	0	0	0	0
>Ath_circ_FC0660	1:16872088|16872405	0	0	3	1200	0	0	0	0	0	0	0	0	0	0	0	0	0	0	0	0	0	0	0	0	0	0
>Ath_circ_FC0661	1:17124712|17127488	2	82.192	0	0	0	0	0	0	0	0	0	0	0	0	0	0	0	0	0	0	0	0	0	0	0	0
>Ath_circ_FC0662	1:17126777|17127488	4	641.144	0	0	0	0	0	0	9	3430.97	0	0	0	0	0	0	0	0	13	1983.53	4	739.536	7	1081.1	3	373.095
>Ath_circ_FC0663	1:17131080|17131660	0	0	0	0	0	0	0	0	0	0	3	909.005	0	0	0	0	0	0	0	0	0	0	0	0	0	0
>Ath_circ_FC4825	1:17179610|17179940	3	1034.35	0	0	0	0	50	22838.8	0	0	0	0	0	0	0	0	0	0	14	4594.88	0	0	0	0	0	0
>Ath_circ_FC4825	1:17179610|17180439	13	1787.48	0	0	0	0	0	0	0	0	0	0	7	1269.07	0	0	0	0	2	261.774	2	317.199	0	0	8	853.473
>Ath_circ_FC0665	1:17237174|17237491	3	1076.64	0	0	0	0	0	0	0	0	0	0	0	0	0	0	0	0	0	0	2	827.909	0	0	3	835.357
>Ath_circ_FC0666	1:17283322|17283771	0	0	0	0	0	0	31	10415.5	0	0	0	0	0	0	0	0	0	0	0	0	0	0	0	0	0	0
>Ath_circ_FC0667	1:17284119|17284593	0	0	0	0	0	0	0	0	4	2285.71	0	0	0	0	0	0	0	0	0	0	0	0	0	0	0	0
>Ath_circ_FC0668	1:17284423|17285170	0	0	0	0	0	0	0	0	0	0	0	0	0	0	2	436.083	0	0	0	0	0	0	0	0	0	0
>Ath_circ_FC0669	1:17298304|17298605	0	0	0	0	0	0	0	0	0	0	2	1165.85	0	0	0	0	0	0	0	0	0	0	0	0	0	0
>Ath_circ_FC0670	1:17331378|17331722	0	0	0	0	0	0	0	0	0	0	0	0	0	0	2	945.478	0	0	0	0	0	0	0	0	0	0
>Ath_circ_FC0671	1:17336105|17337027	8	989.153	0	0	0	0	0	0	0	0	0	0	0	0	0	0	0	0	0	0	0	0	0	0	0	0
>Ath_circ_FC0672	1:17395668|17396319	0	0	0	0	0	0	40	9275.62	0	0	0	0	0	0	0	0	0	0	0	0	0	0	0	0	0	0
>Ath_circ_FC0672	1:17395668|17396919	5	455.765	0	0	0	0	0	0	0	0	0	0	0	0	0	0	0	0	0	0	0	0	0	0	0	0
>Ath_circ_FC0674	1:17396397|17396707	0	0	0	0	0	0	0	0	0	0	0	0	0	0	0	0	0	0	0	0	0	0	0	0	4	1138.88
>Ath_circ_FC0675	1:17425383|17426517	0	0	0	0	0	0	19	2530.98	0	0	0	0	0	0	0	0	0	0	0	0	0	0	0	0	0	0
>Ath_circ_FC0676	1:17425407|17426517	3	308.164	0	0	0	0	0	0	0	0	0	0	0	0	0	0	0	0	0	0	0	0	0	0	0	0
>Ath_circ_FC0677	1:17481591|17483193	0	0	0	0	0	0	0	0	0	0	0	0	0	0	0	0	12	1296.22	0	0	0	0	0	0	0	0
>Ath_circ_FC0678	1:17537723|17538414	0	0	0	0	0	0	0	0	0	0	0	0	0	0	0	0	0	0	4	627.955	0	0	0	0	0	0
>Ath_circ_FC0679	1:17717761|17718011	0	0	13	6588.05	0	0	0	0	0	0	0	0	0	0	0	0	0	0	0	0	0	0	0	0	0	0
>Ath_circ_FC0680	1:17717795|17717951	0	0	0	0	0	0	0	0	0	0	0	0	0	0	2	2077.64	0	0	0	0	0	0	0	0	0	0
>Ath_circ_FC0681	1:17724249|17724858	4	748.351	0	0	0	0	0	0	0	0	0	0	0	0	0	0	0	0	0	0	2	431.598	0	0	0	0
>Ath_circ_FC0682	1:17732869|17733424	0	0	3	686.331	0	0	0	0	0	0	0	0	0	0	0	0	0	0	0	0	0	0	0	0	0	0
>Ath_circ_FC0682	1:17732869|17733961	0	0	0	0	0	0	0	0	0	0	0	0	0	0	0	0	0	0	0	0	0	0	0	0	5	405.068
>Ath_circ_FC0684	1:17736116|17736396	2	812.267	3	1358.01	0	0	0	0	0	0	0	0	0	0	0	0	0	0	0	0	0	0	0	0	0	0
>Ath_circ_FC0685	1:17736395|17736812	0	0	0	0	0	0	0	0	0	0	0	0	0	0	0	0	24	9941.82	0	0	0	0	0	0	0	0
>Ath_circ_FC0685	1:17736395|17737918	0	0	0	0	0	0	0	0	0	0	0	0	0	0	0	0	0	0	32	2281.07	0	0	0	0	0	0
>Ath_circ_FC0687	1:17749390|17750123	0	0	0	0	0	0	0	0	0	0	0	0	0	0	0	0	9	2123.13	0	0	0	0	0	0	0	0
>Ath_circ_FC0688	1:17750456|17750992	0	0	0	0	0	0	0	0	0	0	0	0	0	0	0	0	0	0	5	1011.51	0	0	0	0	0	0
>Ath_circ_FC0689	1:17751155|17751478	0	0	0	0	0	0	0	0	0	0	0	0	0	0	0	0	0	0	0	0	0	0	4	1357.57	0	0
>Ath_circ_FC0690	1:17754619|17755033	0	0	0	0	0	0	31	11293.9	0	0	0	0	0	0	0	0	0	0	0	0	0	0	0	0	0	0
>Ath_circ_FC0691	1:17777430|17778095	0	0	0	0	0	0	0	0	0	0	0	0	0	0	0	0	0	0	0	0	0	0	0	0	2	265.909
>Ath_circ_FC0692	1:17810369|17811378	0	0	0	0	0	0	0	0	0	0	0	0	0	0	2	322.96	0	0	0	0	0	0	0	0	0	0
>Ath_circ_FC0693	1:17887077|17888377	0	0	0	0	0	0	0	0	0	0	0	0	0	0	0	0	0	0	0	0	0	0	8	676.175	0	0
>Ath_circ_FC0694	1:17889685|17890411	0	0	0	0	0	0	0	0	0	0	0	0	0	0	0	0	0	0	0	0	7	1267.49	8	1210.05	0	0
>Ath_circ_FC0695	1:17890102|17890884	0	0	0	0	0	0	0	0	0	0	0	0	0	0	0	0	0	0	0	0	0	0	0	0	6	678.527
>Ath_circ_FC0696	1:17897086|17897770	0	0	0	0	0	0	0	0	0	0	3	770.995	0	0	0	0	0	0	0	0	0	0	0	0	0	0
>Ath_circ_FC0697	1:17903957|17904292	0	0	0	0	0	0	0	0	0	0	0	0	0	0	0	0	26	13398.8	0	0	0	0	0	0	0	0
>Ath_circ_FC0698	1:17904860|17905437	0	0	0	0	0	0	0	0	0	0	0	0	0	0	0	0	0	0	0	0	6	1366.48	0	0	0	0
>Ath_circ_FC0699	1:17906108|17906514	10	2804.02	0	0	0	0	0	0	0	0	0	0	0	0	0	0	0	0	0	0	0	0	0	0	0	0
>Ath_circ_FC0700	1:17922310|17924087	0	0	0	0	0	0	0	0	0	0	0	0	2	169.264	0	0	0	0	0	0	0	0	0	0	0	0
>Ath_circ_FC0701	1:17946568|17947079	0	0	0	0	0	0	0	0	0	0	0	0	0	0	0	0	0	0	0	0	0	0	3	644.314	0	0
>Ath_circ_FC0702	1:17946573|17947079	0	0	0	0	0	0	0	0	0	0	0	0	0	0	0	0	0	0	0	0	0	0	2	433.779	0	0
>Ath_circ_FC0703	1:17955996|17956325	8	2766.63	0	0	0	0	0	0	0	0	0	0	0	0	0	0	0	0	0	0	0	0	0	0	0	0
>Ath_circ_FC0704	1:17982102|17982393	2	781.668	0	0	0	0	0	0	0	0	0	0	0	0	0	0	0	0	0	0	0	0	0	0	0	0
>Ath_circ_FC0705	1:18043981|18046194	0	0	0	0	0	0	0	0	0	0	0	0	0	0	4	294.661	0	0	0	0	0	0	0	0	0	0
>Ath_circ_FC0706	1:18060474|18060978	0	0	0	0	8	1804.07	0	0	0	0	0	0	0	0	0	0	0	0	0	0	0	0	0	0	0	0
>Ath_circ_FC0707	1:18063744|18063982	2	955.009	0	0	0	0	0	0	0	0	0	0	0	0	0	0	0	0	0	0	0	0	0	0	0	0
>Ath_circ_FC0708	1:18066082|18067395	0	0	0	0	0	0	0	0	0	0	0	0	0	0	0	0	0	0	8	661.407	0	0	0	0	0	0
>Ath_circ_FC0709	1:18067174|18067619	3	767.647	0	0	0	0	0	0	0	0	0	0	0	0	0	0	0	0	0	0	0	0	0	0	0	0
>Ath_circ_FC0710	1:18100313|18100889	0	0	3	661.352	0	0	0	0	0	0	0	0	0	0	0	0	0	0	0	0	0	0	0	0	0	0
>Ath_circ_FC0711	1:18140948|18141215	0	0	0	0	0	0	0	0	0	0	0	0	0	0	0	0	0	0	0	0	6	2947.11	0	0	0	0
>Ath_circ_FC0712	1:18144762|18145666	0	0	12	1686.63	0	0	0	0	0	0	0	0	0	0	0	0	0	0	0	0	0	0	0	0	0	0
>Ath_circ_FC0713	1:18180133|18180553	0	0	0	0	0	0	0	0	2	1289.44	0	0	0	0	0	0	0	0	0	0	0	0	0	0	0	0
>Ath_circ_FC0714	1:18202013|18202633	0	0	0	0	0	0	0	0	0	0	0	0	0	0	0	0	0	0	0	0	0	0	0	0	3	427.767
>Ath_circ_FC0715	1:18314560|18315622	0	0	0	0	0	0	0	0	0	0	0	0	0	0	2	306.858	0	0	0	0	0	0	0	0	0	0
>Ath_circ_FC0716	1:18383117|18383401	0	0	0	0	0	0	0	0	0	0	5	3088.49	0	0	0	0	0	0	0	0	0	0	0	0	0	0
>Ath_circ_FC0717	1:18402716|18405102	0	0	0	0	0	0	0	0	0	0	0	0	0	0	2	136.653	0	0	0	0	0	0	0	0	0	0
>Ath_circ_FC0718	1:18408032|18409198	2	195.585	0	0	0	0	0	0	0	0	0	0	0	0	0	0	0	0	0	0	0	0	0	0	0	0
>Ath_circ_FC0719	1:18408373|18409198	0	0	0	0	0	0	0	0	0	0	0	0	0	0	0	0	0	0	0	0	0	0	0	0	3	321.602
>Ath_circ_FC0720	1:18418935|18419421	2	468.68	0	0	0	0	0	0	0	0	0	0	0	0	0	0	0	0	0	0	0	0	0	0	0	0
>Ath_circ_FC0721	1:18460322|18461560	5	460.547	0	0	0	0	0	0	0	0	0	0	0	0	0	0	0	0	0	0	0	0	0	0	0	0
>Ath_circ_FC0722	1:18472715|18473592	0	0	0	0	2	259.412	0	0	0	0	0	0	0	0	0	0	0	0	0	0	0	0	0	0	0	0
>Ath_circ_FC0723	1:18516446|18516735	0	0	0	0	0	0	0	0	0	0	0	0	0	0	0	0	0	0	3	1123.82	0	0	0	0	0	0
>Ath_circ_FC0724	1:18524201|18524847	0	0	0	0	0	0	0	0	0	0	0	0	0	0	0	0	0	0	0	0	0	0	7	1189.71	0	0
>Ath_circ_FC0725	1:18526452|18528909	0	0	0	0	6	277.987	0	0	0	0	0	0	0	0	0	0	0	0	0	0	0	0	0	0	0	0
>Ath_circ_FC0726	1:18527036|18528909	0	0	0	0	0	0	0	0	0	0	0	0	0	0	0	0	0	0	0	0	2	140.488	0	0	0	0
>Ath_circ_FC0727	1:18527954|18528909	0	0	0	0	0	0	0	0	0	0	0	0	0	0	0	0	0	0	10	1136.36	0	0	0	0	0	0
>Ath_circ_FC0728	1:18529165|18529667	0	0	6	1517.3	0	0	0	0	0	0	0	0	0	0	0	0	0	0	0	0	0	0	0	0	0	0
>Ath_circ_FC0729	1:18529533|18530482	0	0	14	1874.53	0	0	0	0	0	0	0	0	0	0	0	0	0	0	0	0	0	0	0	0	4	372.833
>Ath_circ_FC0730	1:18559841|18560018	0	0	0	0	0	0	0	0	0	0	0	0	0	0	2	1832.53	0	0	0	0	0	0	0	0	0	0
>Ath_circ_FC0731	1:18595061|18595817	0	0	0	0	0	0	0	0	0	0	0	0	0	0	0	0	0	0	0	0	0	0	0	0	8	935.776
>Ath_circ_FC0731	1:18595061|18597751	7	296.865	0	0	0	0	0	0	0	0	0	0	0	0	0	0	0	0	0	0	0	0	0	0	0	0
>Ath_circ_FC0733	1:18607037|18607850	0	0	0	0	0	0	0	0	0	0	0	0	0	0	0	0	5	1063.6	0	0	0	0	0	0	0	0
>Ath_circ_FC0734	1:18610059|18610568	0	0	0	0	0	0	0	0	0	0	0	0	0	0	0	0	0	0	0	0	2	516.225	0	0	0	0
>Ath_circ_FC0735	1:18662799|18663378	0	0	0	0	0	0	0	0	0	0	3	910.572	0	0	0	0	0	0	0	0	0	0	0	0	0	0
>Ath_circ_FC0736	1:18672781|18673523	0	0	0	0	0	0	0	0	0	0	0	0	9	1822.72	0	0	0	0	0	0	13	2303.21	0	0	0	0
>Ath_circ_FC0736	1:18672781|18674094	0	0	0	0	0	0	0	0	0	0	0	0	0	0	0	0	0	0	0	0	0	0	6	502.114	0	0
>Ath_circ_FC0738	1:18673524|18674005	0	0	0	0	0	0	0	0	0	0	0	0	0	0	0	0	13	4670.11	0	0	0	0	0	0	0	0
>Ath_circ_FC0739	1:18683680|18684050	0	0	0	0	0	0	0	0	0	0	0	0	0	0	0	0	0	0	12	3513.84	0	0	0	0	0	0
>Ath_circ_FC0740	1:18709036|18710909	0	0	0	0	0	0	0	0	0	0	0	0	0	0	0	0	0	0	0	0	0	0	9	528.104	0	0
>Ath_circ_FC0741	1:18773224|18773433	0	0	0	0	0	0	0	0	0	0	0	0	0	0	4	3106.57	0	0	0	0	0	0	0	0	0	0
>Ath_circ_FC0742	1:18799428|18800609	0	0	0	0	16	1541.55	0	0	0	0	0	0	0	0	0	0	0	0	0	0	9	1002.32	0	0	0	0
>Ath_circ_FC0743	1:18867643|18868278	0	0	0	0	0	0	0	0	0	0	0	0	0	0	2	512.877	0	0	0	0	0	0	0	0	0	0
>Ath_circ_FC0744	1:18984496|18986335	0	0	0	0	0	0	0	0	0	0	0	0	2	163.561	0	0	0	0	0	0	0	0	0	0	0	0
>Ath_circ_FC0745	1:18985807|18986232	0	0	0	0	0	0	0	0	0	0	3	1239.75	0	0	0	0	0	0	0	0	0	0	0	0	0	0
>Ath_circ_FC0746	1:18986012|18986273	0	0	0	0	0	0	0	0	0	0	2	1343.85	0	0	0	0	0	0	0	0	0	0	0	0	0	0
>Ath_circ_FC0747	1:19045247|19045559	0	0	0	0	0	0	0	0	0	0	0	0	0	0	0	0	0	0	0	0	0	0	0	0	3	848.701
>Ath_circ_FC0748	1:19103369|19104169	0	0	0	0	0	0	0	0	0	0	2	439.56	0	0	0	0	0	0	0	0	0	0	0	0	0	0
>Ath_circ_FC0749	1:19116753|19117138	0	0	0	0	0	0	0	0	0	0	0	0	0	0	0	0	0	0	0	0	0	0	2	569.756	0	0
>Ath_circ_FC0750	1:19167362|19168643	0	0	0	0	0	0	0	0	0	0	0	0	0	0	0	0	0	0	3	254.219	0	0	0	0	0	0
>Ath_circ_FC0751	1:19306218|19306729	0	0	0	0	0	0	0	0	0	0	0	0	0	0	0	0	0	0	0	0	0	0	0	0	3	518.835
>Ath_circ_FC0752	1:19325803|19326099	0	0	3	1284.85	0	0	0	0	0	0	0	0	0	0	0	0	0	0	0	0	0	0	0	0	0	0
>Ath_circ_FC0753	1:19410139|19410908	0	0	0	0	0	0	0	0	6	2115.02	0	0	0	0	0	0	0	0	0	0	17	2906.28	2	285.618	0	0
>Ath_circ_FC0754	1:19410385|19410908	0	0	0	0	0	0	7	2019.75	27	13985.8	0	0	5	1435.84	2	622.5	0	0	0	0	6	1507.3	0	0	6	1013.91
>Ath_circ_FC0755	1:19410583|19410908	0	0	0	0	3	1047.99	0	0	7	5828.21	0	0	0	0	3	1500.87	0	0	0	0	5	2018.98	2	674.62	8	2172.95
>Ath_circ_FC0756	1:19410985|19411547	0	0	0	0	25	5056.92	0	0	0	0	0	0	0	0	0	0	0	0	0	0	0	0	0	0	7	1100.95
>Ath_circ_FC0756	1:19410985|19412022	0	0	0	0	0	0	0	0	0	0	0	0	0	0	0	0	0	0	0	0	0	0	6	635.624	0	0
>Ath_circ_FC0758	1:19438694|19438861	0	0	0	0	0	0	0	0	0	0	0	0	0	0	4	3883.22	0	0	0	0	0	0	0	0	0	0
>Ath_circ_FC0759	1:19442810|19443486	0	0	0	0	0	0	0	0	0	0	0	0	0	0	2	481.817	0	0	0	0	0	0	0	0	0	0
>Ath_circ_FC0760	1:19481752|19482125	4	1220.57	0	0	0	0	0	0	0	0	0	0	6	2414.05	0	0	0	0	0	0	0	0	0	0	0	0
>Ath_circ_FC0761	1:19500789|19501802	0	0	0	0	0	0	0	0	0	0	0	0	0	0	0	0	0	0	0	0	0	0	0	0	10	873.253
>Ath_circ_FC0762	1:19502167|19503126	0	0	0	0	0	0	0	0	0	0	0	0	0	0	0	0	0	0	0	0	0	0	0	0	3	276.712
>Ath_circ_FC0763	1:19507448|19507698	0	0	0	0	0	0	0	0	0	0	0	0	0	0	0	0	0	0	0	0	7	3671.16	0	0	0	0
>Ath_circ_FC0764	1:19516661|19517068	0	0	0	0	0	0	0	0	0	0	0	0	0	0	0	0	0	0	0	0	4	1290.56	0	0	0	0
>Ath_circ_FC0765	1:19587508|19588655	0	0	0	0	0	0	0	0	0	0	0	0	0	0	0	0	0	0	0	0	0	0	0	0	7	539.926
>Ath_circ_FC0766	1:19591415|19592024	6	1122.53	0	0	0	0	0	0	0	0	0	0	0	0	0	0	0	0	0	0	0	0	0	0	0	0
>Ath_circ_FC0767	1:19817096|19817562	0	0	0	0	0	0	0	0	0	0	0	0	0	0	0	0	0	0	0	0	0	0	8	1883.73	0	0
>Ath_circ_FC0768	1:19838823|19839997	0	0	0	0	0	0	0	0	0	0	0	0	0	0	0	0	0	0	0	0	0	0	0	0	2	150.72
>Ath_circ_FC0769	1:19939301|19949827	0	0	0	0	0	0	0	0	9	232.056	0	0	0	0	20	309.86	0	0	0	0	0	0	0	0	0	0
>Ath_circ_FC0770	1:19950148|19950558	0	0	3	928.467	0	0	0	0	0	0	0	0	0	0	0	0	0	0	0	0	0	0	0	0	0	0
>Ath_circ_FC0771	1:19992256|19992794	0	0	0	0	0	0	0	0	2	1007.15	0	0	0	0	0	0	12	3854.99	0	0	0	0	0	0	0	0
>Ath_circ_FC0772	1:20029591|20030667	0	0	0	0	0	0	0	0	0	0	0	0	0	0	0	0	10	1607.74	0	0	0	0	0	0	0	0
>Ath_circ_FC0773	1:20066441|20074643	0	0	0	0	0	0	0	0	0	0	0	0	0	0	84	1670.12	0	0	0	0	0	0	0	0	0	0
>Ath_circ_FC0774	1:20067923|20068241	0	0	0	0	0	0	0	0	0	0	0	0	0	0	0	0	7	3799.6	0	0	0	0	0	0	0	0
>Ath_circ_FC0775	1:20076511|20076975	0	0	3	820.645	0	0	0	0	0	0	0	0	0	0	0	0	0	0	0	0	0	0	0	0	0	0
>Ath_circ_FC0776	1:20076661|20076975	3	1086.89	10	4038.1	0	0	0	0	0	0	0	0	0	0	0	0	0	0	0	0	0	0	0	0	0	0
>Ath_circ_FC0777	1:20195580|20195917	0	0	0	0	18	6064.71	0	0	0	0	0	0	0	0	0	0	0	0	0	0	0	0	0	0	0	0
>Ath_circ_FC0778	1:20200782|20201276	0	0	0	0	0	0	0	0	0	0	0	0	0	0	0	0	0	0	0	0	0	0	6	1332.88	0	0
>Ath_circ_FC0779	1:20258384|20258751	0	0	0	0	0	0	0	0	0	0	0	0	0	0	0	0	0	0	0	0	0	0	0	0	5	1203.1
>Ath_circ_FC0780	1:20273780|20274828	0	0	0	0	0	0	0	0	0	0	0	0	0	0	0	0	0	0	0	0	0	0	0	0	8	675.293
>Ath_circ_FC0781	1:20326798|20326961	0	0	0	0	0	0	0	0	0	0	0	0	0	0	2	1988.96	0	0	0	0	0	0	0	0	0	0
>Ath_circ_FC0782	1:20326876|20327437	0	0	0	0	0	0	0	0	0	0	0	0	0	0	3	870.614	0	0	0	0	0	0	0	0	0	0
>Ath_circ_FC4932	1:20406003|20406323	4	1422.1	0	0	0	0	0	0	0	0	0	0	0	0	0	0	0	0	0	0	0	0	0	0	0	0
>Ath_circ_FC0784	1:20561686|20562629	0	0	0	0	0	0	0	0	0	0	0	0	0	0	0	0	0	0	0	0	0	0	3	349.459	0	0
>Ath_circ_FC0785	1:20640588|20643275	0	0	0	0	0	0	0	0	0	0	0	0	0	0	0	0	0	0	0	0	0	0	0	0	8	263.535
>Ath_circ_FC0786	1:20654323|20654768	0	0	0	0	0	0	0	0	0	0	0	0	0	0	0	0	0	0	0	0	0	0	0	0	3	595.613
>Ath_circ_FC0787	1:20675700|20676010	0	0	0	0	0	0	0	0	0	0	0	0	0	0	0	0	0	0	2	698.625	0	0	0	0	0	0
>Ath_circ_FC0788	1:20716739|20717074	5	1698.27	0	0	0	0	0	0	0	0	0	0	0	0	0	0	0	0	0	0	0	0	0	0	0	0
>Ath_circ_FC0789	1:20724108|20724717	0	0	0	0	0	0	0	0	0	0	0	0	0	0	0	0	0	0	0	0	0	0	2	360.534	0	0
>Ath_circ_FC0790	1:20726497|20727486	2	230.553	0	0	0	0	0	0	0	0	0	0	0	0	0	0	0	0	0	0	0	0	0	0	0	0
>Ath_circ_FC0791	1:20729477|20729698	0	0	0	0	0	0	0	0	0	0	0	0	0	0	4	2938.65	0	0	0	0	0	0	0	0	0	0
>Ath_circ_FC0792	1:20758373|20758565	0	0	0	0	0	0	0	0	0	0	0	0	0	0	2	1690.1	0	0	0	0	0	0	0	0	0	0
>Ath_circ_FC0793	1:20805006|20805311	0	0	0	0	0	0	0	0	0	0	0	0	0	0	0	0	0	0	0	0	0	0	0	0	7	2025.6
>Ath_circ_FC0794	1:20805750|20807310	0	0	0	0	0	0	0	0	0	0	0	0	0	0	0	0	0	0	0	0	4	337.316	0	0	0	0
>Ath_circ_FC0795	1:20836018|20836351	0	0	4	1523.35	0	0	0	0	0	0	0	0	0	0	0	0	0	0	0	0	0	0	0	0	0	0
>Ath_circ_FC0796	1:20836855|20837594	0	0	0	0	0	0	0	0	0	0	0	0	0	0	0	0	7	1637.94	0	0	0	0	0	0	0	0
>Ath_circ_FC0797	1:20862584|20863419	0	0	5	760.766	0	0	0	0	0	0	0	0	0	0	0	0	0	0	0	0	0	0	0	0	0	0
>Ath_circ_FC0798	1:20968340|20968669	0	0	0	0	0	0	0	0	0	0	0	0	0	0	0	0	0	0	7	2304.4	0	0	0	0	0	0
>Ath_circ_FC0799	1:20968713|20971111	0	0	0	0	0	0	0	0	0	0	0	0	0	0	0	0	0	0	0	0	11	603.59	0	0	0	0
>Ath_circ_FC0800	1:21031092|21043528	0	0	0	0	0	0	0	0	0	0	0	0	0	0	3	39.3411	0	0	0	0	0	0	0	0	0	0
>Ath_circ_FC0801	1:21073587|21073793	0	0	0	0	0	0	0	0	0	0	0	0	20	14538.7	0	0	0	0	0	0	0	0	0	0	0	0
>Ath_circ_FC0802	1:21091159|21091691	0	0	0	0	0	0	0	0	0	0	0	0	0	0	0	0	0	0	0	0	0	0	0	0	2	332.262
>Ath_circ_FC0803	1:21091328|21091691	0	0	0	0	0	0	35	14537.8	0	0	0	0	0	0	0	0	0	0	0	0	2	723.283	0	0	0	0
>Ath_circ_FC0804	1:21091768|21091960	0	0	8	5272.54	0	0	0	0	0	0	0	0	0	0	0	0	0	0	0	0	0	0	0	0	0	0
>Ath_circ_FC0805	1:21139938|21140547	0	0	0	0	0	0	0	0	0	0	0	0	2	493.363	0	0	0	0	0	0	0	0	0	0	0	0
>Ath_circ_FC0806	1:21166360|21166852	0	0	0	0	0	0	67	20547.5	0	0	0	0	0	0	0	0	0	0	0	0	0	0	0	0	0	0
>Ath_circ_FC0807	1:21193523|21194321	0	0	0	0	0	0	0	0	0	0	0	0	0	0	0	0	0	0	15	2039.48	0	0	0	0	0	0
>Ath_circ_FC0808	1:21256735|21257006	0	0	0	0	0	0	0	0	8	7983.17	0	0	0	0	0	0	0	0	0	0	0	0	0	0	0	0
>Ath_circ_FC0809	1:21378157|21378804	0	0	2	392.593	0	0	0	0	0	0	0	0	0	0	0	0	0	0	0	0	0	0	0	0	0	0
>Ath_circ_FC0810	1:21414796|21416144	0	0	0	0	13	1097.45	0	0	0	0	0	0	0	0	0	0	0	0	0	0	0	0	0	0	0	0
>Ath_circ_FC0811	1:21415258|21416144	0	0	0	0	0	0	0	0	0	0	0	0	0	0	0	0	0	0	0	0	2	296.815	0	0	0	0
>Ath_circ_FC0812	1:21493858|21494445	0	0	0	0	0	0	0	0	0	0	0	0	0	0	0	0	0	0	0	0	0	0	0	0	4	602.366
>Ath_circ_FC0813	1:21497469|21498378	9	1128.69	0	0	0	0	0	0	0	0	0	0	0	0	0	0	0	0	0	0	0	0	0	0	0	0
>Ath_circ_FC0814	1:21549407|21549921	5	1108	0	0	0	0	0	0	0	0	0	0	0	0	0	0	0	0	0	0	0	0	0	0	0	0
>Ath_circ_FC0815	1:21561219|21561876	4	693.76	0	0	0	0	0	0	0	0	0	0	0	0	0	0	0	0	0	0	0	0	0	0	0	0
>Ath_circ_FC0816	1:21569021|21570434	2	161.419	0	0	0	0	0	0	0	0	0	0	0	0	0	0	0	0	0	0	0	0	0	0	0	0
>Ath_circ_FC0817	1:21590747|21590993	0	0	0	0	0	0	0	0	0	0	0	0	0	0	0	0	0	0	0	0	0	0	0	0	2	716.986
>Ath_circ_FC0817	1:21590747|21591363	0	0	0	0	0	0	0	0	0	0	0	0	0	0	0	0	0	0	0	0	0	0	6	1069.33	0	0
>Ath_circ_FC0819	1:21598765|21599861	0	0	0	0	0	0	0	0	0	0	0	0	0	0	0	0	0	0	39	3862.18	0	0	0	0	0	0
>Ath_circ_FC0820	1:21624631|21624786	0	0	0	0	0	0	0	0	0	0	0	0	0	0	2	2090.96	0	0	0	0	0	0	0	0	0	0
>Ath_circ_FC0821	1:21714299|21714491	0	0	0	0	0	0	0	0	0	0	0	0	0	0	2	1690.1	0	0	0	0	0	0	0	0	0	0
>Ath_circ_FC0822	1:21899259|21899630	0	0	9	3077.42	0	0	0	0	0	0	0	0	0	0	0	0	0	0	0	0	0	0	0	0	0	0
>Ath_circ_FC0823	1:22027147|22028251	2	206.558	0	0	0	0	0	0	0	0	0	0	0	0	0	0	0	0	0	0	0	0	0	0	0	0
>Ath_circ_FC0824	1:22027332|22027676	6	1984.76	0	0	0	0	0	0	0	0	0	0	0	0	0	0	0	0	0	0	0	0	0	0	0	0
>Ath_circ_FC0824	1:22027332|22028251	0	0	0	0	0	0	0	0	0	0	0	0	0	0	0	0	0	0	3	354.248	0	0	0	0	0	0
>Ath_circ_FC0826	1:22035111|22035402	0	0	0	0	0	0	0	0	0	0	0	0	2	1030.66	0	0	0	0	0	0	0	0	0	0	0	0
>Ath_circ_FC0827	1:22038430|22039070	0	0	4	793.76	0	0	0	0	0	0	0	0	0	0	0	0	0	0	0	0	0	0	0	0	0	0
>Ath_circ_FC0828	1:22044576|22044844	0	0	0	0	6	2540.12	0	0	0	0	0	0	0	0	0	0	0	0	0	0	0	0	0	0	0	0
>Ath_circ_FC0829	1:22142933|22144039	0	0	0	0	0	0	0	0	0	0	0	0	0	0	0	0	0	0	0	0	4	475.655	0	0	4	319.956
>Ath_circ_FC0830	1:22243140|22243370	0	0	0	0	0	0	0	0	0	0	0	0	0	0	0	0	0	0	0	0	7	3989.01	0	0	0	0
>Ath_circ_FC0831	1:22294657|22295139	0	0	0	0	0	0	0	0	0	0	13	4738.24	0	0	0	0	0	0	0	0	0	0	0	0	0	0
>Ath_circ_FC0832	1:22306274|22307278	0	0	0	0	0	0	0	0	0	0	0	0	0	0	0	0	0	0	21	2270.01	0	0	0	0	0	0
>Ath_circ_FC0833	1:22359475|22363105	0	0	0	0	0	0	0	0	5	373.765	0	0	0	0	4	179.67	0	0	0	0	0	0	0	0	0	0
>Ath_circ_FC0834	1:22409525|22410065	0	0	4	940.481	0	0	0	0	0	0	0	0	0	0	0	0	0	0	0	0	0	0	0	0	0	0
>Ath_circ_FC0835	1:22424393|22424918	0	0	0	0	0	0	0	0	0	0	0	0	0	0	2	620.133	0	0	0	0	0	0	0	0	0	0
>Ath_circ_FC0836	1:22444588|22444949	3	945.775	0	0	0	0	0	0	0	0	0	0	0	0	0	0	0	0	0	0	0	0	0	0	0	0
>Ath_circ_FC0837	1:22444693|22444965	4	1672.14	0	0	0	0	0	0	0	0	0	0	0	0	0	0	0	0	0	0	0	0	0	0	0	0
>Ath_circ_FC0838	1:22466325|22466577	0	0	0	0	0	0	0	0	0	0	0	0	0	0	0	0	0	0	0	0	0	0	4	1738.55	0	0
>Ath_circ_FC0839	1:22543107|22543993	0	0	0	0	0	0	0	0	0	0	3	595.413	0	0	0	0	0	0	0	0	0	0	0	0	0	0
>Ath_circ_FC0840	1:22565102|22566077	0	0	0	0	0	0	0	0	0	0	0	0	0	0	0	0	0	0	10	1113.08	0	0	0	0	0	0
>Ath_circ_FC0841	1:22565648|22566291	0	0	0	0	0	0	0	0	0	0	0	0	0	0	0	0	0	0	0	0	0	0	2	341.5	0	0
>Ath_circ_FC0842	1:22582297|22583859	0	0	0	0	0	0	0	0	0	0	0	0	0	0	2	208.695	0	0	0	0	0	0	0	0	0	0
>Ath_circ_FC0842	1:22582297|22584333	9	504.228	0	0	0	0	0	0	0	0	0	0	0	0	8	640.53	6	510.025	5	266.657	10	646.232	14	755.759	0	0
>Ath_circ_FC0844	1:22583003|22583859	0	0	0	0	0	0	0	0	0	0	0	0	0	0	0	0	0	0	0	0	0	0	8	1026.49	0	0
>Ath_circ_FC0845	1:22709902|22710348	0	0	0	0	0	0	0	0	6	3643.33	0	0	0	0	0	0	0	0	0	0	0	0	0	0	0	0
>Ath_circ_FC0846	1:22721192|22721601	0	0	10	3102.44	0	0	0	0	0	0	0	0	0	0	0	0	0	0	3	794.899	0	0	2	536.405	22	4751.35
>Ath_circ_FC0847	1:22721680|22721984	0	0	2	834.099	0	0	0	0	0	0	0	0	0	0	0	0	0	0	0	0	0	0	0	0	0	0
>Ath_circ_FC0848	1:22785592|22785767	0	0	0	0	0	0	0	0	0	0	0	0	0	0	2	1853.35	0	0	0	0	0	0	0	0	0	0
>Ath_circ_FC0849	1:22786347|22786668	9	3189.79	0	0	0	0	0	0	0	0	0	0	12	5607.79	0	0	17	9141.64	5	1686.9	0	0	0	0	0	0
>Ath_circ_FC0850	1:22832192|22837689	0	0	0	0	0	0	0	0	5	246.842	0	0	0	0	0	0	0	0	0	0	0	0	0	0	0	0
>Ath_circ_FC0851	1:22858357|22858617	0	0	7	3411.5	0	0	0	0	0	0	0	0	0	0	0	0	0	0	0	0	0	0	0	0	0	0
>Ath_circ_FC0852	1:22882815|22883427	0	0	0	0	0	0	0	0	0	0	0	0	0	0	0	0	0	0	0	0	2	429.486	0	0	0	0
>Ath_circ_FC0853	1:22975871|22976171	0	0	0	0	0	0	0	0	0	0	0	0	0	0	0	0	0	0	3	1082.75	0	0	0	0	0	0
>Ath_circ_FC0854	1:22995577|22997561	0	0	0	0	0	0	0	0	0	0	0	0	0	0	0	0	0	0	20	1094.57	0	0	0	0	0	0
>Ath_circ_FC0855	1:23107982|23108975	0	0	0	0	0	0	0	0	0	0	0	0	0	0	0	0	0	0	0	0	0	0	2	221.254	0	0
>Ath_circ_FC0856	1:23129267|23129422	0	0	0	0	0	0	0	0	0	0	0	0	0	0	4	4181.92	0	0	0	0	0	0	0	0	0	0
>Ath_circ_FC0857	1:23129435|23129595	0	0	0	0	0	0	0	0	0	0	0	0	0	0	2	2026.03	0	0	0	0	0	0	0	0	0	0
>Ath_circ_FC0858	1:23342955|23343358	0	0	0	0	0	0	24	8981.74	0	0	0	0	0	0	0	0	0	0	0	0	0	0	0	0	0	0
>Ath_circ_FC0859	1:23518541|23518691	0	0	0	0	0	0	0	0	0	0	0	0	0	0	2	2160.2	0	0	0	0	0	0	0	0	0	0
>Ath_circ_FC0860	1:23550009|23550822	0	0	0	0	0	0	0	0	0	0	0	0	0	0	0	0	0	0	7	934.218	0	0	3	405.269	0	0
>Ath_circ_FC0861	1:23594340|23595188	0	0	0	0	0	0	0	0	0	0	0	0	0	0	0	0	11	2243.45	0	0	0	0	0	0	0	0
>Ath_circ_FC0862	1:23643412|23644004	0	0	0	0	0	0	0	0	0	0	0	0	2	507.507	0	0	0	0	0	0	0	0	0	0	0	0
>Ath_circ_FC0863	1:23658216|23658786	3	599.598	0	0	0	0	0	0	0	0	0	0	0	0	0	0	0	0	0	0	0	0	0	0	0	0
>Ath_circ_FC0864	1:23665543|23666133	0	0	0	0	0	0	0	0	0	0	0	0	2	509.224	0	0	0	0	0	0	0	0	0	0	0	0
>Ath_circ_FC0865	1:23674088|23674600	0	0	0	0	0	0	0	0	0	0	0	0	0	0	0	0	0	0	2	423.533	0	0	0	0	0	0
>Ath_circ_FC0866	1:23699513|23700108	0	0	0	0	0	0	0	0	0	0	0	0	0	0	0	0	0	0	0	0	3	662.605	0	0	0	0
>Ath_circ_FC0867	1:23911724|23912261	0	0	0	0	0	0	0	0	0	0	3	981.657	0	0	0	0	0	0	0	0	5	1223.4	0	0	0	0
>Ath_circ_FC0868	1:23917404|23917942	0	0	0	0	0	0	0	0	0	0	2	653.224	0	0	0	0	0	0	0	0	0	0	0	0	0	0
>Ath_circ_FC0869	1:23972009|23972449	0	0	0	0	0	0	0	0	6	3692.9	0	0	0	0	0	0	0	0	0	0	0	0	0	0	0	0
>Ath_circ_FC0870	1:24045141|24045472	0	0	0	0	0	0	0	0	0	0	0	0	8	3625.92	0	0	0	0	6	1963.3	0	0	0	0	0	0
>Ath_circ_FC0870	1:24045141|24045641	2	455.583	0	0	0	0	0	0	0	0	0	0	0	0	0	0	0	0	0	0	0	0	0	0	0	0
>Ath_circ_FC0872	1:24045158|24045641	0	0	0	0	0	0	0	0	0	0	0	0	0	0	0	0	0	0	0	0	0	0	3	681.589	0	0
>Ath_circ_FC0019	1:24047381|24047963	3	587.257	0	0	0	0	0	0	5	2327.86	0	0	0	0	0	0	0	0	7	1304.38	0	0	6	1131.69	19	2885.78
>Ath_circ_FC0020	1:24047621|24047963	0	0	0	0	0	0	0	0	0	0	0	0	0	0	0	0	0	0	0	0	3	1151.35	2	641.184	0	0
>Ath_circ_FC0020	1:24047621|24048196	0	0	0	0	0	0	0	0	0	0	0	0	0	0	0	0	0	0	6	1131.63	0	0	0	0	0	0
>Ath_circ_FC0874	1:24065294|24065560	0	0	0	0	0	0	0	0	0	0	0	0	0	0	0	0	4	2594.06	0	0	0	0	0	0	0	0
>Ath_circ_FC0875	1:24073937|24074369	13	3426.34	0	0	0	0	0	0	0	0	0	0	0	0	0	0	0	0	0	0	0	0	0	0	0	0
>Ath_circ_FC0876	1:24075617|24076310	0	0	0	0	0	0	0	0	0	0	0	0	0	0	0	0	0	0	0	0	0	0	4	633.792	0	0
>Ath_circ_FC0877	1:24077898|24078614	0	0	0	0	0	0	0	0	0	0	12	2946.34	0	0	0	0	0	0	0	0	0	0	0	0	0	0
>Ath_circ_FC0878	1:24080507|24081144	0	0	0	0	0	0	0	0	0	0	0	0	7	1650.99	0	0	0	0	0	0	0	0	0	0	0	0
>Ath_circ_FC0879	1:24081013|24081605	0	0	0	0	0	0	0	0	0	0	0	0	0	0	0	0	27	7883.88	0	0	0	0	0	0	0	0
>Ath_circ_FC0880	1:24107465|24108492	0	0	0	0	0	0	0	0	0	0	0	0	0	0	0	0	0	0	0	0	0	0	0	0	7	602.952
>Ath_circ_FC0881	1:24137823|24138639	0	0	0	0	0	0	0	0	0	0	0	0	0	0	0	0	0	0	0	0	0	0	0	0	2	216.763
>Ath_circ_FC0882	1:24193464|24193809	0	0	0	0	0	0	0	0	0	0	0	0	0	0	0	0	0	0	0	0	4	1521.82	0	0	0	0
>Ath_circ_FC0883	1:24229769|24230021	0	0	0	0	0	0	0	0	0	0	0	0	0	0	0	0	0	0	0	0	6	3121.84	0	0	0	0
>Ath_circ_FC0884	1:24236840|24239998	0	0	0	0	0	0	0	0	0	0	0	0	0	0	2	103.257	0	0	0	0	0	0	0	0	0	0
>Ath_circ_FC0885	1:24242511|24244536	2	112.659	0	0	0	0	0	0	0	0	0	0	0	0	0	0	0	0	0	0	0	0	0	0	0	0
>Ath_circ_FC0886	1:24284983|24285757	0	0	0	0	0	0	0	0	0	0	0	0	0	0	0	0	0	0	0	0	7	1188.98	0	0	0	0
>Ath_circ_FC0887	1:24301628|24302463	0	0	2	304.306	0	0	0	0	0	0	0	0	0	0	0	0	0	0	0	0	0	0	0	0	0	0
>Ath_circ_FC0888	1:24307709|24308171	0	0	0	0	0	0	0	0	0	0	0	0	0	0	0	0	0	0	4	938.541	0	0	0	0	0	0
>Ath_circ_FC0889	1:24311406|24311996	0	0	0	0	0	0	0	0	0	0	0	0	0	0	0	0	0	0	12	2205.81	0	0	0	0	0	0
>Ath_circ_FC0890	1:24311410|24311996	0	0	0	0	0	0	0	0	0	0	0	0	0	0	0	0	0	0	0	0	0	0	4	749.322	0	0
>Ath_circ_FC0891	1:24364786|24365410	0	0	0	0	0	0	0	0	0	0	0	0	0	0	0	0	0	0	0	0	2	421.24	0	0	0	0
>Ath_circ_FC0892	1:24419212|24419511	0	0	0	0	0	0	0	0	0	0	0	0	0	0	0	0	0	0	0	0	0	0	0	0	2	590.319
>Ath_circ_FC0893	1:24490431|24491017	6	1166.51	0	0	0	0	0	0	0	0	0	0	0	0	0	0	0	0	0	0	3	672.764	0	0	0	0
>Ath_circ_FC0894	1:24540239|24540751	0	0	3	743.86	0	0	0	0	0	0	0	0	0	0	0	0	0	0	0	0	0	0	0	0	0	0
>Ath_circ_FC0895	1:24547212|24547884	0	0	0	0	0	0	0	0	0	0	0	0	0	0	0	0	0	0	0	0	0	0	0	0	5	657.859
>Ath_circ_FC0896	1:24547704|24548101	0	0	0	0	0	0	0	0	0	0	0	0	0	0	0	0	3	1305.18	0	0	6	1984.48	0	0	4	889.928
>Ath_circ_FC0897	1:24557083|24557246	0	0	0	0	0	0	0	0	0	0	0	0	0	0	2	1988.96	0	0	0	0	0	0	0	0	0	0
>Ath_circ_FC0898	1:24615819|24616119	0	0	0	0	0	0	0	0	0	0	0	0	0	0	0	0	0	0	0	0	0	0	4	1461.3	0	0
>Ath_circ_FC0899	1:24774386|24774548	0	0	0	0	0	0	0	0	0	0	0	0	0	0	3	3001.75	0	0	0	0	0	0	0	0	0	0
>Ath_circ_FC0900	1:24814220|24814446	0	0	0	0	0	0	0	0	0	0	0	0	0	0	0	0	0	0	0	0	0	0	0	0	4	1560.31
>Ath_circ_FC0901	1:25048493|25048649	0	0	0	0	0	0	0	0	0	0	0	0	0	0	5	5194.11	0	0	0	0	0	0	0	0	0	0
>Ath_circ_FC0902	1:25048883|25049250	0	0	0	0	0	0	0	0	0	0	0	0	0	0	0	0	0	0	3	885.621	0	0	0	0	0	0
>Ath_circ_FC0903	1:25086057|25088149	0	0	0	0	0	0	0	0	0	0	0	0	0	0	0	0	0	0	0	0	0	0	0	0	7	296.147
>Ath_circ_FC0904	1:25102048|25102439	0	0	0	0	0	0	0	0	0	0	0	0	0	0	0	0	0	0	0	0	6	2014.86	7	1963.62	0	0
>Ath_circ_FC0905	1:25108227|25109189	0	0	0	0	0	0	0	0	0	0	0	0	0	0	0	0	0	0	0	0	0	0	0	0	2	183.9
>Ath_circ_FC0906	1:25155036|25155289	0	0	0	0	0	0	0	0	0	0	0	0	0	0	2	1284.21	0	0	0	0	0	0	0	0	0	0
>Ath_circ_FC0907	1:25194292|25195052	0	0	0	0	0	0	0	0	0	0	0	0	0	0	0	0	0	0	0	0	0	0	0	0	12	1396.29
>Ath_circ_FC0908	1:25282435|25283985	0	0	0	0	0	0	0	0	0	0	3	340.51	0	0	0	0	0	0	0	0	0	0	0	0	0	0
>Ath_circ_FC0909	1:25290053|25291539	6	460.485	0	0	0	0	0	0	0	0	0	0	0	0	0	0	0	0	0	0	0	0	0	0	0	0
>Ath_circ_FC0910	1:25322615|25322919	5	1870.88	0	0	0	0	0	0	0	0	0	0	0	0	0	0	0	0	0	0	0	0	0	0	0	0
>Ath_circ_FC0911	1:25394554|25394924	0	0	0	0	0	0	0	0	0	0	0	0	0	0	0	0	0	0	0	0	0	0	4	1185.58	0	0
>Ath_circ_FC0912	1:25460759|25461678	0	0	0	0	0	0	0	0	0	0	0	0	0	0	0	0	0	0	0	0	0	0	18	2151.45	0	0
>Ath_circ_FC5243	1:25494908|25495509	9	1706.17	0	0	0	0	0	0	0	0	0	0	0	0	0	0	0	0	0	0	4	874.668	0	0	0	0
>Ath_circ_FC0913	1:25522363|25522800	0	0	0	0	0	0	0	0	0	0	0	0	0	0	0	0	0	0	0	0	4	1202.17	0	0	0	0
>Ath_circ_FC0914	1:25597160|25597612	0	0	0	0	0	0	0	0	0	0	0	0	0	0	0	0	0	0	0	0	0	0	0	0	9	1759.23
>Ath_circ_FC0915	1:25694255|25694583	0	0	0	0	0	0	0	0	0	0	0	0	0	0	4	1982.92	0	0	0	0	0	0	0	0	0	0
>Ath_circ_FC0915	1:25694255|25694597	17	5656.27	0	0	0	0	0	0	0	0	0	0	0	0	3	1426.49	0	0	0	0	24	9210.79	11	3526.51	17	4388.67
>Ath_circ_FC0917	1:25734848|25735180	0	0	0	0	0	0	0	0	0	0	0	0	0	0	0	0	0	0	0	0	2	790.616	0	0	0	0
>Ath_circ_FC0918	1:25778601|25779019	0	0	0	0	0	0	0	0	0	0	0	0	0	0	0	0	0	0	0	0	3	942.512	13	3411.74	0	0
>Ath_circ_FC0919	1:25782913|25783228	0	0	0	0	0	0	0	0	0	0	0	0	0	0	0	0	0	0	0	0	3	1249.72	0	0	0	0
>Ath_circ_FC0920	1:25838301|25838554	0	0	0	0	0	0	0	0	0	0	0	0	0	0	0	0	11	7498.77	0	0	0	0	0	0	0	0
>Ath_circ_FC0921	1:26021340|26022532	0	0	0	0	0	0	0	0	0	0	3	442.692	0	0	0	0	0	0	0	0	0	0	0	0	0	0
>Ath_circ_FC0922	1:26066227|26066988	5	748.842	0	0	0	0	0	0	0	0	0	0	0	0	0	0	7	1590.65	0	0	0	0	0	0	0	0
>Ath_circ_FC0923	1:26094646|26094816	0	0	0	0	0	0	0	0	0	0	0	0	0	0	3	2861.32	0	0	0	0	0	0	0	0	0	0
>Ath_circ_FC0924	1:26142745|26143034	0	0	0	0	0	0	0	0	0	0	0	0	0	0	0	0	0	0	3	1123.82	0	0	0	0	0	0
>Ath_circ_FC0925	1:26221241|26221499	0	0	8	3928.96	0	0	0	0	0	0	0	0	0	0	0	0	0	0	0	0	0	0	0	0	0	0
>Ath_circ_FC0926	1:26290763|26291582	0	0	0	0	0	0	0	0	0	0	0	0	0	0	0	0	0	0	0	0	0	0	3	402.304	0	0
>Ath_circ_FC0927	1:26290964|26291365	0	0	0	0	0	0	0	0	8	5401.55	0	0	0	0	0	0	0	0	0	0	0	0	16	4376.64	0	0
>Ath_circ_FC0928	1:26384007|26384630	0	0	0	0	0	0	0	0	0	0	0	0	0	0	0	0	0	0	0	0	0	0	0	0	7	993.325
>Ath_circ_FC0929	1:26404726|26405163	4	1042.22	0	0	0	0	0	0	0	0	0	0	0	0	0	0	0	0	0	0	0	0	0	0	0	0
>Ath_circ_FC0930	1:26466870|26468133	0	0	0	0	0	0	0	0	2	429.475	0	0	0	0	0	0	0	0	0	0	0	0	0	0	0	0
>Ath_circ_FC0931	1:26485867|26486134	20	8516.68	0	0	0	0	0	0	0	0	0	0	0	0	0	0	0	0	0	0	0	0	0	0	2	660.805
>Ath_circ_FC0932	1:26500650|26501040	4	1167.5	0	0	0	0	0	0	0	0	0	0	2	769.697	0	0	0	0	0	0	0	0	0	0	0	0
>Ath_circ_FC0933	1:26535285|26536517	4	370.231	0	0	0	0	0	0	0	0	0	0	0	0	0	0	0	0	0	0	2	213.524	0	0	0	0
>Ath_circ_FC0934	1:26564434|26564759	0	0	0	0	0	0	0	0	6	4995.61	0	0	0	0	0	0	0	0	0	0	0	0	0	0	0	0
>Ath_circ_FC0935	1:26618645|26618961	0	0	0	0	0	0	0	0	0	0	0	0	7	3322.81	0	0	0	0	0	0	0	0	0	0	0	0
>Ath_circ_FC0936	1:26619134|26619804	0	0	0	0	0	0	0	0	3	1213.54	0	0	0	0	2	486.125	0	0	0	0	0	0	0	0	0	0
>Ath_circ_FC0937	1:26627075|26627540	0	0	0	0	0	0	0	0	0	0	0	0	0	0	0	0	0	0	0	0	0	0	0	0	11	2090.18
>Ath_circ_FC0938	1:26661531|26661884	0	0	0	0	0	0	0	0	0	0	0	0	0	0	0	0	3	1467.4	0	0	0	0	0	0	0	0
>Ath_circ_FC0939	1:26670884|26671806	0	0	0	0	0	0	0	0	0	0	0	0	0	0	0	0	0	0	5	588.495	0	0	0	0	0	0
>Ath_circ_FC0940	1:26674698|26675242	0	0	0	0	0	0	0	0	0	0	0	0	0	0	0	0	0	0	0	0	0	0	5	1008.83	0	0
>Ath_circ_FC0941	1:26706202|26706465	0	0	0	0	0	0	0	0	0	0	0	0	0	0	0	0	0	0	0	0	3	1495.88	0	0	0	0
>Ath_circ_FC0941	1:26706202|26706862	0	0	0	0	0	0	0	0	0	0	0	0	0	0	0	0	0	0	0	0	0	0	0	0	6	803.762
>Ath_circ_FC0943	1:26706209|26706862	0	0	0	0	0	0	0	0	0	0	0	0	0	0	0	0	0	0	0	0	0	0	2	336.278	0	0
>Ath_circ_FC0944	1:26744476|26744945	0	0	0	0	0	0	0	0	0	0	0	0	0	0	0	0	0	0	8	1849.13	0	0	0	0	25	4709.99
>Ath_circ_FC0945	1:26786211|26786594	0	0	0	0	0	0	0	0	0	0	0	0	0	0	0	0	0	0	11	3111.97	0	0	0	0	0	0
>Ath_circ_FC0946	1:26849201|26849938	0	0	0	0	0	0	0	0	0	0	0	0	0	0	0	0	0	0	0	0	0	0	6	894.008	0	0
>Ath_circ_FC0947	1:26860505|26860939	0	0	0	0	0	0	0	0	0	0	0	0	0	0	0	0	18	7164.97	0	0	0	0	0	0	0	0
>Ath_circ_FC0948	1:26862621|26863093	4	965.104	0	0	0	0	0	0	0	0	0	0	0	0	0	0	0	0	0	0	0	0	0	0	0	0
>Ath_circ_FC0948	1:26862621|26863271	0	0	0	0	0	0	0	0	0	0	0	0	0	0	0	0	0	0	0	0	4	808.832	0	0	0	0
>Ath_circ_FC0950	1:26867964|26868301	0	0	0	0	0	0	0	0	0	0	15	7812.6	0	0	0	0	0	0	0	0	4	1557.84	0	0	0	0
>Ath_circ_FC0951	1:26916366|26916934	0	0	0	0	0	0	0	0	0	0	0	0	0	0	0	0	20	6086.23	0	0	0	0	0	0	0	0
>Ath_circ_FC0952	1:26936498|26936758	0	0	0	0	0	0	0	0	0	0	0	0	0	0	0	0	0	0	0	0	10	5043.58	0	0	0	0
>Ath_circ_FC0952	1:26936498|26936774	0	0	0	0	0	0	0	0	0	0	0	0	0	0	0	0	0	0	0	0	21	9979.74	0	0	2	639.334
>Ath_circ_FC0954	1:26984844|26985502	0	0	0	0	0	0	0	0	0	0	0	0	0	0	0	0	0	0	0	0	0	0	0	0	5	671.835
>Ath_circ_FC0955	1:26995654|26996259	0	0	0	0	0	0	0	0	0	0	0	0	0	0	0	0	0	0	0	0	0	0	0	0	7	1022.83
>Ath_circ_FC0956	1:27003011|27004543	2	148.889	0	0	0	0	0	0	0	0	0	0	0	0	0	0	0	0	0	0	0	0	0	0	0	0
>Ath_circ_FC0957	1:27013874|27014892	0	0	0	0	0	0	19	2819.1	0	0	0	0	0	0	0	0	0	0	0	0	0	0	0	0	0	0
>Ath_circ_FC0958	1:27027497|27028280	0	0	0	0	0	0	0	0	0	0	0	0	0	0	0	0	0	0	0	0	0	0	0	0	6	677.662
>Ath_circ_FC0959	1:27054387|27054673	0	0	0	0	18	7142.42	0	0	0	0	0	0	0	0	0	0	0	0	0	0	0	0	0	0	0	0
>Ath_circ_FC0960	1:27061917|27062224	0	0	0	0	0	0	0	0	0	0	0	0	0	0	0	0	0	0	0	0	2	854.789	0	0	0	0
>Ath_circ_FC0961	1:27080357|27081389	0	0	0	0	0	0	0	0	0	0	0	0	0	0	3	473.655	0	0	0	0	0	0	0	0	0	0
>Ath_circ_FC0962	1:27080365|27080529	0	0	0	0	0	0	0	0	0	0	0	0	0	0	2	1976.91	0	0	0	0	0	0	0	0	0	0
>Ath_circ_FC0963	1:27235490|27235919	0	0	0	0	0	0	0	0	0	0	0	0	14	4899.21	0	0	0	0	0	0	0	0	0	0	0	0
>Ath_circ_FC0964	1:27243295|27244158	0	0	0	0	0	0	0	0	0	0	0	0	0	0	0	0	0	0	3	377.209	0	0	0	0	0	0
>Ath_circ_FC0965	1:27243331|27243705	0	0	0	0	0	0	0	0	0	0	0	0	0	0	0	0	0	0	0	0	0	0	0	0	2	472.255
>Ath_circ_FC0022	1:27248716|27249161	0	0	0	0	0	0	0	0	0	0	3	1184.15	0	0	0	0	0	0	0	0	0	0	0	0	0	0
>Ath_circ_FC0966	1:27286096|27286246	0	0	0	0	0	0	0	0	0	0	0	0	0	0	2	2160.2	0	0	0	0	0	0	0	0	0	0
>Ath_circ_FC0967	1:27296263|27296800	3	636.377	0	0	0	0	0	0	0	0	2	654.438	0	0	0	0	0	0	0	0	2	489.359	0	0	12	1975.04
>Ath_circ_FC0968	1:27297418|27297812	0	0	0	0	0	0	0	0	0	0	0	0	0	0	0	0	0	0	0	0	0	0	0	0	4	896.687
>Ath_circ_FC0969	1:27339425|27339720	4	1542.21	0	0	0	0	0	0	0	0	0	0	0	0	0	0	0	0	0	0	0	0	0	0	0	0
>Ath_circ_FC0970	1:27339466|27339720	0	0	0	0	0	0	0	0	0	0	0	0	7	4130.71	0	0	0	0	0	0	5	2581.13	0	0	0	0
>Ath_circ_FC0971	1:27373970|27375146	0	0	5	540.357	0	0	0	0	0	0	0	0	0	0	0	0	0	0	0	0	0	0	0	0	0	0
>Ath_circ_FC0972	1:27374184|27375146	0	0	0	0	0	0	0	0	0	0	0	0	0	0	0	0	0	0	0	0	0	0	0	0	5	459.75
>Ath_circ_FC0973	1:27383619|27383853	7	3399.43	0	0	0	0	0	0	0	0	0	0	0	0	0	0	0	0	0	0	0	0	0	0	0	0
>Ath_circ_FC0974	1:27406791|27407130	0	0	0	0	0	0	0	0	0	0	0	0	0	0	0	0	0	0	3	958.554	0	0	0	0	0	0
>Ath_circ_FC0975	1:27424647|27425234	0	0	0	0	0	0	0	0	0	0	0	0	0	0	0	0	16	4711.66	0	0	0	0	0	0	0	0
>Ath_circ_FC0976	1:27489424|27490128	0	0	0	0	0	0	0	0	3	1155.01	0	0	0	0	0	0	0	0	0	0	0	0	0	0	0	0
>Ath_circ_FC0977	1:27500466|27500681	0	0	0	0	0	0	0	0	0	0	0	0	0	0	2	1510.14	0	0	0	0	0	0	0	0	0	0
>Ath_circ_FC0978	1:27592690|27594166	0	0	0	0	0	0	0	0	0	0	0	0	0	0	0	0	0	0	0	0	0	0	4	297.801	0	0
>Ath_circ_FC0979	1:27603949|27604570	0	0	0	0	0	0	0	0	0	0	0	0	0	0	0	0	0	0	0	0	4	846.543	0	0	0	0
>Ath_circ_FC0979	1:27603949|27606935	0	0	0	0	0	0	0	0	0	0	0	0	0	0	0	0	0	0	0	0	2	88.1403	0	0	0	0
>Ath_circ_FC0981	1:27608606|27608776	0	0	0	0	0	0	0	0	0	0	0	0	0	0	0	0	0	0	4	2541.2	0	0	0	0	0	0
>Ath_circ_FC0982	1:27671033|27671691	0	0	0	0	0	0	0	0	0	0	0	0	0	0	0	0	0	0	4	659.4	0	0	0	0	0	0
>Ath_circ_FC0983	1:27671554|27671942	0	0	0	0	0	0	0	0	0	0	0	0	0	0	0	0	0	0	0	0	0	0	0	0	4	910.517
>Ath_circ_FC0983	1:27671554|27672355	0	0	17	2696.26	0	0	0	0	0	0	0	0	0	0	0	0	0	0	0	0	0	0	0	0	0	0
>Ath_circ_FC4981	1:27671799|27672132	12	4100.25	23	8759.28	0	0	0	0	0	0	0	0	0	0	0	0	0	0	0	0	0	0	0	0	0	0
>Ath_circ_FC0986	1:27672486|27673006	8	1752.38	0	0	0	0	0	0	0	0	0	0	0	0	0	0	0	0	0	0	0	0	0	0	0	0
>Ath_circ_FC0987	1:27688561|27689525	0	0	3	395.441	0	0	0	0	0	0	0	0	0	0	0	0	0	0	3	337.729	0	0	0	0	0	0
>Ath_circ_FC0988	1:27688895|27689525	0	0	4	806.339	0	0	0	0	0	0	0	0	0	0	0	0	0	0	0	0	3	625.852	0	0	0	0
>Ath_circ_FC0989	1:27695710|27695978	0	0	0	0	0	0	0	0	0	0	0	0	0	0	0	0	0	0	4	1615.41	0	0	0	0	0	0
>Ath_circ_FC0990	1:27726790|27727963	0	0	0	0	0	0	0	0	0	0	0	0	0	0	0	0	0	0	3	277.605	0	0	0	0	0	0
>Ath_circ_FC0991	1:27747515|27748052	0	0	0	0	0	0	37	10398	0	0	0	0	5	1398.47	0	0	0	0	0	0	0	0	0	0	0	0
>Ath_circ_FC0992	1:27767870|27768411	5	1052.8	0	0	0	0	0	0	0	0	0	0	0	0	0	0	0	0	0	0	0	0	0	0	0	0
>Ath_circ_FC0993	1:27807945|27809588	0	0	0	0	21	1454.7	0	0	0	0	0	0	0	0	0	0	0	0	0	0	0	0	0	0	0	0
>Ath_circ_FC0994	1:27809841|27810591	0	0	0	0	0	0	0	0	0	0	2	468.825	0	0	0	0	0	0	0	0	0	0	0	0	0	0
>Ath_circ_FC0995	1:27811159|27811841	0	0	0	0	0	0	0	0	0	0	4	1031	0	0	0	0	0	0	0	0	0	0	0	0	0	0
>Ath_circ_FC0996	1:27825085|27825958	0	0	0	0	0	0	0	0	0	0	0	0	0	0	0	0	0	0	0	0	0	0	0	0	4	405.253
>Ath_circ_FC0997	1:27844756|27845311	2	410.516	0	0	0	0	0	0	0	0	0	0	0	0	0	0	0	0	0	0	0	0	0	0	0	0
>Ath_circ_FC0998	1:27872637|27872795	0	0	0	0	0	0	0	0	0	0	0	0	0	0	2	2051.51	0	0	0	0	0	0	0	0	0	0
>Ath_circ_FC0999	1:27954385|27954646	0	0	0	0	0	0	0	0	0	0	3	2015.77	0	0	0	0	0	0	0	0	0	0	0	0	0	0
>Ath_circ_FC1000	1:27959750|27960127	2	603.828	0	0	0	0	0	0	0	0	0	0	0	0	0	0	0	0	0	0	0	0	0	0	0	0
>Ath_circ_FC1001	1:27968640|27969114	0	0	0	0	0	0	0	0	0	0	0	0	0	0	0	0	0	0	0	0	0	0	0	0	10	1864.16
>Ath_circ_FC1002	1:27976707|27977203	0	0	6	1535.61	0	0	0	0	4	2184.53	0	0	0	0	0	0	0	0	0	0	0	0	2	442.507	0	0
>Ath_circ_FC1003	1:27991171|27992354	0	0	0	0	0	0	0	0	0	0	0	0	0	0	0	0	0	0	2	183.507	0	0	0	0	0	0
>Ath_circ_FC1004	1:28008280|28008523	0	0	0	0	0	0	0	0	0	0	0	0	0	0	0	0	0	0	3	1335.69	0	0	0	0	0	0
>Ath_circ_FC1005	1:28019772|28019971	0	0	0	0	0	0	0	0	0	0	0	0	0	0	2	1630.95	0	0	0	0	0	0	0	0	0	0
>Ath_circ_FC1006	1:28096026|28096234	0	0	0	0	0	0	0	0	0	0	0	0	0	0	2	1560.72	0	0	0	0	0	0	0	0	0	0
>Ath_circ_FC1007	1:28140947|28142264	0	0	2	193.02	0	0	0	0	0	0	0	0	0	0	0	0	0	0	0	0	0	0	0	0	0	0
>Ath_circ_FC1008	1:28142147|28142614	0	0	0	0	0	0	0	0	0	0	0	0	0	0	0	0	0	0	6	1392.77	0	0	0	0	0	0
>Ath_circ_FC1009	1:28152512|28153283	0	0	0	0	0	0	0	0	0	0	9	2052.33	0	0	0	0	0	0	0	0	0	0	0	0	14	1605.79
>Ath_circ_FC1010	1:28171118|28171723	5	941.614	0	0	0	0	0	0	0	0	0	0	0	0	0	0	0	0	0	0	5	1086.12	0	0	0	0
>Ath_circ_FC1011	1:28178196|28178639	0	0	0	0	0	0	0	0	0	0	0	0	0	0	0	0	0	0	0	0	4	1185.92	0	0	0	0
>Ath_circ_FC1012	1:28185740|28185975	0	0	0	0	8	3860.4	0	0	0	0	0	0	0	0	0	0	0	0	0	0	0	0	0	0	0	0
>Ath_circ_FC1013	1:28224998|28225770	0	0	0	0	0	0	0	0	0	0	0	0	0	0	0	0	0	0	0	0	0	0	4	569.019	0	0
>Ath_circ_FC1014	1:28226572|28228049	0	0	0	0	0	0	0	0	0	0	0	0	0	0	0	0	0	0	0	0	0	0	0	0	5	299.553
>Ath_circ_FC1015	1:28241855|28242290	0	0	0	0	0	0	0	0	0	0	0	0	0	0	0	0	0	0	0	0	0	0	4	1008.83	0	0
>Ath_circ_FC1016	1:28256490|28256877	0	0	0	0	0	0	0	0	0	0	3	1361.16	0	0	0	0	0	0	0	0	0	0	0	0	0	0
>Ath_circ_FC1017	1:28269468|28269690	0	0	0	0	0	0	0	0	0	0	0	0	0	0	0	0	0	0	0	0	0	0	0	0	3	1191.23
>Ath_circ_FC1018	1:28282041|28283245	0	0	0	0	0	0	0	0	0	0	0	0	0	0	0	0	0	0	0	0	0	0	0	0	5	367.418
>Ath_circ_FC1019	1:28297501|28297945	0	0	0	0	0	0	0	0	0	0	0	0	0	0	0	0	16	6225.74	0	0	0	0	0	0	0	0
>Ath_circ_FC1020	1:28315635|28316051	0	0	0	0	0	0	0	0	0	0	0	0	7	2525.97	0	0	0	0	0	0	0	0	0	0	0	0
>Ath_circ_FC1021	1:28400682|28400973	0	0	13	5663.02	0	0	0	0	0	0	0	0	0	0	0	0	0	0	0	0	0	0	0	0	0	0
>Ath_circ_FC1022	1:28409166|28409580	0	0	0	0	0	0	0	0	0	0	0	0	0	0	0	0	0	0	0	0	5	1585.99	0	0	0	0
>Ath_circ_FC1023	1:28410227|28410869	4	709.944	0	0	0	0	0	0	0	0	0	0	0	0	0	0	0	0	0	0	0	0	0	0	0	0
>Ath_circ_FC1023	1:28410227|28412824	2	87.8549	0	0	0	0	0	0	0	0	0	0	0	0	0	0	0	0	0	0	0	0	0	0	0	0
>Ath_circ_FC1025	1:28419090|28419497	11	3076.86	0	0	0	0	0	0	0	0	0	0	0	0	0	0	0	0	0	0	0	0	0	0	0	0
>Ath_circ_FC1026	1:28459242|28459531	0	0	0	0	0	0	0	0	0	0	0	0	0	0	0	0	0	0	0	0	0	0	0	0	2	610.675
>Ath_circ_FC1027	1:28459725|28460179	0	0	0	0	0	0	0	0	0	0	0	0	0	0	0	0	0	0	0	0	9	2603.82	0	0	0	0
>Ath_circ_FC1028	1:28502119|28506049	0	0	0	0	0	0	0	0	0	0	0	0	0	0	15	622.342	0	0	0	0	0	0	0	0	0	0
>Ath_circ_FC1029	1:28505919|28506712	0	0	2	320.403	0	0	0	0	0	0	0	0	0	0	0	0	0	0	0	0	0	0	0	0	0	0
>Ath_circ_FC1030	1:28512920|28513137	0	0	0	0	0	0	0	0	0	0	0	0	0	0	4	2992.57	0	0	0	0	0	0	0	0	0	0
>Ath_circ_FC1031	1:28543343|28543602	0	0	0	0	0	0	0	0	0	0	0	0	0	0	0	0	0	0	0	0	4	2025.19	0	0	0	0
>Ath_circ_FC1032	1:28579583|28580791	0	0	0	0	0	0	0	0	0	0	0	0	0	0	0	0	0	0	0	0	0	0	0	0	6	439.443
>Ath_circ_FC1033	1:28587209|28587498	0	0	4	1754.48	0	0	0	0	0	0	0	0	0	0	0	0	0	0	0	0	0	0	0	0	0	0
>Ath_circ_FC1034	1:28618775|28619189	0	0	0	0	0	0	0	0	0	0	0	0	0	0	0	0	0	0	0	0	0	0	0	0	8	1706.95
>Ath_circ_FC1035	1:28687042|28687483	0	0	0	0	0	0	0	0	0	0	0	0	0	0	0	0	0	0	0	0	0	0	0	0	13	2604.35
>Ath_circ_FC1036	1:28711134|28712510	0	0	0	0	0	0	0	0	0	0	0	0	0	0	0	0	0	0	0	0	0	0	5	399.285	0	0
>Ath_circ_FC1037	1:28758490|28758689	0	0	0	0	0	0	0	0	0	0	0	0	0	0	2	1630.95	0	0	0	0	0	0	0	0	0	0
>Ath_circ_FC1038	1:28770550|28771015	0	0	0	0	0	0	0	0	0	0	0	0	0	0	2	699.979	5	1857.87	12	2797.5	0	0	5	1179.86	0	0
>Ath_circ_FC1039	1:28923349|28924107	0	0	0	0	0	0	0	0	0	0	0	0	9	1784.3	0	0	0	0	0	0	0	0	0	0	0	0
>Ath_circ_FC1040	1:28972894|28973577	0	0	0	0	0	0	0	0	8	3174.6	4	1029.5	0	0	0	0	0	0	0	0	0	0	0	0	0	0
>Ath_circ_FC1041	1:28972900|28973577	0	0	0	0	0	0	0	0	7	2802.35	31	8049.21	0	0	0	0	0	0	0	0	0	0	0	0	0	0
>Ath_circ_FC1042	1:29044310|29045366	0	0	0	0	0	0	0	0	0	0	2	333.101	0	0	0	0	0	0	0	0	0	0	0	0	0	0
>Ath_circ_FC1043	1:29044996|29045366	0	0	0	0	0	0	0	0	0	0	0	0	0	0	0	0	0	0	0	0	0	0	2	592.792	0	0
>Ath_circ_FC1044	1:29089407|29089742	0	0	0	0	0	0	0	0	0	0	0	0	0	0	0	0	0	0	0	0	0	0	0	0	5	1317.68
>Ath_circ_FC1045	1:29090711|29091599	8	1026.98	0	0	0	0	0	0	0	0	0	0	0	0	0	0	0	0	0	0	0	0	0	0	0	0
>Ath_circ_FC1046	1:29129293|29129589	0	0	0	0	0	0	0	0	0	0	0	0	0	0	3	1647.42	0	0	0	0	0	0	0	0	0	0
>Ath_circ_FC1047	1:29171127|29171510	0	0	18	5962.5	0	0	0	0	0	0	0	0	0	0	0	0	0	0	0	0	0	0	0	0	0	0
>Ath_circ_FC1048	1:29255544|29255891	0	0	0	0	0	0	0	0	0	0	0	0	0	0	0	0	12	5970.81	0	0	0	0	0	0	0	0
>Ath_circ_FC1049	1:29269985|29270235	0	0	0	0	0	0	0	0	0	0	0	0	11	6594.56	0	0	0	0	0	0	0	0	0	0	0	0
>Ath_circ_FC1050	1:29299572|29300061	0	0	0	0	0	0	0	0	0	0	0	0	0	0	0	0	20	7067.48	0	0	0	0	0	0	0	0
>Ath_circ_FC1051	1:29301799|29302163	0	0	5	1742.47	0	0	0	0	0	0	0	0	0	0	0	0	0	0	0	0	0	0	0	0	0	0
>Ath_circ_FC1052	1:29333809|29334128	0	0	0	0	0	0	0	0	0	0	0	0	0	0	0	0	0	0	0	0	0	0	0	0	6	1660.27
>Ath_circ_FC1053	1:29345657|29346759	0	0	0	0	0	0	0	0	0	0	0	0	0	0	0	0	0	0	0	0	0	0	5	498.472	0	0
>Ath_circ_FC1054	1:29345983|29346759	0	0	0	0	0	0	0	0	0	0	0	0	0	0	0	0	0	0	47	6571.3	0	0	0	0	0	0
>Ath_circ_FC1055	1:29357085|29357775	0	0	0	0	0	0	0	0	0	0	8	2038.13	0	0	0	0	0	0	0	0	0	0	0	0	0	0
>Ath_circ_FC1056	1:29376316|29376487	0	0	0	0	0	0	0	0	0	0	0	0	0	0	2	1896.45	0	0	0	0	0	0	0	0	0	0
>Ath_circ_FC1057	1:29407863|29409164	0	0	0	0	0	0	0	0	0	0	0	0	0	0	2	250.53	0	0	0	0	0	0	0	0	0	0
>Ath_circ_FC1058	1:29417902|29418369	5	1219.27	0	0	0	0	0	0	0	0	0	0	0	0	0	0	0	0	0	0	0	0	0	0	0	0
>Ath_circ_FC1059	1:29453505|29453932	0	0	9	2674.77	0	0	0	0	0	0	0	0	0	0	0	0	0	0	0	0	0	0	0	0	0	0
>Ath_circ_FC1060	1:29457815|29458204	0	0	0	0	0	0	0	0	0	0	0	0	0	0	0	0	0	0	0	0	0	0	0	0	2	454.091
>Ath_circ_FC1061	1:29458456|29458920	0	0	0	0	0	0	0	0	0	0	0	0	0	0	0	0	0	0	0	0	0	0	0	0	7	1332.98
>Ath_circ_FC1062	1:29505339|29506801	0	0	0	0	0	0	0	0	0	0	0	0	0	0	0	0	0	0	11	816.813	0	0	0	0	0	0
>Ath_circ_FC1063	1:29541523|29542365	0	0	7	1056.23	0	0	0	0	0	0	0	0	0	0	0	0	0	0	0	0	0	0	0	0	0	0
>Ath_circ_FC1064	1:29555351|29555978	0	0	0	0	0	0	0	0	0	0	0	0	3	718.834	0	0	0	0	0	0	6	1257.68	0	0	0	0
>Ath_circ_FC1064	1:29555351|29557529	0	0	0	0	0	0	0	0	0	0	0	0	0	0	2	149.697	0	0	0	0	0	0	0	0	0	0
>Ath_circ_FC1066	1:29567748|29568200	0	0	0	0	0	0	0	0	0	0	0	0	0	0	0	0	0	0	0	0	0	0	0	0	11	2150.17
>Ath_circ_FC1067	1:29569899|29570392	0	0	0	0	0	0	0	0	0	0	0	0	0	0	0	0	0	0	0	0	0	0	2	445.194	0	0
>Ath_circ_FC5141	1:29660399|29661085	0	0	0	0	0	0	0	0	0	0	0	0	0	0	0	0	0	0	0	0	0	0	0	0	7	902.234
>Ath_circ_FC1069	1:29663049|29663705	0	0	0	0	0	0	0	0	0	0	0	0	0	0	0	0	0	0	2	330.704	0	0	0	0	0	0
>Ath_circ_FC1070	1:29808289|29808596	0	0	0	0	0	0	0	0	0	0	0	0	0	0	2	1059.06	0	0	0	0	0	0	0	0	0	0
>Ath_circ_FC1071	1:29821624|29821971	0	0	0	0	0	0	0	0	0	0	0	0	0	0	0	0	0	0	0	0	0	0	0	0	2	508.895
>Ath_circ_FC1072	1:29822715|29824249	0	0	0	0	0	0	0	0	0	0	0	0	0	0	0	0	0	0	0	0	0	0	4	286.549	0	0
>Ath_circ_FC1073	1:29825368|29825675	0	0	0	0	0	0	0	0	0	0	0	0	0	0	0	0	2	1124.37	0	0	0	0	0	0	0	0
>Ath_circ_FC1074	1:29843032|29843676	0	0	8	1577.67	0	0	0	0	0	0	0	0	0	0	0	0	0	0	0	0	0	0	0	0	0	0
>Ath_circ_FC1075	1:29843193|29843433	8	3788.33	0	0	0	0	0	0	0	0	0	0	0	0	0	0	0	0	0	0	0	0	0	0	0	0
>Ath_circ_FC1076	1:29845821|29846921	0	0	0	0	0	0	0	0	0	0	6	959.367	0	0	0	0	0	0	0	0	0	0	0	0	0	0
>Ath_circ_FC1077	1:29846825|29847621	0	0	0	0	0	0	0	0	7	2383.93	0	0	0	0	0	0	0	0	0	0	0	0	0	0	0	0
>Ath_circ_FC1078	1:29847699|29849213	0	0	0	0	0	0	0	0	0	0	0	0	0	0	0	0	0	0	0	0	0	0	0	0	4	233.79
>Ath_circ_FC1079	1:29861426|29862276	0	0	0	0	0	0	0	0	0	0	6	1241.2	0	0	0	0	0	0	0	0	0	0	0	0	0	0
>Ath_circ_FC0023	1:29861644|29861927	9	3616.59	0	0	0	0	0	0	10	9557.32	4	2479.49	0	0	0	0	0	0	0	0	4	1854.05	14	5420.71	0	0
>Ath_circ_FC0023	1:29861644|29862276	0	0	0	0	0	0	0	0	2	857.592	0	0	0	0	0	0	0	0	0	0	0	0	0	0	0	0
>Ath_circ_FC1081	1:29861830|29862276	4	1021.24	0	0	0	0	0	0	0	0	0	0	0	0	0	0	0	0	5	1215.17	0	0	0	0	0	0
>Ath_circ_FC1081	1:29861830|29862714	0	0	0	0	0	0	0	0	0	0	0	0	0	0	0	0	0	0	0	0	0	0	4	497.008	0	0
>Ath_circ_FC5142	1:29862000|29862714	0	0	0	0	0	0	0	0	0	0	0	0	0	0	0	0	0	0	7	1063.57	0	0	0	0	0	0
>Ath_circ_FC1084	1:29862171|29862714	0	0	0	0	0	0	0	0	0	0	0	0	0	0	0	0	0	0	0	0	0	0	13	2627.79	0	0
>Ath_circ_FC1085	1:29947060|29947928	0	0	0	0	0	0	0	0	0	0	0	0	0	0	0	0	0	0	0	0	0	0	10	1265.4	0	0
>Ath_circ_FC1086	1:29973361|29973888	0	0	0	0	0	0	0	0	0	0	0	0	0	0	0	0	0	0	0	0	0	0	0	0	5	838.521
>Ath_circ_FC1087	1:29987471|29987975	0	0	0	0	0	0	0	0	0	0	0	0	0	0	0	0	0	0	6	1290.73	0	0	0	0	0	0
>Ath_circ_FC1088	1:29995591|29996311	0	0	0	0	0	0	0	0	0	0	0	0	0	0	0	0	0	0	0	0	2	365.153	0	0	0	0
>Ath_circ_FC1089	1:30029549|30030862	0	0	0	0	0	0	0	0	0	0	3	401.927	0	0	0	0	0	0	0	0	0	0	0	0	0	0
>Ath_circ_FC1090	1:30031071|30032901	0	0	0	0	0	0	0	0	0	0	0	0	0	0	0	0	0	0	0	0	0	0	7	420.394	0	0
>Ath_circ_FC5594	1:30047678|30048203	0	0	0	0	0	0	0	0	0	0	0	0	0	0	0	0	9	2962.7	0	0	0	0	0	0	0	0
>Ath_circ_FC1092	1:30047900|30048203	0	0	0	0	0	0	0	0	0	0	4	2316.37	0	0	0	0	0	0	10	3573.56	0	0	0	0	2	582.551
>Ath_circ_FC1093	1:30059886|30064646	0	0	0	0	0	0	0	0	0	0	0	0	6	189.636	138	4727.39	0	0	0	0	0	0	0	0	0	0
>Ath_circ_FC1094	1:30086709|30087034	0	0	0	0	0	0	0	0	0	0	10	5400.12	0	0	0	0	0	0	0	0	0	0	10	3373.1	0	0
>Ath_circ_FC1095	1:30090224|30090595	12	3681.41	0	0	32	9796.29	0	0	0	0	0	0	0	0	0	0	0	0	0	0	0	0	0	0	0	0
>Ath_circ_FC0024	1:30090399|30090595	0	0	0	0	0	0	0	0	0	0	0	0	0	0	0	0	0	0	0	0	0	0	8	4465.5	0	0
>Ath_circ_FC0024	1:30090399|30090771	7	2141.73	0	0	0	0	0	0	0	0	0	0	0	0	0	0	0	0	0	0	0	0	0	0	0	0
>Ath_circ_FC1097	1:30093973|30095208	2	184.666	0	0	0	0	0	0	0	0	0	0	0	0	0	0	0	0	0	0	0	0	0	0	0	0
>Ath_circ_FC1098	1:30107546|30108209	0	0	0	0	0	0	0	0	0	0	3	795.379	0	0	0	0	0	0	0	0	0	0	0	0	0	0
>Ath_circ_FC1099	1:30112127|30112477	0	0	0	0	0	0	0	0	0	0	0	0	0	0	0	0	0	0	0	0	0	0	0	0	8	2018.18
>Ath_circ_FC1100	1:30154383|30155102	0	0	0	0	0	0	0	0	0	0	0	0	0	0	0	0	0	0	0	0	0	0	0	0	5	614.915
>Ath_circ_FC1101	1:30154540|30155102	0	0	7	1581.53	0	0	0	0	0	0	2	625.378	0	0	0	0	0	0	0	0	0	0	0	0	0	0
>Ath_circ_FC1102	1:30192946|30193433	3	701.579	0	0	0	0	0	0	0	0	0	0	0	0	0	0	0	0	0	0	0	0	0	0	0	0
>Ath_circ_FC1103	1:30196778|30197158	0	0	0	0	0	0	0	0	0	0	0	0	0	0	0	0	0	0	0	0	0	0	0	0	7	1626.86
>Ath_circ_FC1104	1:30228322|30230557	0	0	3	170.662	0	0	0	0	0	0	0	0	0	0	0	0	0	0	0	0	0	0	0	0	0	0
>Ath_circ_FC1105	1:30229918|30230557	0	0	0	0	0	0	13	3071.1	0	0	0	0	0	0	0	0	0	0	0	0	0	0	0	0	0	0
>Ath_circ_FC1106	1:30232784|30233831	0	0	0	0	0	0	0	0	0	0	0	0	0	0	0	0	0	0	0	0	0	0	0	0	2	168.984
>Ath_circ_FC1107	1:30265760|30266294	0	0	4	951.028	0	0	0	0	0	0	0	0	0	0	0	0	0	0	0	0	0	0	0	0	0	0
>Ath_circ_FC0025	1:30312632|30312873	9	4244.26	6	3153.72	0	0	0	0	0	0	0	0	0	0	0	0	0	0	9	4040.19	0	0	0	0	0	0
>Ath_circ_FC0025	1:30312632|30313101	3	728.448	0	0	0	0	0	0	0	0	0	0	0	0	0	0	0	0	8	1849.13	17	4761.36	3	701.891	17	3202.79
>Ath_circ_FC0025	1:30312632|30313441	0	0	0	0	0	0	0	0	0	0	0	0	0	0	0	0	0	0	0	0	0	0	10	1357.57	0	0
>Ath_circ_FC0026	1:30349032|30349237	8	4431.98	3	1852.43	0	0	0	0	0	0	0	0	6	4382.79	0	0	0	0	0	0	0	0	0	0	0	0
>Ath_circ_FC0026	1:30349032|30349921	0	0	0	0	0	0	0	0	0	0	0	0	0	0	0	0	0	0	0	0	0	0	0	0	4	397.968
>Ath_circ_FC1111	1:30356217|30356782	0	0	0	0	0	0	0	0	0	0	0	0	0	0	0	0	5	1529.62	0	0	0	0	0	0	0	0
>Ath_circ_FC1112	1:30358717|30359032	0	0	0	0	0	0	0	0	0	0	0	0	0	0	0	0	0	0	16	5500.57	0	0	0	0	0	0
>Ath_circ_FC1113	1:30373461|30373879	0	0	0	0	0	0	0	0	0	0	0	0	0	0	0	0	4	1653.02	0	0	0	0	0	0	0	0
>Ath_circ_FC0027	1:30373643|30373879	0	0	0	0	0	0	0	0	0	0	7	5199.61	0	0	0	0	0	0	0	0	0	0	0	0	0	0
>Ath_circ_FC0028	1:30373957|30374200	0	0	0	0	6	2800.37	0	0	0	0	0	0	0	0	0	0	0	0	0	0	0	0	0	0	0	0
>Ath_circ_FC0028	1:30373957|30374643	0	0	0	0	0	0	9	1980.69	0	0	0	0	0	0	0	0	0	0	0	0	0	0	0	0	0	0
>Ath_circ_FC1115	1:30383919|30384273	0	0	0	0	0	0	22	9369.68	0	0	0	0	0	0	0	0	0	0	0	0	0	0	0	0	0	0
>Ath_circ_FC1116	1:30406355|30407529	0	0	0	0	0	0	0	0	0	0	0	0	0	0	0	0	0	0	0	0	3	336.096	0	0	0	0
>Ath_circ_FC1117	2:84085|84375	0	0	0	0	0	0	0	0	0	0	0	0	0	0	0	0	0	0	5	1866.6	0	0	0	0	0	0
>Ath_circ_FC1118	2:89437|90351	0	0	2	278.033	0	0	0	0	0	0	0	0	0	0	0	0	0	0	0	0	0	0	0	0	0	0
>Ath_circ_FC1119	2:95312|95630	0	0	0	0	0	0	0	0	0	0	0	0	0	0	0	0	0	0	0	0	0	0	3	1034.13	0	0
>Ath_circ_FC1120	2:103623|104293	0	0	0	0	0	0	0	0	0	0	0	0	0	0	0	0	0	0	3	485.706	0	0	0	0	0	0
>Ath_circ_FC1121	2:104033|104293	7	3060.79	0	0	0	0	0	0	0	0	0	0	0	0	0	0	0	0	0	0	0	0	0	0	0	0
>Ath_circ_FC1122	2:108135|108504	0	0	0	0	0	0	0	0	4	2934.36	0	0	0	0	0	0	0	0	0	0	0	0	0	0	0	0
>Ath_circ_FC1123	2:133455|134020	0	0	6	1348.41	0	0	0	0	0	0	0	0	0	0	0	0	0	0	0	0	0	0	0	0	0	0
>Ath_circ_FC1124	2:133564|133774	0	0	0	0	0	0	0	0	0	0	0	0	0	0	0	0	0	0	0	0	0	0	0	0	7	2937.61
>Ath_circ_FC0029	2:134091|134273	0	0	0	0	0	0	0	0	0	0	0	0	15	12334.1	0	0	0	0	0	0	0	0	0	0	0	0
>Ath_circ_FC1125	2:181013|181359	2	657.773	4	1466.28	0	0	0	0	0	0	0	0	0	0	0	0	0	0	0	0	15	5690.38	0	0	4	1020.72
>Ath_circ_FC1126	2:195374|195746	0	0	0	0	0	0	0	0	0	0	0	0	3	1210.26	0	0	0	0	0	0	0	0	0	0	0	0
>Ath_circ_FC1127	2:201184|202025	0	0	0	0	0	0	0	0	0	0	4	836.313	0	0	0	0	0	0	0	0	0	0	0	0	0	0
>Ath_circ_FC1128	2:201361|202025	0	0	0	0	0	0	0	0	0	0	0	0	7	1583.96	0	0	0	0	0	0	0	0	0	0	0	0
>Ath_circ_FC5596	2:206522|207186	0	0	10	1912.78	0	0	0	0	0	0	0	0	0	0	0	0	0	0	0	0	0	0	0	0	0	0
>Ath_circ_FC1130	2:269324|270061	0	0	0	0	0	0	0	0	5	1838.94	0	0	0	0	0	0	0	0	0	0	0	0	7	1043.01	4	479.934
>Ath_circ_FC1131	2:386851|387177	0	0	0	0	0	0	0	0	0	0	0	0	0	0	0	0	0	0	0	0	0	0	6	2017.67	0	0
>Ath_circ_FC1132	2:418299|418514	0	0	0	0	0	0	0	0	0	0	0	0	0	0	0	0	0	0	10	5029.45	0	0	0	0	0	0
>Ath_circ_FC1132	2:418299|419265	3	354.054	0	0	0	0	0	0	0	0	0	0	0	0	0	0	0	0	0	0	0	0	0	0	0	0
>Ath_circ_FC1134	2:459051|459505	0	0	0	0	0	0	0	0	4	2386.18	0	0	0	0	0	0	0	0	0	0	0	0	0	0	0	0
>Ath_circ_FC1135	2:498935|499416	11	2604.48	0	0	0	0	0	0	0	0	0	0	0	0	0	0	0	0	0	0	0	0	0	0	0	0
>Ath_circ_FC1136	2:555396|555758	0	0	0	0	0	0	0	0	0	0	0	0	0	0	0	0	0	0	0	0	4	1450.55	0	0	0	0
>Ath_circ_FC1137	2:698326|698987	0	0	0	0	0	0	0	0	0	0	0	0	0	0	0	0	0	0	0	0	0	0	9	1494.97	5	668.79
>Ath_circ_FC1138	2:698600|698987	3	882.399	7	2294.85	0	0	0	0	0	0	0	0	0	0	0	0	0	0	0	0	0	0	0	0	0	0
>Ath_circ_FC1139	2:699062|699656	0	0	7	1496.47	0	0	0	0	0	0	0	0	0	0	0	0	0	0	8	1460.65	0	0	0	0	9	1339.38
>Ath_circ_FC1140	2:769905|770635	0	0	0	0	0	0	0	0	0	0	0	0	5	1029.25	0	0	0	0	0	0	0	0	0	0	0	0
>Ath_circ_FC1141	2:776511|776688	0	0	0	0	0	0	0	0	0	0	0	0	0	0	2	1832.53	0	0	0	0	0	0	0	0	0	0
>Ath_circ_FC1142	2:798148|798720	0	0	0	0	0	0	0	0	0	0	0	0	0	0	0	0	0	0	0	0	0	0	0	0	3	463.601
>Ath_circ_FC1143	2:798383|798720	0	0	0	0	0	0	0	0	0	0	8	4166.72	0	0	0	0	0	0	0	0	0	0	0	0	0	0
>Ath_circ_FC1144	2:804914|805262	0	0	0	0	0	0	0	0	0	0	0	0	0	0	0	0	0	0	3	933.835	0	0	0	0	7	1776.03
>Ath_circ_FC1145	2:863321|863604	0	0	8	3583.1	22	8821.83	0	0	0	0	0	0	6	3179.07	0	0	0	0	13	4972.78	0	0	0	0	8	2494.3
>Ath_circ_FC1146	2:935895|936412	0	0	0	0	0	0	0	0	0	0	0	0	0	0	0	0	0	0	0	0	0	0	6	1273.7	0	0
>Ath_circ_FC1147	2:937594|937873	0	0	0	0	0	0	0	0	0	0	12	7544.74	0	0	0	0	0	0	0	0	0	0	0	0	0	0
>Ath_circ_FC1148	2:948051|948877	0	0	0	0	0	0	0	0	0	0	0	0	0	0	2	394.426	0	0	0	0	0	0	0	0	0	0
>Ath_circ_FC1149	2:952466|952954	3	700.145	5	1300.61	0	0	47	14531.8	0	0	11	3960.09	0	0	0	0	0	0	0	0	4	1076.79	0	0	10	1810.79
>Ath_circ_FC1149	2:952466|953167	0	0	0	0	0	0	0	0	0	0	0	0	0	0	0	0	0	0	0	0	0	0	0	0	3	378.409
>Ath_circ_FC1151	2:971823|972080	0	0	0	0	0	0	0	0	0	0	0	0	0	0	0	0	0	0	0	0	0	0	0	0	4	1372.83
>Ath_circ_FC1152	2:1014530|1014684	0	0	0	0	0	0	0	0	0	0	0	0	0	0	2	2104.45	0	0	0	0	0	0	0	0	0	0
>Ath_circ_FC1153	2:1067171|1067797	0	0	11	2231.58	0	0	0	0	0	0	0	0	0	0	0	0	0	0	0	0	0	0	0	0	0	0
>Ath_circ_FC1154	2:1072474|1072845	6	1840.7	0	0	0	0	0	0	0	0	0	0	0	0	0	0	0	0	0	0	0	0	0	0	3	714.095
>Ath_circ_FC1155	2:1138246|1139069	0	0	0	0	0	0	0	0	0	0	0	0	0	0	0	0	0	0	0	0	6	958.525	0	0	0	0
>Ath_circ_FC1156	2:1138443|1139069	3	546.046	0	0	0	0	0	0	0	0	0	0	0	0	0	0	0	0	2	346.527	0	0	0	0	0	0
>Ath_circ_FC1157	2:1139149|1139948	0	0	0	0	18	2562.34	0	0	0	0	0	0	0	0	0	0	0	0	0	0	0	0	0	0	0	0
>Ath_circ_FC1158	2:1156964|1157418	0	0	0	0	0	0	0	0	0	0	0	0	0	0	0	0	0	0	0	0	0	0	0	0	6	1167.66
>Ath_circ_FC1159	2:1333640|1333983	0	0	0	0	0	0	0	0	0	0	0	0	0	0	0	0	0	0	2	631.606	0	0	0	0	0	0
>Ath_circ_FC1160	2:1354069|1354513	0	0	0	0	0	0	0	0	0	0	0	0	2	676.296	0	0	0	0	0	0	0	0	0	0	0	0
>Ath_circ_FC1161	2:1475326|1475781	0	0	0	0	0	0	0	0	0	0	0	0	0	0	0	0	0	0	0	0	0	0	0	0	2	388.368
>Ath_circ_FC1162	2:1520235|1520617	0	0	0	0	0	0	0	0	0	0	0	0	0	0	0	0	0	0	0	0	0	0	7	2009.77	0	0
>Ath_circ_FC1163	2:1583476|1584448	0	0	0	0	0	0	0	0	0	0	0	0	0	0	0	0	5	889.791	0	0	0	0	0	0	0	0
>Ath_circ_FC1164	2:1590333|1590851	0	0	0	0	0	0	5	1456.58	0	0	0	0	0	0	0	0	0	0	0	0	0	0	0	0	0	0
>Ath_circ_FC1165	2:1623870|1624044	0	0	0	0	0	0	0	0	0	0	0	0	0	0	2	1863.94	0	0	0	0	0	0	0	0	0	0
>Ath_circ_FC1166	2:1699932|1700657	0	0	0	0	0	0	0	0	0	0	0	0	0	0	0	0	0	0	0	0	0	0	0	0	3	365.9
>Ath_circ_FC1167	2:1859582|1860006	0	0	0	0	0	0	0	0	0	0	0	0	0	0	0	0	0	0	0	0	7	2168.15	0	0	0	0
>Ath_circ_FC1168	2:1872931|1873296	0	0	0	0	0	0	0	0	0	0	0	0	0	0	0	0	2	946.193	0	0	0	0	0	0	0	0
>Ath_circ_FC1169	2:2181460|2181970	0	0	0	0	0	0	0	0	0	0	0	0	0	0	0	0	0	0	0	0	0	0	9	1936.73	5	866.417
>Ath_circ_FC0030	2:2184886|2185057	0	0	7	5176.75	0	0	0	0	0	0	0	0	0	0	0	0	0	0	0	0	0	0	0	0	0	0
>Ath_circ_FC1170	2:2230283|2230610	0	0	0	0	10	3472.01	0	0	0	0	0	0	0	0	0	0	0	0	9	2980.87	0	0	35	11733.9	4	1079.85
>Ath_circ_FC1170	2:2230283|2230906	0	0	0	0	0	0	0	0	0	0	14	3949.7	0	0	0	0	0	0	0	0	0	0	0	0	0	0
>Ath_circ_FC1172	2:2323549|2324450	0	0	0	0	0	0	0	0	0	0	0	0	0	0	0	0	0	0	0	0	0	0	0	0	7	687.178
>Ath_circ_FC1173	2:2359434|2361983	0	0	0	0	0	0	0	0	0	0	0	0	0	0	0	0	0	0	0	0	0	0	7	301.859	0	0
>Ath_circ_FC1174	2:2360148|2361983	0	0	0	0	0	0	0	0	0	0	0	0	0	0	0	0	0	0	0	0	0	0	0	0	3	144.686
>Ath_circ_FC1175	2:2429887|2430328	0	0	0	0	0	0	0	0	0	0	0	0	0	0	0	0	9	3525.75	0	0	0	0	0	0	0	0
>Ath_circ_FC1176	2:2587962|2588186	4	2028.86	0	0	0	0	0	0	0	0	0	0	0	0	0	0	0	0	0	0	0	0	0	0	0	0
>Ath_circ_FC1177	2:2589855|2590245	0	0	9	2927.88	0	0	0	0	0	0	3	1350.72	3	1154.55	0	0	0	0	6	1667.05	0	0	0	0	0	0
>Ath_circ_FC1178	2:2898961|2900027	0	0	0	0	0	0	0	0	0	0	0	0	9	1269.24	0	0	0	0	0	0	0	0	0	0	0	0
>Ath_circ_FC0031	2:2925886|2926336	0	0	0	0	0	0	0	0	0	0	0	0	0	0	0	0	0	0	4	963.514	0	0	0	0	0	0
>Ath_circ_FC0031	2:2925886|2926524	5	892.986	0	0	0	0	0	0	5	2123.85	0	0	0	0	0	0	0	0	10	1700.1	2	412.011	0	0	0	0
>Ath_circ_FC1180	2:3050173|3050341	0	0	0	0	0	0	0	0	0	0	0	0	0	0	2	1930.12	0	0	0	0	0	0	0	0	0	0
>Ath_circ_FC1181	2:3051052|3053228	0	0	0	0	0	0	0	0	3	374.039	0	0	0	0	0	0	0	0	0	0	0	0	0	0	0	0
>Ath_circ_FC1182	2:3052529|3052776	0	0	0	0	0	0	0	0	0	0	0	0	0	0	0	0	0	0	0	0	4	2123.19	0	0	0	0
>Ath_circ_FC1183	2:4006243|4006628	0	0	0	0	0	0	0	0	0	0	2	912.145	0	0	0	0	0	0	0	0	0	0	0	0	0	0
>Ath_circ_FC1184	2:4344666|4345169	4	905.743	0	0	0	0	0	0	0	0	0	0	0	0	0	0	0	0	0	0	0	0	0	0	0	0
>Ath_circ_FC1185	2:4479800|4480517	0	0	0	0	0	0	0	0	0	0	0	0	0	0	0	0	0	0	0	0	9	1650.05	0	0	0	0
>Ath_circ_FC0032	2:4485015|4486252	75	6913.79	69	7089.5	66	6071.25	57	6961.21	29	6358.17	31	4408.21	78	9480.71	7	922.185	66	9231.12	96	8424.13	90	9569.77	100	8882.31	98	7009.44
>Ath_circ_FC0032	2:4485015|4493960	0	0	0	0	0	0	0	0	0	0	0	0	0	0	2	36.4621	0	0	0	0	0	0	0	0	0	0
>Ath_circ_FC1187	2:4485020|4486252	8	740.461	9	928.467	0	0	0	0	3	660.409	0	0	5	610.202	4	529.1	26	3651.25	52	4581.57	17	1814.95	13	1159.38	30	2154.45
>Ath_circ_FC0033	2:4485096|4486252	0	0	0	0	7	689	0	0	0	0	0	0	0	0	0	0	0	0	0	0	7	796.424	0	0	0	0
>Ath_circ_FC1188	2:4492441|4492677	0	0	0	0	0	0	0	0	0	0	0	0	14	8888.87	0	0	0	0	0	0	0	0	0	0	0	0
>Ath_circ_FC1189	2:5006417|5006701	0	0	0	0	0	0	0	0	0	0	0	0	0	0	2	1144.53	0	0	0	0	0	0	0	0	0	0
>Ath_circ_FC1190	2:5539963|5540935	0	0	0	0	23	2691.97	0	0	0	0	0	0	0	0	0	0	0	0	0	0	0	0	0	0	0	0
>Ath_circ_FC1191	2:5540955|5541234	0	0	0	0	0	0	0	0	0	0	0	0	0	0	0	0	0	0	4	1551.95	0	0	16	6283.6	0	0
>Ath_circ_FC1192	2:5545324|5545677	0	0	0	0	0	0	0	0	0	0	0	0	0	0	0	0	0	0	7	2148.17	0	0	0	0	6	1500.81
>Ath_circ_FC1193	2:5553937|5554356	0	0	0	0	0	0	0	0	0	0	0	0	0	0	0	0	0	0	0	0	0	0	0	0	14	2951.59
>Ath_circ_FC1193	2:5553937|5554643	0	0	0	0	0	0	0	0	0	0	0	0	0	0	0	0	0	0	0	0	0	0	0	0	2	250.489
>Ath_circ_FC1195	2:5596468|5597168	0	0	0	0	0	0	0	0	0	0	0	0	0	0	0	0	0	0	0	0	4	751.141	0	0	0	0
>Ath_circ_FC1196	2:5650516|5651200	0	0	0	0	0	0	0	0	0	0	0	0	0	0	0	0	0	0	0	0	0	0	0	0	2	258.534
>Ath_circ_FC1197	2:5789323|5789657	0	0	0	0	0	0	0	0	0	0	0	0	0	0	0	0	0	0	0	0	0	0	34	11160.4	0	0
>Ath_circ_FC1198	2:5906998|5907325	5	1739.69	0	0	0	0	0	0	0	0	0	0	0	0	0	0	0	0	0	0	0	0	0	0	0	0
>Ath_circ_FC1199	2:5912593|5913797	24	2273	7	738.921	16	1512.12	0	0	0	0	9	1314.85	2	249.752	2	270.697	19	2730.22	10	901.545	14	1529.4	2	182.511	8	587.869
>Ath_circ_FC1200	2:5912636|5913797	19	1866.05	0	0	0	0	0	0	0	0	0	0	0	0	0	0	0	0	0	0	0	0	0	0	0	0
>Ath_circ_FC1201	2:5926300|5926898	0	0	0	0	0	0	0	0	0	0	0	0	0	0	0	0	0	0	0	0	3	659.286	0	0	0	0
>Ath_circ_FC1202	2:5930847|5930976	0	0	0	0	0	0	0	0	0	0	0	0	0	0	2	2509.15	0	0	0	0	0	0	0	0	0	0
>Ath_circ_FC1203	2:6042808|6043534	0	0	0	0	0	0	0	0	0	0	0	0	0	0	0	0	0	0	0	0	0	0	4	605.023	8	974.391
>Ath_circ_FC1204	2:6278831|6280301	0	0	0	0	0	0	0	0	0	0	0	0	0	0	0	0	8	941.691	0	0	0	0	0	0	4	240.783
>Ath_circ_FC1205	2:6369235|6370009	0	0	14	2297.81	0	0	0	0	0	0	0	0	0	0	0	0	0	0	0	0	0	0	0	0	0	0
>Ath_circ_FC1206	2:6369536|6370009	0	0	6	1610.13	0	0	0	0	0	0	0	0	2	634.919	0	0	0	0	12	2750.28	0	0	0	0	6	1120.86
>Ath_circ_FC1207	2:6400186|6400663	0	0	25	6652.72	0	0	0	0	10	5678.41	4	1473.17	0	0	0	0	0	0	10	2272.72	3	826.177	12	2760.58	0	0
>Ath_circ_FC1208	2:6406795|6407690	0	0	0	0	0	0	0	0	2	605.866	0	0	0	0	0	0	0	0	0	0	0	0	0	0	0	0
>Ath_circ_FC1209	2:6812171|6812637	0	0	22	5992.29	0	0	0	0	0	0	0	0	0	0	0	0	0	0	0	0	0	0	0	0	0	0
>Ath_circ_FC1210	2:6877645|6877868	4	2037.92	0	0	0	0	0	0	0	0	0	0	0	0	0	0	0	0	0	0	0	0	0	0	0	0
>Ath_circ_FC1211	2:6930639|6931099	0	0	0	0	39	9634.26	0	0	0	0	0	0	0	0	0	0	0	0	0	0	0	0	0	0	0	0
>Ath_circ_FC1212	2:7082545|7083358	0	0	0	0	0	0	0	0	0	0	0	0	0	0	0	0	0	0	0	0	0	0	0	0	3	326.343
>Ath_circ_FC1213	2:7159979|7160510	0	0	0	0	0	0	0	0	0	0	0	0	0	0	0	0	0	0	0	0	8	1979.51	0	0	0	0
>Ath_circ_FC1214	2:7211567|7211953	0	0	0	0	0	0	0	0	0	0	7	3184.26	0	0	0	0	0	0	0	0	0	0	0	0	0	0
>Ath_circ_FC0034	2:7244815|7245074	0	0	0	0	0	0	0	0	7	7307.67	0	0	0	0	0	0	0	0	0	0	0	0	0	0	0	0
>Ath_circ_FC1215	2:7334890|7335201	0	0	0	0	0	0	0	0	0	0	0	0	0	0	0	0	0	0	0	0	0	0	0	0	2	567.614
>Ath_circ_FC1216	2:7343411|7345776	0	0	0	0	0	0	0	0	0	0	0	0	0	0	0	0	0	0	0	0	5	278.186	0	0	0	0
>Ath_circ_FC1217	2:7354907|7355456	0	0	0	0	0	0	0	0	0	0	0	0	0	0	0	0	4	1259.3	0	0	0	0	0	0	0	0
>Ath_circ_FC1218	2:7357967|7358942	0	0	0	0	0	0	0	0	0	0	0	0	0	0	0	0	0	0	0	0	0	0	0	0	4	362.901
>Ath_circ_FC1219	2:7443963|7444725	0	0	2	333.421	0	0	0	0	0	0	0	0	0	0	0	0	0	0	0	0	0	0	0	0	0	0
>Ath_circ_FC1220	2:7478790|7479153	0	0	0	0	0	0	0	0	0	0	0	0	0	0	0	0	0	0	12	3581.41	0	0	0	0	0	0
>Ath_circ_FC1221	2:7482668|7483033	0	0	0	0	0	0	0	0	0	0	0	0	0	0	0	0	0	0	0	0	0	0	0	0	2	483.868
>Ath_circ_FC1222	2:7501235|7501556	0	0	0	0	0	0	0	0	0	0	0	0	0	0	0	0	0	0	0	0	0	0	0	0	14	3849.91
>Ath_circ_FC1223	2:7506325|7506595	4	1684.48	0	0	0	0	0	0	0	0	0	0	0	0	0	0	0	0	0	0	0	0	0	0	0	0
>Ath_circ_FC1224	2:7542668|7543566	0	0	3	424.472	0	0	0	0	0	0	0	0	0	0	0	0	0	0	0	0	0	0	0	0	0	0
>Ath_circ_FC1225	2:7600495|7601393	0	0	7	990.434	0	0	0	0	0	0	0	0	0	0	0	0	0	0	0	0	0	0	0	0	0	0
>Ath_circ_FC1226	2:7610329|7611558	0	0	0	0	0	0	0	0	0	0	0	0	0	0	0	0	0	0	0	0	6	642.134	0	0	0	0
>Ath_circ_FC1227	2:7664556|7665071	0	0	0	0	0	0	0	0	0	0	0	0	0	0	5	1580.38	0	0	0	0	0	0	0	0	0	0
>Ath_circ_FC1228	2:7734501|7735612	4	410.516	0	0	0	0	0	0	0	0	0	0	0	0	0	0	0	0	0	0	0	0	0	0	0	0
>Ath_circ_FC1229	2:7745901|7747590	0	0	0	0	0	0	0	0	0	0	0	0	0	0	0	0	0	0	5	321.409	0	0	0	0	0	0
>Ath_circ_FC1230	2:7797260|7799391	0	0	0	0	0	0	0	0	0	0	0	0	0	0	0	0	0	0	0	0	0	0	0	0	10	415.327
>Ath_circ_FC1231	2:7823369|7823806	0	0	0	0	0	0	0	0	0	0	0	0	0	0	0	0	4	1581.31	0	0	0	0	0	0	0	0
>Ath_circ_FC1232	2:7872306|7872581	0	0	0	0	0	0	0	0	0	0	0	0	2	1090.4	0	0	0	0	4	1574.44	0	0	0	0	0	0
>Ath_circ_FC1233	2:8143520|8143874	15	4822.12	4	1433.24	0	0	0	0	0	0	0	0	0	0	0	0	0	0	0	0	0	0	0	0	2	498.861
>Ath_circ_FC1234	2:8221758|8223613	0	0	0	0	0	0	0	0	0	0	0	0	0	0	0	0	0	0	0	0	0	0	0	0	6	286.254
>Ath_circ_FC1235	2:8226095|8226515	0	0	4	1208.55	0	0	0	0	0	0	0	0	0	0	0	0	0	0	0	0	0	0	0	0	0	0
>Ath_circ_FC1236	2:8280926|8281183	0	0	0	0	0	0	0	0	0	0	0	0	0	0	2	1264.3	0	0	0	0	0	0	0	0	0	0
>Ath_circ_FC1237	2:8312336|8312690	0	0	2	716.62	0	0	0	0	0	0	0	0	0	0	0	0	0	0	0	0	0	0	0	0	0	0
>Ath_circ_FC1238	2:8312338|8312694	2	639.348	0	0	0	0	0	0	0	0	0	0	0	0	0	0	0	0	0	0	0	0	0	0	0	0
>Ath_circ_FC1239	2:8316618|8317012	0	0	5	1610.13	0	0	0	0	0	0	0	0	0	0	0	0	0	0	0	0	0	0	0	0	0	0
>Ath_circ_FC1240	2:8327474|8328015	0	0	10	2346.86	0	0	0	0	0	0	0	0	0	0	0	0	0	0	0	0	0	0	0	0	0	0
>Ath_circ_FC1241	2:8416738|8417782	0	0	0	0	0	0	0	0	0	0	0	0	0	0	0	0	0	0	0	0	0	0	0	0	2	169.47
>Ath_circ_FC1242	2:8434683|8435888	0	0	0	0	0	0	0	0	0	0	0	0	0	0	0	0	0	0	0	0	0	0	0	0	11	807.65
>Ath_circ_FC1243	2:8442220|8443418	0	0	0	0	0	0	0	0	0	0	0	0	5	627.506	0	0	0	0	0	0	0	0	0	0	0	0
>Ath_circ_FC5602	2:8457805|8458192	0	0	0	0	0	0	0	0	0	0	0	0	0	0	0	0	0	0	0	0	3	1017.82	0	0	0	0
>Ath_circ_FC1245	2:8512531|8512846	0	0	0	0	0	0	0	0	0	0	0	0	0	0	0	0	7	3835.68	0	0	0	0	3	1043.95	0	0
>Ath_circ_FC1246	2:8558100|8558673	0	0	0	0	0	0	0	0	0	0	0	0	0	0	0	0	0	0	0	0	0	0	0	0	2	308.529
>Ath_circ_FC1247	2:8617346|8617729	0	0	4	1325	0	0	0	0	0	0	0	0	0	0	0	0	0	0	0	0	0	0	0	0	0	0
>Ath_circ_FC1248	2:8617354|8617729	0	0	0	0	0	0	0	0	0	0	0	0	0	0	0	0	0	0	0	0	12	4201.2	0	0	0	0
>Ath_circ_FC1249	2:8650117|8651232	0	0	5	569.893	0	0	0	0	0	0	0	0	0	0	0	0	0	0	0	0	0	0	0	0	0	0
>Ath_circ_FC1250	2:8650364|8651232	0	0	0	0	0	0	0	0	0	0	0	0	0	0	0	0	0	0	0	0	0	0	0	0	8	815.17
>Ath_circ_FC1251	2:8650728|8651232	5	1129.94	0	0	24	5412.21	0	0	5	2687.41	0	0	2	595.944	0	0	0	0	0	0	0	0	0	0	0	0
>Ath_circ_FC1251	2:8650728|8651941	0	0	0	0	0	0	0	0	6	1341.49	0	0	0	0	0	0	0	0	0	0	0	0	0	0	0	0
>Ath_circ_FC1253	2:8652039|8652264	8	4039.77	0	0	0	0	0	0	0	0	0	0	0	0	0	0	0	0	0	0	0	0	0	0	0	0
>Ath_circ_FC1254	2:8659532|8660567	0	0	3	368.34	0	0	0	0	4	1047.98	0	0	0	0	0	0	0	0	0	0	0	0	0	0	0	0
>Ath_circ_FC1255	2:8757256|8758768	0	0	0	0	0	0	0	0	0	0	0	0	0	0	0	0	0	0	0	0	3	261.013	0	0	0	0
>Ath_circ_FC1256	2:8779879|8780691	0	0	0	0	0	0	0	0	0	0	12	2598.43	0	0	0	0	0	0	4	534.495	0	0	11	1487.81	21	2287.21
>Ath_circ_FC1257	2:8787273|8787884	0	0	0	0	0	0	0	0	0	0	0	0	0	0	0	0	0	0	0	0	0	0	0	0	9	1302.17
>Ath_circ_FC1258	2:8787753|8788497	0	0	0	0	0	0	0	0	0	0	0	0	0	0	0	0	0	0	2	291.641	0	0	0	0	0	0
>Ath_circ_FC1259	2:8806786|8807410	0	0	0	0	0	0	0	0	0	0	0	0	0	0	0	0	0	0	0	0	0	0	6	1055.64	0	0
>Ath_circ_FC1260	2:8848960|8849372	0	0	0	0	0	0	0	0	0	0	0	0	0	0	0	0	0	0	0	0	0	0	0	0	7	1500.81
>Ath_circ_FC1261	2:8856297|8856860	25	5058.67	4	902.128	0	0	0	0	0	0	0	0	0	0	0	0	0	0	0	0	2	466.8	0	0	0	0
>Ath_circ_FC1262	2:8856575|8857575	0	0	0	0	0	0	0	0	0	0	0	0	0	0	0	0	0	0	0	0	0	0	0	0	2	176.919
>Ath_circ_FC1263	2:8856598|8857573	0	0	0	0	0	0	0	0	0	0	0	0	0	0	0	0	0	0	0	0	3	404.623	0	0	0	0
>Ath_circ_FC1264	2:8856629|8857575	0	0	0	0	0	0	0	0	0	0	0	0	0	0	0	0	0	0	2	229.432	0	0	0	0	0	0
>Ath_circ_FC1265	2:8856697|8857575	0	0	0	0	0	0	0	0	0	0	0	0	0	0	0	0	0	0	3	370.772	0	0	0	0	0	0
>Ath_circ_FC1266	2:8856745|8857575	0	0	0	0	0	0	0	0	0	0	0	0	0	0	0	0	0	0	0	0	0	0	4	529.304	0	0
>Ath_circ_FC1267	2:8856796|8857575	0	0	0	0	0	0	0	0	0	0	0	0	0	0	0	0	0	0	2	278.554	0	0	0	0	0	0
>Ath_circ_FC1268	2:8857151|8857573	3	809.387	0	0	0	0	0	0	0	0	0	0	0	0	0	0	0	0	0	0	0	0	0	0	0	0
>Ath_circ_FC1269	2:8857162|8857573	4	1108	0	0	0	0	0	0	0	0	0	0	0	0	0	0	0	0	0	0	0	0	0	0	0	0
>Ath_circ_FC1270	2:8859648|8860356	0	0	0	0	0	0	0	0	0	0	0	0	0	0	0	0	0	0	3	459.673	0	0	0	0	0	0
>Ath_circ_FC1271	2:8867538|8868242	0	0	0	0	0	0	0	0	2	770.008	0	0	0	0	0	0	0	0	0	0	0	0	0	0	0	0
>Ath_circ_FC1272	2:8878629|8879232	0	0	9	1895.36	0	0	0	0	0	0	0	0	0	0	0	0	0	0	0	0	0	0	0	0	0	0
>Ath_circ_FC1273	2:8879359|8879698	0	0	0	0	0	0	0	0	0	0	0	0	0	0	0	0	0	0	0	0	0	0	6	1940.52	0	0
>Ath_circ_FC1274	2:8935644|8935954	0	0	0	0	0	0	0	0	0	0	0	0	0	0	0	0	0	0	0	0	4	1693.09	0	0	0	0
>Ath_circ_FC1275	2:8976823|8977181	2	635.786	0	0	0	0	0	0	0	0	0	0	0	0	0	0	0	0	0	0	0	0	0	0	0	0
>Ath_circ_FC1276	2:8977271|8977686	0	0	0	0	0	0	0	0	0	0	0	0	0	0	0	0	0	0	0	0	3	949.309	0	0	0	0
>Ath_circ_FC1277	2:8999195|8999546	0	0	2	722.727	0	0	0	0	0	0	15	7501.87	0	0	0	0	0	0	0	0	0	0	0	0	0	0
>Ath_circ_FC1278	2:9006739|9007013	0	0	0	0	0	0	0	0	0	0	10	6401.6	0	0	0	0	0	0	0	0	0	0	0	0	0	0
>Ath_circ_FC1279	2:9014938|9015177	0	0	0	0	0	0	0	0	0	0	0	0	0	0	0	0	0	0	15	6789.76	0	0	0	0	0	0
>Ath_circ_FC1280	2:9052283|9053046	0	0	3	499.477	0	0	0	0	0	0	0	0	0	0	0	0	0	0	0	0	0	0	0	0	0	0
>Ath_circ_FC1281	2:9068944|9069603	0	0	0	0	0	0	0	0	0	0	0	0	0	0	0	0	0	0	0	0	0	0	9	1499.5	0	0
>Ath_circ_FC1282	2:9071339|9071910	0	0	0	0	0	0	0	0	0	0	0	0	0	0	0	0	0	0	7	1329.46	0	0	0	0	0	0
>Ath_circ_FC1282	2:9071339|9072384	0	0	0	0	0	0	0	0	0	0	0	0	0	0	0	0	0	0	0	0	0	0	5	525.636	0	0
>Ath_circ_FC1284	2:9110586|9112498	0	0	0	0	0	0	0	0	0	0	0	0	0	0	0	0	0	0	0	0	10	688.121	0	0	0	0
>Ath_circ_FC1285	2:9118073|9118298	0	0	0	0	0	0	0	0	0	0	0	0	0	0	0	0	3	2298.5	0	0	0	0	0	0	0	0
>Ath_circ_FC1286	2:9152636|9153008	0	0	0	0	0	0	0	0	0	0	0	0	0	0	0	0	10	4642.18	0	0	0	0	0	0	0	0
>Ath_circ_FC1287	2:9154527|9154903	0	0	0	0	0	0	0	0	0	0	0	0	0	0	0	0	0	0	0	0	0	0	12	3500.15	0	0
>Ath_circ_FC1288	2:9173694|9175383	0	0	0	0	0	0	0	0	0	0	0	0	0	0	2	193.012	0	0	0	0	0	0	0	0	0	0
>Ath_circ_FC1289	2:9176174|9177752	10	722.758	0	0	0	0	0	0	0	0	0	0	0	0	0	0	0	0	7	481.604	0	0	0	0	0	0
>Ath_circ_FC1290	2:9216208|9216623	4	1097.34	0	0	0	0	0	0	0	0	0	0	0	0	0	0	0	0	0	0	0	0	0	0	12	2554.26
>Ath_circ_FC1291	2:9216698|9217157	0	0	0	0	0	0	0	0	0	0	0	0	0	0	0	0	5	1882.1	0	0	0	0	0	0	0	0
>Ath_circ_FC1292	2:9217198|9218228	6	664.153	0	0	0	0	0	0	0	0	0	0	0	0	0	0	0	0	0	0	0	0	0	0	0	0
>Ath_circ_FC1293	2:9240888|9241242	0	0	4	1433.24	0	0	0	0	0	0	0	0	0	0	0	0	0	0	6	1836.1	13	4820.53	0	0	0	0
>Ath_circ_FC5609	2:9265530|9265806	0	0	0	0	0	0	0	0	0	0	0	0	10	5432.34	0	0	0	0	0	0	0	0	0	0	0	0
>Ath_circ_FC1295	2:9293539|9294800	2	180.861	0	0	0	0	0	0	0	0	0	0	0	0	0	0	0	0	0	0	0	0	0	0	0	0
>Ath_circ_FC1296	2:9351069|9351764	0	0	0	0	0	0	0	0	0	0	0	0	0	0	0	0	0	0	0	0	6	1134.81	0	0	0	0
>Ath_circ_FC1297	2:9353859|9354453	0	0	0	0	0	0	0	0	2	912.363	0	0	0	0	0	0	0	0	0	0	0	0	0	0	0	0
>Ath_circ_FC1298	2:9355482|9356438	0	0	3	398.746	0	0	0	0	0	0	0	0	0	0	0	0	0	0	0	0	0	0	0	0	5	462.632
>Ath_circ_FC1299	2:9356309|9356764	0	0	0	0	0	0	0	0	0	0	0	0	0	0	0	0	0	0	2	476.474	0	0	6	1446.88	0	0
>Ath_circ_FC1300	2:9452716|9453058	0	0	0	0	0	0	0	0	0	0	0	0	0	0	0	0	0	0	0	0	0	0	0	0	8	2065.26
>Ath_circ_FC1301	2:9461305|9462146	0	0	4	604.276	0	0	0	0	0	0	0	0	0	0	0	0	0	0	0	0	0	0	0	0	0	0
>Ath_circ_FC1302	2:9472399|9472724	0	0	0	0	0	0	0	0	0	0	0	0	0	0	0	0	0	0	0	0	0	0	0	0	6	1629.71
>Ath_circ_FC1303	2:9477683|9478457	0	0	0	0	0	0	0	0	0	0	0	0	0	0	0	0	0	0	8	1121.41	0	0	0	0	0	0
>Ath_circ_FC1304	2:9546233|9548282	0	0	0	0	0	0	0	0	0	0	0	0	0	0	0	0	0	0	0	0	2	128.427	0	0	0	0
>Ath_circ_FC1305	2:9582432|9582880	0	0	0	0	0	0	0	0	0	0	0	0	0	0	0	0	0	0	0	0	0	0	0	0	2	394.422
>Ath_circ_FC1306	2:9630471|9630703	0	0	0	0	0	0	69	44773.8	0	0	0	0	0	0	0	0	0	0	0	0	0	0	0	0	0	0
>Ath_circ_FC1307	2:9751816|9752281	0	0	5	1364.81	0	0	0	0	0	0	0	0	0	0	0	0	0	0	0	0	0	0	0	0	0	0
>Ath_circ_FC1308	2:9786583|9787547	5	591.314	0	0	0	0	0	0	0	0	0	0	0	0	0	0	0	0	0	0	0	0	0	0	0	0
>Ath_circ_FC1309	2:9787071|9788565	0	0	0	0	0	0	0	0	0	0	0	0	0	0	0	0	0	0	2	145.333	0	0	0	0	0	0
>Ath_circ_FC1310	2:9953996|9954317	6	2126.53	0	0	0	0	0	0	0	0	0	0	0	0	0	0	0	0	0	0	0	0	0	0	0	0
>Ath_circ_FC1311	2:9973189|9974753	7	510.457	0	0	0	0	0	0	0	0	0	0	0	0	0	0	0	0	0	0	0	0	0	0	0	0
>Ath_circ_FC1312	2:9999558|10000084	0	0	0	0	0	0	0	0	0	0	0	0	0	0	0	0	0	0	16	3298.25	0	0	0	0	0	0
>Ath_circ_FC1313	2:10249070|10249228	0	0	0	0	0	0	0	0	0	0	0	0	0	0	2	2051.51	0	0	0	0	0	0	0	0	0	0
>Ath_circ_FC1314	2:10250325|10250990	0	0	0	0	0	0	0	0	0	0	0	0	0	0	0	0	0	0	2	326.235	0	0	0	0	0	0
>Ath_circ_FC1315	2:10251587|10252889	0	0	0	0	0	0	0	0	0	0	0	0	0	0	0	0	0	0	0	0	0	0	0	0	2	135.914
>Ath_circ_FC1316	2:10253191|10253608	0	0	0	0	0	0	0	0	0	0	0	0	0	0	0	0	0	0	9	2339.06	0	0	0	0	0	0
>Ath_circ_FC1317	2:10334813|10335495	0	0	0	0	0	0	0	0	0	0	0	0	0	0	0	0	0	0	0	0	0	0	0	0	4	518.582
>Ath_circ_FC1318	2:10335566|10336117	0	0	0	0	0	0	0	0	0	0	0	0	0	0	0	0	0	0	0	0	0	0	4	796.833	0	0
>Ath_circ_FC4849	2:10335962|10336413	0	0	0	0	0	0	0	0	0	0	3	1168.43	0	0	0	0	0	0	0	0	0	0	0	0	0	0
>Ath_circ_FC1320	2:10382673|10382930	0	0	0	0	0	0	0	0	0	0	3	2047.02	0	0	0	0	0	0	0	0	0	0	0	0	0	0
>Ath_circ_FC1321	2:10453463|10453902	0	0	0	0	0	0	0	0	0	0	0	0	4	1367.96	0	0	0	0	0	0	0	0	0	0	0	0
>Ath_circ_FC1322	2:10514856|10515135	0	0	0	0	0	0	0	0	0	0	0	0	0	0	0	0	0	0	3	1163.96	0	0	0	0	0	0
>Ath_circ_FC1323	2:10547687|10548554	0	0	0	0	0	0	0	0	0	0	0	0	0	0	0	0	0	0	0	0	0	0	0	0	5	510.068
>Ath_circ_FC1324	2:10584343|10584685	5	1663.61	0	0	0	0	0	0	0	0	0	0	0	0	0	0	0	0	0	0	0	0	0	0	0	0
>Ath_circ_FC1325	2:10626430|10627287	0	0	0	0	17	2256.4	0	0	0	0	0	0	0	0	0	0	0	0	0	0	0	0	0	0	0	0
>Ath_circ_FC1326	2:10658709|10659409	0	0	0	0	0	0	0	0	0	0	0	0	0	0	0	0	0	0	0	0	0	0	0	0	5	631.582
>Ath_circ_FC1327	2:10717244|10717605	0	0	0	0	0	0	0	0	0	0	0	0	0	0	2	901.078	0	0	0	0	0	0	0	0	0	0
>Ath_circ_FC1328	2:10778489|10779159	0	0	0	0	4	678.879	0	0	0	0	0	0	0	0	0	0	0	0	0	0	4	784.724	0	0	6	791.784
>Ath_circ_FC1329	2:10882284|10882596	3	1093.84	0	0	0	0	0	0	0	0	0	0	0	0	0	0	0	0	0	0	0	0	0	0	0	0
>Ath_circ_FC1330	2:10913004|10913878	0	0	3	436.114	0	0	0	0	0	0	0	0	0	0	0	0	0	0	0	0	0	0	0	0	0	0
>Ath_circ_FC1331	2:10959053|10960121	0	0	0	0	0	0	0	0	0	0	0	0	0	0	0	0	0	0	3	304.872	0	0	0	0	0	0
>Ath_circ_FC1332	2:10964185|10964508	0	0	0	0	0	0	0	0	0	0	0	0	0	0	0	0	0	0	0	0	0	0	0	0	2	546.591
>Ath_circ_FC1333	2:10966598|10966972	0	0	0	0	0	0	0	0	0	0	0	0	0	0	0	0	0	0	14	4055.75	0	0	0	0	0	0
>Ath_circ_FC1334	2:10986011|10986723	0	0	0	0	0	0	0	0	0	0	0	0	0	0	0	0	0	0	0	0	0	0	0	0	2	248.381
>Ath_circ_FC1335	2:11022558|11023190	0	0	0	0	0	0	0	0	0	0	0	0	0	0	0	0	0	0	0	0	0	0	0	0	4	559.544
>Ath_circ_FC1336	2:11032302|11032839	0	0	0	0	0	0	0	0	0	0	0	0	0	0	0	0	0	0	0	0	3	734.038	0	0	0	0
>Ath_circ_FC1337	2:11035244|11036352	2	205.813	0	0	0	0	0	0	0	0	0	0	0	0	0	0	0	0	0	0	0	0	0	0	0	0
>Ath_circ_FC1338	2:11071909|11072087	0	0	0	0	0	0	0	0	5	7581.79	0	0	0	0	0	0	0	0	0	0	0	0	0	0	0	0
>Ath_circ_FC1339	2:11091653|11091894	0	0	0	0	0	0	0	0	0	0	0	0	0	0	2	1347.89	0	0	0	0	0	0	0	0	0	0
>Ath_circ_FC1340	2:11110286|11110724	3	779.888	0	0	0	0	0	0	0	0	0	0	0	0	0	0	0	0	0	0	0	0	0	0	0	0
>Ath_circ_FC1341	2:11111474|11111867	0	0	2	645.685	0	0	0	0	0	0	0	0	4	1527.67	0	0	0	0	0	0	0	0	0	0	0	0
>Ath_circ_FC1342	2:11112893|11113213	0	0	0	0	0	0	0	0	0	0	0	0	0	0	0	0	0	0	10	3384.3	0	0	0	0	0	0
>Ath_circ_FC1343	2:11116389|11116903	0	0	0	0	0	0	0	0	0	0	0	0	0	0	0	0	0	0	0	0	0	0	0	0	2	343.875
>Ath_circ_FC1344	2:11133856|11134672	0	0	0	0	0	0	0	0	0	0	0	0	0	0	0	0	0	0	0	0	3	483.369	0	0	0	0
>Ath_circ_FC1345	2:11167471|11167839	0	0	0	0	0	0	0	0	0	0	0	0	2	815.587	0	0	0	0	0	0	0	0	0	0	0	0
>Ath_circ_FC1346	2:11180690|11181162	0	0	0	0	0	0	0	0	0	0	0	0	0	0	0	0	0	0	0	0	0	0	2	464.96	0	0
>Ath_circ_FC1347	2:11212508|11213470	0	0	0	0	0	0	0	0	0	0	0	0	0	0	0	0	0	0	0	0	7	956.866	0	0	0	0
>Ath_circ_FC1348	2:11247708|11247918	0	0	8	4822.75	0	0	0	0	0	0	0	0	0	0	0	0	0	0	0	0	0	0	0	0	0	0
>Ath_circ_FC1349	2:11294340|11294642	0	0	0	0	0	0	0	0	0	0	0	0	15	7449.3	0	0	0	0	0	0	0	0	0	0	0	0
>Ath_circ_FC1350	2:11303713|11305749	0	0	0	0	0	0	0	0	0	0	0	0	0	0	0	0	0	0	0	0	0	0	7	377.88	0	0
>Ath_circ_FC1351	2:11311833|11312365	0	0	0	0	0	0	0	0	0	0	0	0	0	0	0	0	0	0	0	0	8	1975.8	0	0	0	0
>Ath_circ_FC1352	2:11413187|11414082	0	0	0	0	0	0	0	0	3	908.799	0	0	0	0	0	0	0	0	0	0	0	0	0	0	0	0
>Ath_circ_FC1353	2:11481979|11482688	0	0	8	1433.24	0	0	0	0	0	0	0	0	0	0	0	0	0	0	0	0	0	0	0	0	0	0
>Ath_circ_FC1354	2:11492750|11493861	0	0	0	0	0	0	0	0	0	0	0	0	0	0	0	0	0	0	0	0	0	0	4	395.55	0	0
>Ath_circ_FC1355	2:11520603|11521533	0	0	0	0	0	0	0	0	0	0	0	0	0	0	0	0	0	0	0	0	0	0	10	1181.13	0	0
>Ath_circ_FC1356	2:11566524|11566673	0	0	0	0	0	0	0	0	0	0	0	0	4	4012.69	0	0	0	0	0	0	0	0	0	0	0	0
>Ath_circ_FC1357	2:11573214|11573619	0	0	0	0	0	0	0	0	0	0	0	0	0	0	0	0	0	0	0	0	0	0	0	0	4	872.392
>Ath_circ_FC1358	2:11604046|11604900	0	0	0	0	0	0	0	0	0	0	0	0	0	0	0	0	0	0	0	0	0	0	0	0	3	310.694
>Ath_circ_FC1359	2:11614297|11614846	2	414.995	0	0	0	0	0	0	0	0	0	0	0	0	0	0	0	0	0	0	0	0	0	0	0	0
>Ath_circ_FC1360	2:11650817|11651727	0	0	0	0	0	0	0	0	0	0	0	0	0	0	0	0	0	0	0	0	3	433.493	0	0	0	0
>Ath_circ_FC1361	2:11683940|11684089	0	0	0	0	0	0	0	0	0	0	0	0	0	0	2	2174.6	0	0	0	0	0	0	0	0	0	0
>Ath_circ_FC1362	2:11741600|11742084	0	0	0	0	0	0	0	0	0	0	0	0	0	0	0	0	0	0	0	0	5	1357.09	0	0	0	0
>Ath_circ_FC1363	2:11748462|11749032	0	0	0	0	0	0	0	0	0	0	0	0	0	0	0	0	14	4245.44	0	0	0	0	0	0	0	0
>Ath_circ_FC1364	2:11763586|11764417	0	0	0	0	0	0	0	0	0	0	4	846.365	0	0	0	0	0	0	0	0	0	0	0	0	0	0
>Ath_circ_FC1365	2:11816926|11817538	0	0	0	0	0	0	0	0	0	0	0	0	0	0	0	0	0	0	0	0	0	0	0	0	2	288.9
>Ath_circ_FC1366	2:11881288|11882842	4	293.565	0	0	0	0	0	0	0	0	0	0	0	0	0	0	0	0	0	0	0	0	0	0	0	0
>Ath_circ_FC1367	2:11881637|11883497	0	0	0	0	0	0	0	0	0	0	0	0	0	0	0	0	0	0	0	0	0	0	0	0	4	190.323
>Ath_circ_FC1368	2:11900579|11901659	0	0	0	0	0	0	0	0	0	0	0	0	0	0	0	0	0	0	0	0	0	0	0	0	3	245.739
>Ath_circ_FC1369	2:11926971|11927886	0	0	0	0	0	0	0	0	0	0	0	0	0	0	0	0	0	0	0	0	0	0	0	0	8	773.343
>Ath_circ_FC1370	2:11956996|11957711	3	478.171	0	0	6	954.317	0	0	0	0	0	0	0	0	0	0	0	0	0	0	8	1470.81	0	0	0	0
>Ath_circ_FC1370	2:11956996|11958440	0	0	0	0	0	0	0	0	7	1314.88	0	0	0	0	0	0	0	0	0	0	0	0	0	0	0	0
>Ath_circ_FC1372	2:12014813|12015203	6	1751.26	0	0	0	0	0	0	0	0	0	0	0	0	0	0	0	0	0	0	0	0	0	0	0	0
>Ath_circ_FC1373	2:12056737|12058042	0	0	0	0	0	0	0	0	0	0	0	0	0	0	0	0	0	0	0	0	0	0	2	168.397	0	0
>Ath_circ_FC1374	2:12062431|12063690	0	0	4	403.81	0	0	0	0	0	0	0	0	0	0	0	0	0	0	0	0	0	0	0	0	0	0
>Ath_circ_FC1375	2:12069184|12069360	0	0	0	0	0	0	0	0	0	0	0	0	0	0	2	1842.88	0	0	0	0	0	0	0	0	0	0
>Ath_circ_FC1376	2:12128798|12129590	0	0	0	0	0	0	0	0	0	0	0	0	0	0	0	0	0	0	0	0	3	497.998	0	0	0	0
>Ath_circ_FC1377	2:12140886|12141354	0	0	0	0	0	0	0	0	0	0	0	0	0	0	0	0	0	0	0	0	0	0	20	4689.25	0	0
>Ath_circ_FC1378	2:12177054|12177455	0	0	0	0	0	0	0	0	0	0	0	0	5	1871.59	0	0	0	0	0	0	0	0	0	0	0	0
>Ath_circ_FC1379	2:12211887|12212600	0	0	0	0	0	0	0	0	0	0	0	0	0	0	0	0	0	0	0	0	0	0	0	0	7	868.116
>Ath_circ_FC1380	2:12212143|12212600	0	0	0	0	0	0	0	0	0	0	0	0	0	0	0	0	0	0	0	0	0	0	2	480.188	0	0
>Ath_circ_FC1380	2:12212143|12213057	0	0	0	0	0	0	17	2809.04	0	0	0	0	0	0	0	0	0	0	0	0	0	0	0	0	0	0
>Ath_circ_FC1382	2:12219240|12220395	3	296.168	0	0	0	0	0	0	0	0	0	0	0	0	0	0	0	0	0	0	0	0	0	0	0	0
>Ath_circ_FC1383	2:12227780|12228167	0	0	0	0	0	0	0	0	0	0	0	0	0	0	0	0	0	0	2	559.98	0	0	0	0	0	0
>Ath_circ_FC1384	2:12250696|12251087	0	0	0	0	0	0	0	0	4	2769.67	0	0	0	0	0	0	0	0	0	0	0	0	0	0	0	0
>Ath_circ_FC1385	2:12268037|12270076	0	0	0	0	0	0	0	0	0	0	0	0	0	0	2	159.897	0	0	0	0	0	0	0	0	0	0
>Ath_circ_FC1386	2:12269366|12270076	0	0	0	0	0	0	0	0	0	0	0	0	0	0	0	0	0	0	0	0	0	0	0	0	6	747.239
>Ath_circ_FC0035	2:12379092|12379633	0	0	0	0	0	0	0	0	0	0	0	0	0	0	2	601.827	0	0	0	0	0	0	0	0	0	0
>Ath_circ_FC1387	2:12478852|12479830	0	0	0	0	0	0	0	0	0	0	0	0	0	0	0	0	0	0	0	0	0	0	4	449.287	0	0
>Ath_circ_FC1388	2:12558296|12559404	0	0	0	0	0	0	0	0	0	0	0	0	0	0	0	0	0	0	0	0	0	0	3	297.465	0	0
>Ath_circ_FC1389	2:12559242|12559771	0	0	0	0	0	0	0	0	0	0	0	0	0	0	0	0	0	0	0	0	0	0	0	0	7	1169.5
>Ath_circ_FC1390	2:12611073|12611500	0	0	0	0	0	0	0	0	0	0	0	0	0	0	0	0	0	0	0	0	0	0	0	0	2	413.775
>Ath_circ_FC1391	2:12634523|12634686	0	0	0	0	0	0	0	0	0	0	0	0	0	0	2	1988.96	0	0	0	0	0	0	0	0	0	0
>Ath_circ_FC1392	2:12645084|12645353	0	0	0	0	0	0	0	0	0	0	0	0	0	0	0	0	0	0	11	4425.92	0	0	0	0	0	0
>Ath_circ_FC1393	2:12675173|12675568	0	0	0	0	0	0	0	0	0	0	0	0	0	0	0	0	0	0	0	0	0	0	0	0	2	447.211
>Ath_circ_FC1394	2:12747354|12748116	0	0	0	0	0	0	0	0	0	0	0	0	0	0	3	641.265	0	0	0	0	0	0	0	0	0	0
>Ath_circ_FC1395	2:12814359|12814940	0	0	0	0	0	0	0	0	0	0	0	0	0	0	0	0	0	0	0	0	0	0	4	755.759	0	0
>Ath_circ_FC1396	2:12851142|12851708	0	0	0	0	0	0	0	0	0	0	0	0	0	0	0	0	0	0	0	0	0	0	0	0	2	312.338
>Ath_circ_FC1397	2:12853345|12853717	0	0	0	0	0	0	0	0	2	1455.38	0	0	0	0	0	0	0	0	0	0	0	0	0	0	0	0
>Ath_circ_FC1398	2:12872840|12873403	0	0	0	0	0	0	0	0	0	0	0	0	8	2134.41	0	0	0	0	0	0	0	0	0	0	0	0
>Ath_circ_FC1399	2:12953269|12953824	0	0	0	0	0	0	5	1359.65	0	0	0	0	0	0	0	0	0	0	0	0	2	473.516	0	0	0	0
>Ath_circ_FC1400	2:12982406|12982671	0	0	0	0	0	0	0	0	0	0	0	0	0	0	0	0	0	0	0	0	3	1484.63	0	0	0	0
>Ath_circ_FC1401	2:12994068|12994363	0	0	0	0	0	0	0	0	0	0	0	0	0	0	0	0	4	2339.91	0	0	0	0	0	0	0	0
>Ath_circ_FC1402	2:12994120|12994391	0	0	0	0	0	0	0	0	0	0	0	0	0	0	0	0	0	0	4	1597.59	0	0	0	0	0	0
>Ath_circ_FC1403	2:13000121|13000417	0	0	5	2141.41	0	0	0	0	2	1827.8	0	0	0	0	0	0	0	0	0	0	0	0	0	0	0	0
>Ath_circ_FC1404	2:13003034|13003309	0	0	0	0	0	0	0	0	0	0	0	0	0	0	0	0	0	0	0	0	4	1907.79	0	0	0	0
>Ath_circ_FC1405	2:13004896|13005586	0	0	0	0	0	0	0	0	0	0	0	0	0	0	0	0	0	0	0	0	0	0	4	636.544	0	0
>Ath_circ_FC1406	2:13019474|13020110	6	1074.95	0	0	0	0	0	0	0	0	0	0	0	0	0	0	0	0	0	0	0	0	0	0	0	0
>Ath_circ_FC1407	2:13021952|13023009	0	0	0	0	0	0	0	0	0	0	0	0	0	0	0	0	0	0	0	0	0	0	3	311.804	0	0
>Ath_circ_FC1408	2:13037382|13039013	0	0	0	0	0	0	0	0	0	0	0	0	0	0	0	0	0	0	0	0	0	0	6	404.276	0	0
>Ath_circ_FC1409	2:13046273|13046442	0	0	0	0	0	0	0	0	0	0	0	0	0	0	2	1918.77	0	0	0	0	0	0	0	0	0	0
>Ath_circ_FC1410	2:13079250|13080581	0	0	0	0	0	0	0	0	0	0	12	1585.98	0	0	0	0	0	0	0	0	0	0	0	0	0	0
>Ath_circ_FC1411	2:13088353|13088762	0	0	0	0	0	0	0	0	0	0	14	6011.26	0	0	0	0	0	0	0	0	0	0	0	0	0	0
>Ath_circ_FC1412	2:13096352|13097235	0	0	0	0	0	0	0	0	0	0	0	0	0	0	0	0	0	0	0	0	0	0	0	0	2	200.334
>Ath_circ_FC1413	2:13141973|13142134	0	0	0	0	0	0	0	0	0	0	0	0	0	0	2	2013.52	0	0	0	0	0	0	0	0	0	0
>Ath_circ_FC1414	2:13142136|13142472	5	1693.23	0	0	0	0	0	0	0	0	0	0	0	0	0	0	0	0	0	0	0	0	0	0	0	0
>Ath_circ_FC1415	2:13158686|13159248	0	0	0	0	0	0	0	0	0	0	0	0	0	0	0	0	0	0	9	1736.64	0	0	0	0	0	0
>Ath_circ_FC1416	2:13176874|13177058	0	0	0	0	0	0	0	0	0	0	0	0	0	0	2	1763.19	0	0	0	0	0	0	0	0	0	0
>Ath_circ_FC1417	2:13179413|13180718	0	0	0	0	0	0	0	0	0	0	0	0	0	0	0	0	0	0	0	0	5	503.972	0	0	0	0
>Ath_circ_FC1418	2:13179824|13180718	0	0	0	0	0	0	0	0	0	0	0	0	0	0	0	0	0	0	0	0	0	0	6	737.182	0	0
>Ath_circ_FC1418	2:13179824|13181484	2	137.415	0	0	0	0	0	0	0	0	0	0	0	0	0	0	0	0	0	0	0	0	0	0	0	0
>Ath_circ_FC1420	2:13182987|13183443	0	0	0	0	0	0	0	0	2	1187.87	0	0	0	0	0	0	0	0	0	0	0	0	0	0	0	0
>Ath_circ_FC1421	2:13209533|13210303	0	0	0	0	12	1772.48	0	0	0	0	0	0	0	0	0	0	0	0	0	0	0	0	0	0	0	0
>Ath_circ_FC1422	2:13209970|13210479	0	0	0	0	0	0	0	0	0	0	0	0	0	0	0	0	0	0	0	0	0	0	3	646.841	0	0
>Ath_circ_FC1423	2:13264536|13265570	0	0	0	0	0	0	0	0	0	0	0	0	0	0	2	315.159	0	0	0	0	0	0	0	0	0	0
>Ath_circ_FC1424	2:13271874|13272148	0	0	0	0	0	0	0	0	2	1974.02	0	0	0	0	0	0	0	0	0	0	0	0	0	0	0	0
>Ath_circ_FC1425	2:13271934|13272130	0	0	0	0	0	0	0	0	4	5511.23	0	0	0	0	0	0	0	0	0	0	0	0	0	0	0	0
>Ath_circ_FC4808	2:13271970|13272157	0	0	0	0	16	9692.07	0	0	5	7218.83	0	0	0	0	0	0	0	0	0	0	0	0	0	0	0	0
>Ath_circ_FC1427	2:13361843|13363362	0	0	0	0	0	0	0	0	0	0	0	0	0	0	2	214.599	0	0	0	0	0	0	0	0	0	0
>Ath_circ_FC1428	2:13372500|13373081	7	1372.62	0	0	0	0	0	0	0	0	0	0	0	0	0	0	0	0	0	0	0	0	0	0	0	0
>Ath_circ_FC1429	2:13419081|13420459	0	0	0	0	0	0	0	0	0	0	0	0	0	0	0	0	0	0	0	0	7	668.211	0	0	0	0
>Ath_circ_FC1430	2:13420172|13420731	0	0	0	0	0	0	0	0	0	0	0	0	0	0	0	0	0	0	0	0	0	0	0	0	2	316.242
>Ath_circ_FC1431	2:13438691|13439480	0	0	0	0	0	0	0	0	0	0	0	0	0	0	0	0	0	0	8	1100.11	0	0	0	0	0	0
>Ath_circ_FC1432	2:13464612|13464876	0	0	0	0	0	0	0	0	0	0	0	0	0	0	0	0	0	0	0	0	0	0	0	0	2	668.285
>Ath_circ_FC1433	2:13467098|13467711	0	0	8	1657.33	0	0	0	0	0	0	0	0	0	0	0	0	0	0	0	0	0	0	0	0	0	0
>Ath_circ_FC1434	2:13468391|13469218	0	0	0	0	0	0	0	0	0	0	0	0	0	0	0	0	0	0	2	262.406	0	0	0	0	0	0
>Ath_circ_FC1435	2:13525751|13528289	0	0	0	0	0	0	0	0	2	213.807	0	0	0	0	0	0	0	0	0	0	0	0	0	0	0	0
>Ath_circ_FC1436	2:13526001|13526509	8	1793.69	0	0	0	0	0	0	0	0	0	0	0	0	0	0	0	0	0	0	0	0	0	0	0	0
>Ath_circ_FC1436	2:13526001|13527104	0	0	0	0	0	0	0	0	0	0	0	0	0	0	0	0	0	0	0	0	0	0	2	199.208	0	0
>Ath_circ_FC1438	2:13531141|13531550	0	0	0	0	0	0	0	0	0	0	0	0	0	0	0	0	0	0	0	0	18	5779.21	0	0	0	0
>Ath_circ_FC1439	2:13536475|13536727	0	0	0	0	0	0	0	0	0	0	0	0	0	0	0	0	0	0	0	0	0	0	0	0	5	1749.96
>Ath_circ_FC1440	2:13544112|13544493	0	0	0	0	0	0	0	0	3	2131.63	0	0	0	0	0	0	0	0	0	0	0	0	0	0	0	0
>Ath_circ_FC1441	2:13546772|13547318	0	0	0	0	0	0	0	0	4	1984.85	0	0	0	0	0	0	0	0	0	0	0	0	0	0	0	0
>Ath_circ_FC1442	2:13554896|13555295	0	0	0	0	0	0	0	0	0	0	0	0	0	0	0	0	0	0	0	0	3	987.281	0	0	0	0
>Ath_circ_FC1443	2:13561602|13563811	0	0	0	0	0	0	0	0	0	0	0	0	5	340.443	0	0	4	313.4	4	196.627	0	0	0	0	0	0
>Ath_circ_FC0036	2:13563446|13563811	4	1247.25	0	0	0	0	0	0	0	0	0	0	0	0	0	0	0	0	0	0	0	0	0	0	0	0
>Ath_circ_FC1444	2:13585620|13585984	0	0	0	0	2	624.01	0	0	0	0	0	0	0	0	0	0	0	0	0	0	0	0	0	0	0	0
>Ath_circ_FC1445	2:13591704|13592201	0	0	0	0	0	0	0	0	0	0	0	0	0	0	0	0	0	0	0	0	0	0	0	0	3	533.421
>Ath_circ_FC1446	2:13618838|13620497	0	0	0	0	0	0	0	0	0	0	0	0	0	0	0	0	0	0	0	0	0	0	2	132.486	0	0
>Ath_circ_FC1447	2:13627416|13628700	0	0	0	0	0	0	42	4941.7	0	0	0	0	0	0	0	0	0	0	0	0	0	0	0	0	0	0
>Ath_circ_FC1448	2:13635786|13636332	0	0	0	0	0	0	0	0	0	0	0	0	0	0	0	0	0	0	0	0	2	481.307	0	0	0	0
>Ath_circ_FC1449	2:13635790|13636332	8	1681.38	10	2342.54	0	0	0	0	0	0	0	0	0	0	0	0	0	0	2	400.133	0	0	0	0	12	1956.86
>Ath_circ_FC1450	2:13655900|13656091	0	0	0	0	13	7710.75	0	0	0	0	0	0	0	0	0	0	0	0	0	0	0	0	0	0	0	0
>Ath_circ_FC1451	2:13663069|13663355	0	0	0	0	0	0	0	0	0	0	0	0	2	1048.61	0	0	0	0	0	0	0	0	0	0	0	0
>Ath_circ_FC1452	2:13663537|13665098	0	0	0	0	0	0	0	0	0	0	0	0	2	192.671	0	0	0	0	0	0	0	0	0	0	0	0
>Ath_circ_FC1453	2:13685038|13685506	0	0	0	0	0	0	0	0	2	1157.48	0	0	0	0	0	0	0	0	0	0	0	0	0	0	0	0
>Ath_circ_FC1454	2:13689389|13689737	0	0	0	0	0	0	0	0	0	0	0	0	0	0	0	0	10	4961.41	0	0	0	0	0	0	0	0
>Ath_circ_FC1455	2:13729207|13729540	0	0	0	0	0	0	0	0	0	0	0	0	0	0	0	0	0	0	0	0	0	0	13	4280	0	0
>Ath_circ_FC1456	2:13729567|13730312	0	0	0	0	0	0	0	0	0	0	0	0	0	0	0	0	0	0	0	0	0	0	0	0	3	356.09
>Ath_circ_FC1457	2:13763908|13764769	0	0	0	0	0	0	0	0	0	0	0	0	0	0	0	0	0	0	0	0	0	0	0	0	5	513.618
>Ath_circ_FC0037	2:13772416|13772627	0	0	0	0	0	0	0	0	0	0	0	0	0	0	2	1538.63	0	0	0	0	0	0	0	0	0	0
>Ath_circ_FC0037	2:13772416|13772784	0	0	0	0	10	3086.23	0	0	0	0	0	0	0	0	0	0	0	0	0	0	0	0	0	0	0	0
>Ath_circ_FC0037	2:13772416|13772973	0	0	0	0	0	0	0	0	0	0	5	1577.45	0	0	0	0	0	0	0	0	0	0	0	0	0	0
>Ath_circ_FC0037	2:13772416|13773762	0	0	0	0	0	0	0	0	0	0	0	0	0	0	0	0	0	0	0	0	0	0	17	1387.8	0	0
>Ath_circ_FC1461	2:13828028|13828618	0	0	0	0	0	0	0	0	0	0	0	0	0	0	0	0	0	0	0	0	2	445.474	0	0	0	0
>Ath_circ_FC1462	2:13834488|13835118	0	0	0	0	0	0	0	0	0	0	0	0	0	0	0	0	0	0	0	0	0	0	0	0	14	1964.61
>Ath_circ_FC1463	2:13848757|13849118	2	630.517	0	0	0	0	0	0	0	0	0	0	0	0	0	0	0	0	4	1200.4	0	0	0	0	0	0
>Ath_circ_FC1464	2:13860799|13861063	0	0	8	3840	0	0	0	0	0	0	0	0	0	0	0	0	0	0	0	0	0	0	0	0	0	0
>Ath_circ_FC1465	2:13864174|13864410	0	0	0	0	0	0	20	12758.9	0	0	0	0	0	0	0	0	0	0	0	0	0	0	0	0	0	0
>Ath_circ_FC1466	2:13867341|13867997	0	0	0	0	0	0	0	0	0	0	0	0	0	0	0	0	0	0	0	0	6	1202.17	0	0	0	0
>Ath_circ_FC1467	2:13867526|13867997	0	0	9	2425.42	0	0	0	0	0	0	0	0	0	0	0	0	0	0	0	0	0	0	0	0	0	0
>Ath_circ_FC1467	2:13867526|13868386	0	0	0	0	0	0	0	0	0	0	0	0	0	0	2	378.85	0	0	12	1514.09	0	0	0	0	0	0
>Ath_circ_FC1467	2:13867526|13868681	3	296.168	0	0	0	0	0	0	0	0	0	0	0	0	0	0	0	0	0	0	0	0	0	0	0	0
>Ath_circ_FC1470	2:13883053|13883957	0	0	0	0	0	0	0	0	0	0	0	0	0	0	0	0	0	0	0	0	0	0	4	486.024	0	0
>Ath_circ_FC1471	2:13883387|13883957	0	0	0	0	0	0	0	0	0	0	0	0	0	0	0	0	0	0	0	0	0	0	2	385.159	0	0
>Ath_circ_FC1472	2:13883699|13883957	0	0	10	4911.2	0	0	0	0	0	0	0	0	0	0	0	0	0	0	0	0	0	0	0	0	0	0
>Ath_circ_FC1473	2:13955817|13956841	0	0	0	0	0	0	0	0	0	0	0	0	0	0	0	0	0	0	4	423.946	2	256.854	0	0	27	2332.48
>Ath_circ_FC1474	2:13963422|13964081	0	0	0	0	0	0	0	0	0	0	0	0	0	0	0	0	0	0	0	0	0	0	0	0	4	536.653
>Ath_circ_FC1475	2:13978657|13980364	0	0	0	0	0	0	0	0	0	0	7	721.491	0	0	0	0	0	0	0	0	0	0	0	0	0	0
>Ath_circ_FC1476	2:13993662|13994226	0	0	0	0	0	0	0	0	0	0	0	0	0	0	0	0	0	0	0	0	3	698.96	0	0	0	0
>Ath_circ_FC1477	2:14049069|14049913	0	0	0	0	0	0	0	0	0	0	0	0	0	0	0	0	0	0	0	0	0	0	0	0	4	419.161
>Ath_circ_FC1478	2:14076283|14077595	0	0	0	0	0	0	0	0	0	0	0	0	0	0	0	0	0	0	0	0	0	0	0	0	4	269.757
>Ath_circ_FC1479	2:14185402|14185935	0	0	0	0	0	0	0	0	0	0	0	0	0	0	2	610.843	0	0	0	0	0	0	0	0	0	0
>Ath_circ_FC1480	2:14227237|14227665	7	1862.16	0	0	0	0	0	0	0	0	0	0	0	0	0	0	0	0	0	0	0	0	0	0	0	0
>Ath_circ_FC1480	2:14227237|14227905	0	0	0	0	0	0	0	0	0	0	0	0	0	0	0	0	11	2847.07	0	0	0	0	0	0	0	0
>Ath_circ_FC1482	2:14300997|14301848	0	0	0	0	0	0	0	0	0	0	0	0	0	0	0	0	0	0	0	0	0	0	4	516.258	0	0
>Ath_circ_FC1483	2:14301850|14302430	0	0	0	0	0	0	0	0	0	0	0	0	0	0	0	0	0	0	0	0	3	679.712	0	0	0	0
>Ath_circ_FC0038	2:14352472|14356826	0	0	0	0	0	0	0	0	0	0	0	0	0	0	0	0	0	0	3	74.8355	0	0	0	0	7	142.327
>Ath_circ_FC1484	2:14353899|14356826	0	0	0	0	0	0	0	0	0	0	0	0	0	0	0	0	0	0	6	222.615	0	0	0	0	3	90.7252
>Ath_circ_FC1485	2:14361060|14361492	0	0	0	0	0	0	0	0	0	0	2	813.136	0	0	0	0	0	0	0	0	0	0	0	0	0	0
>Ath_circ_FC1486	2:14383191|14383584	0	0	0	0	0	0	0	0	0	0	0	0	0	0	0	0	0	0	0	0	0	0	0	0	8	1797.93
>Ath_circ_FC1487	2:14522608|14522790	0	0	0	0	0	0	0	0	0	0	0	0	0	0	5	4456.15	0	0	0	0	0	0	0	0	0	0
>Ath_circ_FC1488	2:14530097|14530489	11	3194.3	23	7444.28	0	0	0	0	0	0	6	2687.69	0	0	2	830	0	0	7	1935	17	5694.24	0	0	3	675.938
>Ath_circ_FC1489	2:14530109|14530409	0	0	0	0	0	0	0	0	0	0	0	0	0	0	0	0	0	0	0	0	0	0	17	6210.53	0	0
>Ath_circ_FC1490	2:14560647|14562165	0	0	0	0	0	0	0	0	0	0	0	0	0	0	0	0	0	0	4	286.073	0	0	0	0	0	0
>Ath_circ_FC1491	2:14560693|14561323	0	0	0	0	0	0	0	0	0	0	0	0	0	0	0	0	0	0	0	0	0	0	0	0	2	280.659
>Ath_circ_FC1492	2:14607488|14607970	0	0	0	0	0	0	0	0	0	0	0	0	0	0	0	0	0	0	10	2249.2	0	0	0	0	0	0
>Ath_circ_FC1493	2:14622511|14622892	8	2390.02	0	0	0	0	0	0	0	0	0	0	0	0	0	0	0	0	0	0	0	0	0	0	0	0
>Ath_circ_FC1494	2:14630838|14631356	0	0	0	0	0	0	0	0	0	0	0	0	0	0	0	0	0	0	0	0	2	507.274	0	0	0	0
>Ath_circ_FC1495	2:14640854|14641495	0	0	0	0	0	0	0	0	6	2536.71	0	0	0	0	0	0	0	0	0	0	0	0	0	0	0	0
>Ath_circ_FC1495	2:14640854|14642090	0	0	0	0	0	0	0	0	0	0	0	0	0	0	0	0	2	279.957	0	0	0	0	0	0	2	143.165
>Ath_circ_FC1497	2:14642165|14642746	0	0	0	0	0	0	0	0	0	0	16	4839.7	0	0	0	0	0	0	0	0	0	0	0	0	0	0
>Ath_circ_FC1498	2:14773145|14774225	0	0	0	0	0	0	0	0	0	0	0	0	0	0	0	0	0	0	0	0	0	0	2	203.447	0	0
>Ath_circ_FC1499	2:14794953|14795246	0	0	9	3893.88	0	0	0	0	0	0	0	0	0	0	0	0	0	0	0	0	0	0	0	0	0	0
>Ath_circ_FC1500	2:14798952|14799462	0	0	0	0	0	0	0	0	0	0	0	0	4	1177.89	0	0	0	0	20	4251.9	0	0	3	645.575	0	0
>Ath_circ_FC1501	2:14800560|14801483	0	0	10	1376.62	0	0	0	0	0	0	0	0	0	0	0	0	0	0	0	0	0	0	0	0	0	0
>Ath_circ_FC1502	2:14913201|14913504	0	0	3	1255.26	0	0	0	0	0	0	0	0	0	0	0	0	0	0	0	0	0	0	0	0	0	0
>Ath_circ_FC1503	2:14941254|14941540	0	0	0	0	0	0	0	0	0	0	3	1840.18	0	0	0	0	0	0	0	0	0	0	0	0	0	0
>Ath_circ_FC1504	2:14968407|14969494	0	0	0	0	0	0	0	0	0	0	2	323.61	0	0	0	0	0	0	0	0	0	0	0	0	0	0
>Ath_circ_FC1505	2:14970323|14971017	0	0	0	0	0	0	0	0	0	0	0	0	0	0	0	0	0	0	0	0	0	0	0	0	2	254.814
>Ath_circ_FC1505	2:14970323|14971992	0	0	0	0	0	0	0	0	3	487.595	0	0	0	0	0	0	0	0	0	0	0	0	0	0	0	0
>Ath_circ_FC1507	2:14976871|14978683	0	0	0	0	11	690.955	0	0	0	0	0	0	0	0	0	0	0	0	0	0	0	0	0	0	0	0
>Ath_circ_FC1508	2:14981010|14981651	0	0	0	0	0	0	0	0	0	0	0	0	0	0	0	0	44	11867.2	0	0	0	0	0	0	0	0
>Ath_circ_FC1509	2:14986697|14987158	0	0	0	0	0	0	0	0	0	0	0	0	0	0	0	0	0	0	0	0	2	569.859	0	0	0	0
>Ath_circ_FC1510	2:14986704|14987158	0	0	0	0	0	0	0	0	0	0	0	0	0	0	0	0	0	0	0	0	0	0	0	0	2	389.221
>Ath_circ_FC1511	2:15001500|15001909	0	0	0	0	0	0	0	0	0	0	0	0	0	0	0	0	0	0	7	1854.76	0	0	0	0	0	0
>Ath_circ_FC5633	2:15001778|15002155	0	0	0	0	0	0	0	0	0	0	0	0	0	0	0	0	0	0	9	2586.58	0	0	0	0	0	0
>Ath_circ_FC1513	2:15017246|15017824	2	394.209	0	0	0	0	0	0	0	0	0	0	0	0	0	0	0	0	0	0	0	0	0	0	0	0
>Ath_circ_FC1514	2:15029955|15030115	0	0	0	0	0	0	0	0	0	0	0	0	0	0	5	5065.06	0	0	0	0	0	0	0	0	0	0
>Ath_circ_FC1515	2:15037808|15039179	0	0	0	0	0	0	0	0	0	0	0	0	0	0	0	0	0	0	0	0	0	0	0	0	3	193.618
>Ath_circ_FC1516	2:15045960|15047237	2	178.597	0	0	0	0	0	0	0	0	0	0	0	0	0	0	0	0	0	0	0	0	0	0	0	0
>Ath_circ_FC1517	2:15054084|15054383	2	760.824	0	0	0	0	0	0	0	0	0	0	0	0	0	0	0	0	0	0	0	0	0	0	0	0
>Ath_circ_FC1518	2:15076403|15077009	0	0	0	0	0	0	0	0	0	0	0	0	0	0	0	0	26	7416.78	0	0	0	0	0	0	0	0
>Ath_circ_FC1519	2:15120480|15122087	0	0	5	395.522	0	0	0	0	0	0	0	0	0	0	0	0	0	0	0	0	0	0	0	0	0	0
>Ath_circ_FC1520	2:15145407|15145616	0	0	0	0	0	0	0	0	0	0	0	0	6	4299.31	0	0	0	0	0	0	0	0	0	0	0	0
>Ath_circ_FC1521	2:15172628|15172833	0	0	0	0	0	0	0	0	7	9223.28	0	0	0	0	0	0	0	0	0	0	0	0	28	14946.4	0	0
>Ath_circ_FC1522	2:15243536|15243866	0	0	0	0	0	0	0	0	0	0	0	0	0	0	0	0	0	0	0	0	0	0	0	0	2	535.032
>Ath_circ_FC1523	2:15265555|15268123	0	0	10	495.134	0	0	0	0	0	0	0	0	0	0	0	0	0	0	0	0	0	0	0	0	0	0
>Ath_circ_FC1524	2:15305410|15306268	0	0	0	0	0	0	0	0	0	0	0	0	0	0	0	0	0	0	0	0	0	0	9	1152.12	0	0
>Ath_circ_FC1525	2:15309503|15309928	0	0	0	0	0	0	0	0	3	1911.46	0	0	0	0	0	0	0	0	0	0	0	0	0	0	0	0
>Ath_circ_FC1526	2:15321679|15322600	0	0	0	0	0	0	0	0	0	0	0	0	0	0	0	0	0	0	0	0	0	0	0	0	3	288.117
>Ath_circ_FC1527	2:15321969|15322600	0	0	6	1207.6	0	0	0	0	0	0	0	0	0	0	0	0	0	0	0	0	0	0	0	0	0	0
>Ath_circ_FC1528	2:15339502|15341038	5	371.254	0	0	0	0	0	0	0	0	0	0	0	0	0	0	0	0	0	0	0	0	0	0	0	0
>Ath_circ_FC1529	2:15366496|15367302	0	0	0	0	0	0	0	0	0	0	2	436.292	0	0	0	0	0	0	0	0	0	0	0	0	0	0
>Ath_circ_FC1530	2:15432389|15433800	0	0	0	0	0	0	0	0	0	0	0	0	0	0	0	0	0	0	0	0	0	0	0	0	6	376.266
>Ath_circ_FC1531	2:15445505|15445754	0	0	2	1017.6	0	0	0	0	0	0	0	0	0	0	0	0	0	0	0	0	0	0	0	0	0	0
>Ath_circ_FC1532	2:15479841|15480122	0	0	0	0	9	3634.53	0	0	0	0	0	0	0	0	0	0	0	0	0	0	0	0	0	0	0	0
>Ath_circ_FC1533	2:15480088|15480435	0	0	0	0	0	0	9	3910.15	0	0	0	0	0	0	0	0	0	0	0	0	0	0	0	0	0	0
>Ath_circ_FC1534	2:15480925|15481255	0	0	0	0	0	0	0	0	0	0	0	0	0	0	0	0	0	0	0	0	0	0	0	0	2	535.032
>Ath_circ_FC1535	2:15502884|15503887	0	0	0	0	0	0	0	0	0	0	0	0	0	0	0	0	0	0	0	0	0	0	6	657.149	0	0
>Ath_circ_FC1536	2:15610118|15610540	0	0	0	0	0	0	0	0	0	0	0	0	0	0	0	0	2	818.692	0	0	0	0	0	0	0	0
>Ath_circ_FC1537	2:15619585|15619774	0	0	0	0	0	0	0	0	0	0	0	0	0	0	2	1716.79	0	0	0	0	0	0	0	0	0	0
>Ath_circ_FC1538	2:15648032|15648605	0	0	0	0	0	0	0	0	0	0	14	4293.75	0	0	0	0	0	0	0	0	0	0	0	0	0	0
>Ath_circ_FC1539	2:15654161|15654493	0	0	2	763.964	0	0	0	0	0	0	0	0	0	0	0	0	0	0	0	0	0	0	0	0	0	0
>Ath_circ_FC1540	2:15670295|15671185	4	512.339	0	0	0	0	0	0	0	0	0	0	0	0	0	0	0	0	0	0	0	0	0	0	0	0
>Ath_circ_FC1541	2:15671032|15672663	0	0	3	233.824	0	0	0	0	0	0	0	0	0	0	0	0	0	0	0	0	0	0	0	0	0	0
>Ath_circ_FC1542	2:15694306|15695008	0	0	0	0	0	0	0	0	0	0	0	0	0	0	0	0	0	0	0	0	0	0	0	0	8	1007.66
>Ath_circ_FC1543	2:15703664|15704475	0	0	0	0	0	0	0	0	0	0	4	867.211	0	0	0	0	0	0	0	0	0	0	0	0	0	0
>Ath_circ_FC1544	2:15723081|15723832	0	0	0	0	0	0	0	0	0	0	0	0	0	0	0	0	0	0	0	0	0	0	0	0	3	353.249
>Ath_circ_FC1545	2:15747173|15747979	0	0	0	0	0	0	0	0	0	0	0	0	0	0	0	0	0	0	0	0	2	326.239	0	0	0	0
>Ath_circ_FC1546	2:15752088|15752581	0	0	0	0	0	0	0	0	0	0	0	0	0	0	0	0	0	0	0	0	0	0	5	1112.99	0	0
>Ath_circ_FC1547	2:15752935|15753847	2	249.997	0	0	0	0	0	0	0	0	0	0	6	988.888	0	0	3	568.96	0	0	2	288.363	0	0	0	0
>Ath_circ_FC1548	2:15807258|15807576	0	0	0	0	0	0	0	0	0	0	0	0	0	0	0	0	0	0	0	0	2	825.313	0	0	0	0
>Ath_circ_FC1549	2:15877375|15877657	0	0	2	898.94	0	0	0	0	0	0	0	0	0	0	0	0	0	0	0	0	0	0	0	0	0	0
>Ath_circ_FC1550	2:15910350|15910878	0	0	0	0	0	0	0	0	0	0	0	0	0	0	0	0	0	0	0	0	2	497.684	0	0	0	0
>Ath_circ_FC1550	2:15910350|15911659	0	0	0	0	0	0	0	0	0	0	0	0	7	804.069	0	0	0	0	0	0	0	0	0	0	0	0
>Ath_circ_FC1552	2:15910564|15910878	0	0	0	0	42	15184.2	0	0	0	0	0	0	0	0	0	0	0	0	0	0	0	0	0	0	0	0
>Ath_circ_FC1553	2:15910959|15911450	2	463.917	0	0	0	0	0	0	0	0	0	0	0	0	0	0	0	0	0	0	0	0	0	0	0	0
>Ath_circ_FC1554	2:15919760|15920105	2	659.674	0	0	0	0	0	0	0	0	0	0	0	0	0	0	0	0	0	0	0	0	0	0	0	0
>Ath_circ_FC1555	2:15973476|15974805	0	0	0	0	0	0	0	0	0	0	0	0	0	0	0	0	0	0	0	0	0	0	8	661.432	0	0
>Ath_circ_FC1556	2:15990229|15990819	0	0	0	0	0	0	0	0	0	0	0	0	0	0	0	0	2	585.967	0	0	0	0	0	0	0	0
>Ath_circ_FC1556	2:15990229|15991817	7	502.747	0	0	0	0	0	0	0	0	0	0	0	0	0	0	0	0	0	0	0	0	0	0	0	0
>Ath_circ_FC4984	2:15990944|15991817	0	0	5	727.689	0	0	0	0	0	0	0	0	0	0	0	0	0	0	0	0	0	0	0	0	0	0
>Ath_circ_FC1559	2:15991251|15993125	0	0	0	0	0	0	0	0	0	0	0	0	0	0	0	0	0	0	0	0	5	351.033	0	0	0	0
>Ath_circ_FC1560	2:15991621|15992603	0	0	10	1294	0	0	0	0	0	0	0	0	0	0	0	0	0	0	0	0	0	0	0	0	0	0
>Ath_circ_FC1561	2:16033727|16034587	0	0	0	0	0	0	0	0	0	0	0	0	0	0	0	0	0	0	0	0	0	0	10	1277.15	0	0
>Ath_circ_FC0039	2:16089235|16089706	0	0	0	0	0	0	0	0	0	0	0	0	0	0	0	0	0	0	0	0	0	0	6	1397.83	5	938.007
>Ath_circ_FC1562	2:16130400|16130685	0	0	0	0	0	0	0	0	0	0	0	0	0	0	0	0	0	0	0	0	0	0	0	0	8	2476.86
>Ath_circ_FC1563	2:16130483|16130755	0	0	3	1397.8	0	0	0	0	0	0	0	0	0	0	0	0	0	0	0	0	0	0	0	0	0	0
>Ath_circ_FC1564	2:16130519|16130764	0	0	0	0	0	0	0	0	0	0	0	0	0	0	3	1988.96	0	0	0	0	0	0	0	0	0	0
>Ath_circ_FC1565	2:16130898|16131049	0	0	0	0	0	0	0	0	0	0	0	0	0	0	4	4291.97	0	0	0	0	0	0	0	0	0	0
>Ath_circ_FC1566	2:16148114|16149091	0	0	0	0	0	0	0	0	0	0	0	0	2	307.722	0	0	0	0	0	0	0	0	0	0	0	0
>Ath_circ_FC1567	2:16163611|16163912	0	0	0	0	0	0	0	0	0	0	0	0	0	0	0	0	0	0	0	0	10	4358.86	0	0	0	0
>Ath_circ_FC1568	2:16211511|16211845	0	0	0	0	0	0	0	0	0	0	0	0	0	0	0	0	0	0	11	3567.16	0	0	0	0	0	0
>Ath_circ_FC1569	2:16265766|16266230	0	0	0	0	0	0	0	0	0	0	0	0	0	0	2	701.484	0	0	16	3738.02	0	0	0	0	0	0
>Ath_circ_FC1570	2:16292373|16292668	2	771.105	0	0	0	0	0	0	0	0	0	0	0	0	3	1652.99	0	0	4	1468.06	0	0	0	0	0	0
>Ath_circ_FC1570	2:16292373|16293539	0	0	0	0	0	0	0	0	0	0	0	0	0	0	0	0	0	0	0	0	0	0	0	0	2	151.753
>Ath_circ_FC1572	2:16311663|16311920	12	5308.07	0	0	0	0	0	0	0	0	0	0	0	0	0	0	0	0	0	0	0	0	0	0	0	0
>Ath_circ_FC1573	2:16314084|16314373	0	0	0	0	0	0	0	0	0	0	0	0	0	0	0	0	0	0	3	1123.82	0	0	0	0	0	0
>Ath_circ_FC1574	2:16407648|16407892	0	0	0	0	0	0	0	0	0	0	0	0	0	0	0	0	9	6360.74	0	0	0	0	0	0	0	0
>Ath_circ_FC1575	2:16421373|16421591	0	0	0	0	0	0	0	0	0	0	0	0	0	0	0	0	0	0	0	0	0	0	7	3514.8	0	0
>Ath_circ_FC1576	2:16426533|16427283	0	0	0	0	0	0	0	0	0	0	0	0	0	0	0	0	0	0	13	1880.52	0	0	0	0	0	0
>Ath_circ_FC1577	2:16502659|16503745	0	0	0	0	0	0	0	0	0	0	0	0	0	0	0	0	0	0	4	399.765	0	0	0	0	0	0
>Ath_circ_FC1578	2:16503281|16503745	0	0	7	1914.84	0	0	0	0	0	0	0	0	0	0	0	0	0	0	0	0	0	0	0	0	0	0
>Ath_circ_FC1579	2:16513612|16514076	0	0	0	0	0	0	0	0	0	0	0	0	0	0	0	0	0	0	0	0	0	0	5	1182.4	0	0
>Ath_circ_FC1580	2:16532113|16532874	0	0	0	0	0	0	0	0	0	0	0	0	2	394.95	0	0	0	0	0	0	0	0	0	0	0	0
>Ath_circ_FC1581	2:16534998|16536120	0	0	0	0	0	0	0	0	0	0	0	0	0	0	0	0	0	0	0	0	0	0	9	881.271	0	0
>Ath_circ_FC1582	2:16540240|16540412	0	0	0	0	0	0	0	0	0	0	0	0	0	0	2	1885.49	0	0	0	0	0	0	0	0	0	0
>Ath_circ_FC1583	2:16571670|16571950	5	2030.67	0	0	0	0	0	0	0	0	0	0	0	0	0	0	0	0	0	0	0	0	0	0	0	0
>Ath_circ_FC1584	2:16571909|16572353	0	0	11	3144.27	0	0	0	0	0	0	0	0	0	0	0	0	0	0	0	0	0	0	0	0	0	0
>Ath_circ_FC1585	2:16571955|16572816	0	0	0	0	0	0	0	0	0	0	0	0	0	0	0	0	0	0	0	0	3	458.135	0	0	0	0
>Ath_circ_FC1586	2:16579591|16580052	0	0	10	2753.25	0	0	0	0	2	1175.01	0	0	0	0	0	0	0	0	0	0	0	0	0	0	0	0
>Ath_circ_FC1587	2:16596995|16597765	0	0	0	0	0	0	0	0	0	0	0	0	0	0	0	0	0	0	0	0	0	0	6	855.743	0	0
>Ath_circ_FC1588	2:16601323|16601866	0	0	0	0	0	0	0	0	0	0	0	0	0	0	0	0	0	0	0	0	0	0	7	1414.96	0	0
>Ath_circ_FC1588	2:16601323|16602049	2	313.958	0	0	0	0	0	0	0	0	0	0	0	0	0	0	0	0	0	0	0	0	0	0	0	0
>Ath_circ_FC4769	2:16613843|16615133	2	176.799	2	197.057	8	705.697	0	0	0	0	24	3272.7	12	1398.69	0	0	32	4291.95	0	0	5	509.828	3	255.53	14	960.24
>Ath_circ_FC1591	2:16614068|16615133	17	1819.98	14	1670.54	62	6623.52	0	0	5	1273.11	3	495.433	9	1270.43	0	0	4	649.731	18	1834.38	15	1852.31	51	5260.89	59	4900.86
>Ath_circ_FC1592	2:16656972|16657380	0	0	0	0	0	0	0	0	0	0	0	0	0	0	0	0	0	0	0	0	0	0	0	0	2	432.997
>Ath_circ_FC1593	2:16667670|16667990	0	0	0	0	0	0	0	0	0	0	0	0	0	0	0	0	0	0	0	0	2	820.171	0	0	0	0
>Ath_circ_FC1594	2:16669484|16669810	0	0	0	0	0	0	0	0	0	0	0	0	0	0	0	0	0	0	0	0	0	0	4	1345.11	0	0
>Ath_circ_FC1595	2:16669925|16670305	0	0	12	4006.3	0	0	0	0	0	0	11	5082.63	0	0	0	0	0	0	0	0	0	0	3	865.85	0	0
>Ath_circ_FC1596	2:16672980|16673289	0	0	0	0	0	0	0	0	0	0	4	2271.53	0	0	0	0	0	0	0	0	0	0	0	0	0	0
>Ath_circ_FC1597	2:16679657|16680190	0	0	0	0	0	0	0	0	0	0	0	0	0	0	0	0	0	0	0	0	0	0	0	0	22	3648.04
>Ath_circ_FC1598	2:16699042|16699499	0	0	5	1388.65	0	0	0	0	0	0	0	0	0	0	0	0	0	0	0	0	0	0	0	0	0	0
>Ath_circ_FC1599	2:16755628|16756014	0	0	0	0	0	0	0	0	0	0	0	0	0	0	0	0	0	0	0	0	0	0	0	0	9	2059.25
>Ath_circ_FC1600	2:16840407|16841026	0	0	0	0	0	0	0	0	0	0	3	851.825	0	0	0	0	0	0	0	0	0	0	0	0	0	0
>Ath_circ_FC1601	2:16853939|16854654	0	0	0	0	0	0	0	0	0	0	0	0	0	0	0	0	0	0	6	910.359	0	0	0	0	0	0
>Ath_circ_FC1602	2:16899026|16899582	0	0	0	0	0	0	8	2171.53	0	0	0	0	0	0	0	0	0	0	0	0	0	0	0	0	0	0
>Ath_circ_FC1603	2:16911700|16911968	0	0	0	0	0	0	0	0	0	0	0	0	0	0	0	0	0	0	7	2826.96	0	0	0	0	0	0
>Ath_circ_FC1604	2:16914710|16914917	0	0	4	2446.15	0	0	0	0	0	0	0	0	0	0	0	0	0	0	0	0	0	0	0	0	0	0
>Ath_circ_FC1605	2:16922932|16925679	0	0	0	0	0	0	0	0	0	0	0	0	0	0	0	0	0	0	0	0	0	0	0	0	5	161.113
>Ath_circ_FC1606	2:16931413|16933321	0	0	0	0	0	0	0	0	0	0	0	0	0	0	0	0	0	0	0	0	0	0	6	345.614	0	0
>Ath_circ_FC1607	2:16959250|16959883	0	0	0	0	0	0	0	0	0	0	0	0	0	0	0	0	0	0	0	0	0	0	4	693.773	0	0
>Ath_circ_FC1608	2:16990455|16990706	0	0	4	2019.05	0	0	0	0	0	0	0	0	0	0	0	0	0	0	0	0	0	0	0	0	0	0
>Ath_circ_FC1609	2:17010606|17010857	0	0	5	2523.81	0	0	0	0	0	0	0	0	0	0	0	0	0	0	0	0	0	0	0	0	0	0
>Ath_circ_FC1610	2:17045365|17045730	8	2494.5	0	0	0	0	0	0	0	0	0	0	0	0	0	0	0	0	0	0	0	0	0	0	0	0
>Ath_circ_FC1611	2:17050297|17050762	0	0	0	0	0	0	0	0	0	0	0	0	0	0	0	0	0	0	0	0	0	0	11	2595.69	0	0
>Ath_circ_FC1612	2:17101982|17102821	0	0	0	0	0	0	0	0	0	0	0	0	0	0	0	0	0	0	0	0	0	0	3	392.725	0	0
>Ath_circ_FC1613	2:17117861|17118391	0	0	0	0	0	0	0	0	0	0	0	0	0	0	0	0	0	0	0	0	0	0	4	828.346	0	0
>Ath_circ_FC1613	2:17117861|17118614	0	0	0	0	0	0	0	0	0	0	0	0	8	1596.56	0	0	0	0	0	0	0	0	0	0	0	0
>Ath_circ_FC1615	2:17138307|17138573	0	0	0	0	0	0	0	0	0	0	0	0	0	0	60	36650.6	0	0	0	0	0	0	0	0	0	0
>Ath_circ_FC1616	2:17179009|17179486	18	4297.54	0	0	0	0	0	0	0	0	0	0	0	0	0	0	0	0	0	0	0	0	0	0	0	0
>Ath_circ_FC1617	2:17180393|17181645	0	0	0	0	0	0	0	0	12	2599.47	0	0	0	0	0	0	0	0	0	0	0	0	0	0	0	0
>Ath_circ_FC1618	2:17180490|17180848	0	0	0	0	0	0	0	0	0	0	0	0	0	0	0	0	22	10611.1	0	0	0	0	0	0	0	0
>Ath_circ_FC1619	2:17224517|17224793	2	823.997	0	0	0	0	0	0	0	0	0	0	0	0	0	0	0	0	0	0	0	0	0	0	0	0
>Ath_circ_FC1619	2:17224517|17224810	0	0	4	1730.61	0	0	0	0	0	0	0	0	0	0	0	0	0	0	0	0	0	0	0	0	0	0
>Ath_circ_FC4826	2:17224525|17224733	0	0	0	0	0	0	0	0	5	6493.49	0	0	0	0	0	0	0	0	0	0	0	0	0	0	0	0
>Ath_circ_FC4826	2:17224525|17224793	0	0	0	0	0	0	0	0	5	5045.13	0	0	0	0	0	0	0	0	0	0	0	0	0	0	0	0
>Ath_circ_FC0040	2:17224543|17224695	0	0	0	0	14	10420.6	0	0	0	0	0	0	0	0	0	0	0	0	0	0	0	0	0	0	0	0
>Ath_circ_FC0040	2:17224543|17224704	0	0	0	0	0	0	0	0	2	3350.96	0	0	2	1857.73	0	0	0	0	0	0	0	0	0	0	0	0
>Ath_circ_FC4772	2:17224566|17224731	0	0	3	2298.8	0	0	0	0	0	0	0	0	0	0	0	0	7	7301.65	0	0	0	0	0	0	0	0
>Ath_circ_FC4772	2:17224566|17224763	0	0	0	0	0	0	0	0	3	4112.54	0	0	0	0	0	0	0	0	0	0	0	0	0	0	0	0
>Ath_circ_FC4772	2:17224566|17224793	0	0	0	0	0	0	0	0	3	3571.42	0	0	0	0	0	0	0	0	0	0	0	0	0	0	0	0
>Ath_circ_FC0042	2:17272368|17272938	0	0	0	0	0	0	0	0	0	0	0	0	0	0	0	0	8	2425.97	0	0	0	0	0	0	0	0
>Ath_circ_FC1626	2:17376489|17377588	0	0	0	0	0	0	0	0	0	0	0	0	0	0	0	0	0	0	0	0	10	1196.7	0	0	0	0
>Ath_circ_FC1627	2:17377286|17377588	0	0	0	0	0	0	0	0	0	0	0	0	2	993.24	0	0	0	0	0	0	0	0	0	0	0	0
>Ath_circ_FC1628	2:17378547|17379006	0	0	0	0	0	0	0	0	0	0	0	0	4	1308.49	0	0	0	0	0	0	0	0	0	0	0	0
>Ath_circ_FC1629	2:17387528|17389491	2	116.215	0	0	0	0	0	0	0	0	0	0	0	0	0	0	0	0	0	0	0	0	0	0	0	0
>Ath_circ_FC1630	2:17412817|17414191	0	0	7	647.564	0	0	0	0	0	0	0	0	0	0	0	0	0	0	0	0	0	0	0	0	0	0
>Ath_circ_FC1631	2:17413747|17415406	0	0	0	0	0	0	0	0	0	0	0	0	0	0	0	0	0	0	0	0	0	0	9	596.185	0	0
>Ath_circ_FC1632	2:17430272|17430522	0	0	12	6081.28	0	0	0	0	0	0	0	0	0	0	0	0	0	0	0	0	0	0	0	0	0	0
>Ath_circ_FC1632	2:17430272|17430912	0	0	0	0	0	0	0	0	0	0	0	0	0	0	0	0	0	0	0	0	11	2258.99	0	0	0	0
>Ath_circ_FC1634	2:17431986|17432580	0	0	0	0	0	0	16	4065.68	0	0	0	0	0	0	0	0	0	0	0	0	0	0	0	0	0	0
>Ath_circ_FC1635	2:17453631|17453923	0	0	0	0	0	0	0	0	0	0	0	0	0	0	0	0	0	0	0	0	0	0	0	0	7	2115.48
>Ath_circ_FC1636	2:17514714|17514918	0	0	0	0	0	0	0	0	0	0	0	0	0	0	0	0	0	0	0	0	4	2568.54	0	0	0	0
>Ath_circ_FC1637	2:17518640|17518898	2	881.263	0	0	0	0	0	0	0	0	0	0	0	0	0	0	0	0	0	0	0	0	0	0	0	0
>Ath_circ_FC1638	2:17592270|17592761	0	0	0	0	0	0	0	0	0	0	0	0	0	0	0	0	0	0	2	441.61	0	0	0	0	0	0
>Ath_circ_FC1639	2:17629630|17630079	0	0	0	0	0	0	0	0	0	0	0	0	0	0	0	0	0	0	0	0	0	0	0	0	8	1574.18
>Ath_circ_FC1640	2:17698643|17700174	0	0	0	0	0	0	0	0	0	0	0	0	0	0	0	0	0	0	6	425.468	0	0	10	717.774	0	0
>Ath_circ_FC1641	2:17709677|17711466	0	0	0	0	0	0	0	0	0	0	0	0	0	0	40	3644.58	0	0	0	0	0	0	0	0	0	0
>Ath_circ_FC1642	2:17732291|17732554	0	0	0	0	0	0	0	0	0	0	0	0	0	0	0	0	0	0	0	0	0	0	14	5831.37	0	0
>Ath_circ_FC1643	2:17732555|17733475	0	0	5	690.554	0	0	0	0	0	0	0	0	0	0	0	0	0	0	0	0	0	0	0	0	0	0
>Ath_circ_FC1644	2:17735532|17735801	4	1690.72	0	0	0	0	0	0	0	0	2	1304.03	0	0	0	0	0	0	0	0	0	0	0	0	0	0
>Ath_circ_FC1645	2:17735822|17736091	0	0	0	0	0	0	0	0	0	0	0	0	0	0	0	0	0	0	0	0	0	0	0	0	6	1967.73
>Ath_circ_FC0043	2:17736698|17737234	0	0	0	0	0	0	0	0	0	0	0	0	0	0	0	0	0	0	0	0	0	0	11	2252.5	9	1484.04
>Ath_circ_FC0043	2:17736698|17737537	6	815.168	0	0	0	0	0	0	0	0	0	0	0	0	0	0	0	0	25	3233.22	0	0	10	1309.08	0	0
>Ath_circ_FC1647	2:17779083|17779968	0	0	0	0	0	0	0	0	0	0	0	0	0	0	0	0	0	0	2	245.228	0	0	0	0	0	0
>Ath_circ_FC1648	2:17782848|17783754	0	0	0	0	0	0	0	0	0	0	0	0	0	0	0	0	0	0	4	479.101	0	0	0	0	0	0
>Ath_circ_FC1649	2:17793900|17794629	0	0	0	0	0	0	0	0	0	0	4	964.624	0	0	0	0	0	0	0	0	0	0	0	0	0	0
>Ath_circ_FC1650	2:17801740|17802391	2	350.072	0	0	0	0	0	0	0	0	0	0	0	0	0	0	0	0	0	0	0	0	0	0	0	0
>Ath_circ_FC1651	2:17815396|17815952	0	0	5	1141.83	0	0	0	0	0	0	0	0	0	0	0	0	0	0	0	0	0	0	0	0	0	0
>Ath_circ_FC1652	2:17840602|17840855	0	0	0	0	0	0	0	0	0	0	0	0	0	0	4	2568.43	0	0	0	0	0	0	0	0	0	0
>Ath_circ_FC1653	2:17911932|17912991	0	0	0	0	0	0	0	0	0	0	0	0	0	0	0	0	0	0	0	0	0	0	0	0	6	501.214
>Ath_circ_FC1654	2:17949313|17950007	0	0	0	0	0	0	0	0	0	0	0	0	0	0	0	0	0	0	0	0	4	757.626	0	0	0	0
>Ath_circ_FC1655	2:17951280|17951495	0	0	0	0	0	0	0	0	0	0	0	0	0	0	0	0	0	0	2	1005.89	0	0	0	0	0	0
>Ath_circ_FC5648	2:17954032|17954231	6	3423.71	0	0	0	0	0	0	0	0	0	0	0	0	0	0	0	0	0	0	0	0	0	0	0	0
>Ath_circ_FC1657	2:18001111|18001992	0	0	0	0	0	0	0	0	0	0	0	0	2	341.215	0	0	0	0	0	0	0	0	0	0	0	0
>Ath_circ_FC1658	2:18011307|18012603	0	0	0	0	0	0	0	0	0	0	0	0	0	0	0	0	0	0	8	670.077	0	0	0	0	0	0
>Ath_circ_FC1659	2:18013411|18014156	0	0	0	0	0	0	0	0	0	0	0	0	2	403.42	0	0	0	0	0	0	0	0	0	0	0	0
>Ath_circ_FC1660	2:18026359|18029348	6	229.01	0	0	0	0	0	0	0	0	0	0	0	0	0	0	0	0	0	0	0	0	0	0	0	0
>Ath_circ_FC1661	2:18027929|18028904	0	0	0	0	0	0	0	0	0	0	0	0	0	0	0	0	0	0	0	0	4	539.498	0	0	0	0
>Ath_circ_FC1661	2:18027929|18029348	0	0	0	0	0	0	0	0	0	0	3	371.924	0	0	0	0	0	0	0	0	4	370.81	3	232.316	0	0
>Ath_circ_FC1663	2:18028848|18029348	0	0	6	1523.35	0	0	0	0	0	0	0	0	0	0	0	0	0	0	0	0	0	0	0	0	0	0
>Ath_circ_FC1664	2:18033982|18034539	4	818.09	0	0	0	0	0	0	0	0	0	0	0	0	0	0	0	0	0	0	0	0	0	0	0	0
>Ath_circ_FC1665	2:18055743|18055904	0	0	0	0	0	0	0	0	0	0	0	0	0	0	2	2013.52	0	0	0	0	0	0	0	0	0	0
>Ath_circ_FC1666	2:18096525|18096679	0	0	9	7385.81	0	0	0	0	0	0	0	0	0	0	0	0	0	0	0	0	0	0	0	0	0	0
>Ath_circ_FC1667	2:18159604|18159957	0	0	0	0	0	0	0	0	0	0	3	1491.9	0	0	0	0	0	0	0	0	0	0	0	0	0	0
>Ath_circ_FC1668	2:18159613|18159950	0	0	0	0	0	0	0	0	0	0	0	0	0	0	0	0	0	0	2	642.818	0	0	0	0	0	0
>Ath_circ_FC1669	2:18185018|18186540	0	0	0	0	0	0	0	0	0	0	0	0	0	0	0	0	0	0	5	356.652	0	0	0	0	0	0
>Ath_circ_FC1670	2:18185350|18186540	0	0	0	0	0	0	0	0	0	0	0	0	0	0	0	0	0	0	0	0	0	0	4	369.313	0	0
>Ath_circ_FC1671	2:18186410|18190340	0	0	0	0	0	0	0	0	0	0	0	0	0	0	10	414.895	0	0	0	0	0	0	0	0	0	0
>Ath_circ_FC1672	2:18201400|18201579	0	0	0	0	0	0	0	0	0	0	0	0	0	0	0	0	0	0	2	1207.07	0	0	0	0	0	0
>Ath_circ_FC1673	2:18242240|18242671	3	792.525	0	0	0	0	0	0	0	0	0	0	0	0	0	0	0	0	0	0	0	0	0	0	0	0
>Ath_circ_FC1674	2:18262350|18262634	0	0	0	0	33	13186.3	0	0	0	0	0	0	0	0	0	0	0	0	0	0	0	0	0	0	0	0
>Ath_circ_FC1675	2:18281227|18281744	4	881.263	0	0	0	0	0	0	0	0	0	0	0	0	0	0	0	0	3	629.167	4	1016.51	0	0	0	0
>Ath_circ_FC1676	2:18290373|18291049	0	0	0	0	0	0	0	0	0	0	0	0	4	889.074	0	0	0	0	0	0	0	0	0	0	0	0
>Ath_circ_FC1677	2:18299218|18299567	0	0	2	726.857	0	0	0	0	0	0	0	0	0	0	0	0	0	0	0	0	0	0	0	0	0	0
>Ath_circ_FC1678	2:18317603|18318756	0	0	0	0	0	0	0	0	0	0	0	0	0	0	0	0	0	0	0	0	0	0	0	0	2	153.462
>Ath_circ_FC1679	2:18376388|18376566	0	0	0	0	0	0	0	0	0	0	0	0	0	0	2	1822.29	0	0	0	0	0	0	0	0	0	0
>Ath_circ_FC1680	2:18413256|18413769	0	0	0	0	0	0	0	0	0	0	0	0	0	0	0	0	6	2021.25	0	0	7	1792.73	0	0	0	0
>Ath_circ_FC1681	2:18417317|18417557	2	947.084	0	0	0	0	0	0	0	0	0	0	0	0	0	0	0	0	0	0	0	0	0	0	0	0
>Ath_circ_FC1682	2:18426765|18427031	0	0	0	0	0	0	0	0	2	2033.17	0	0	0	0	0	0	0	0	0	0	0	0	0	0	0	0
>Ath_circ_FC1683	2:18432887|18433181	0	0	0	0	0	0	0	0	0	0	6	3580.55	0	0	0	0	0	0	0	0	0	0	0	0	0	0
>Ath_circ_FC1684	2:18434543|18434800	0	0	0	0	0	0	0	0	0	0	11	7505.75	0	0	0	0	0	0	0	0	0	0	0	0	0	0
>Ath_circ_FC1685	2:18434827|18436631	0	0	0	0	0	0	0	0	0	0	0	0	0	0	0	0	0	0	0	0	5	364.647	0	0	0	0
>Ath_circ_FC1686	2:18435992|18436631	11	1961.5	0	0	0	0	0	0	0	0	0	0	0	0	0	0	0	0	0	0	0	0	0	0	0	0
>Ath_circ_FC1687	2:18467063|18468395	0	0	0	0	0	0	0	0	0	0	0	0	0	0	0	0	0	0	0	0	0	0	10	824.929	0	0
>Ath_circ_FC1688	2:18518776|18519134	0	0	0	0	0	0	0	0	0	0	0	0	0	0	0	0	19	9164.11	0	0	0	0	0	0	0	0
>Ath_circ_FC1689	2:18524887|18526165	0	0	0	0	0	0	0	0	0	0	0	0	0	0	0	0	0	0	0	0	0	0	3	257.927	0	0
>Ath_circ_FC1690	2:18553147|18553772	0	0	0	0	0	0	0	0	0	0	0	0	0	0	0	0	0	0	3	520.621	0	0	0	0	0	0
>Ath_circ_FC1691	2:18626569|18626820	0	0	2	1009.52	0	0	0	0	0	0	0	0	0	0	0	0	0	0	0	0	0	0	0	0	0	0
>Ath_circ_FC1692	2:18656348|18656834	0	0	0	0	0	0	0	0	0	0	0	0	2	617.971	0	0	0	0	0	0	0	0	0	0	0	0
>Ath_circ_FC1693	2:18668012|18668571	0	0	0	0	0	0	0	0	0	0	0	0	0	0	0	0	0	0	0	0	5	1175.33	0	0	0	0
>Ath_circ_FC1694	2:18673770|18674052	0	0	0	0	0	0	0	0	0	0	0	0	0	0	0	0	0	0	0	0	0	0	6	2331.37	0	0
>Ath_circ_FC1695	2:18692230|18692454	0	0	0	0	0	0	0	0	0	0	0	0	0	0	0	0	0	0	0	0	0	0	0	0	2	787.092
>Ath_circ_FC1696	2:18692530|18692790	0	0	0	0	0	0	0	0	0	0	0	0	0	0	0	0	0	0	0	0	0	0	16	6741.03	0	0
>Ath_circ_FC1697	2:18754042|18754380	0	0	0	0	0	0	0	0	3	2402.02	0	0	0	0	0	0	0	0	0	0	0	0	0	0	0	0
>Ath_circ_FC1698	2:18757731|18758463	0	0	0	0	3	466.092	0	0	0	0	0	0	0	0	0	0	0	0	0	0	0	0	0	0	0	0
>Ath_circ_FC1699	2:18765110|18765829	12	1902.06	0	0	0	0	0	0	0	0	0	0	0	0	0	0	0	0	0	0	0	0	0	0	0	0
>Ath_circ_FC1700	2:18766289|18767586	0	0	0	0	0	0	0	0	0	0	0	0	0	0	0	0	0	0	0	0	4	405.663	3	254.152	0	0
>Ath_circ_FC1701	2:18766807|18767507	0	0	4	725.82	0	0	0	0	0	0	0	0	0	0	0	0	0	0	0	0	0	0	0	0	0	0
>Ath_circ_FC1702	2:18816003|18817712	7	467.172	0	0	0	0	0	0	0	0	0	0	0	0	0	0	0	0	0	0	0	0	0	0	0	0
>Ath_circ_FC1703	2:18816287|18817206	0	0	0	0	0	0	0	0	0	0	0	0	0	0	0	0	0	0	0	0	0	0	0	0	2	192.495
>Ath_circ_FC1703	2:18816287|18817712	0	0	0	0	0	0	0	0	0	0	0	0	0	0	0	0	0	0	0	0	2	184.625	0	0	0	0
>Ath_circ_FC1705	2:18894480|18894998	0	0	0	0	0	0	15	4369.73	0	0	0	0	0	0	0	0	0	0	0	0	0	0	0	0	0	0
>Ath_circ_FC1705	2:18894480|18896197	0	0	0	0	0	0	0	0	0	0	0	0	0	0	0	0	0	0	0	0	2	153.245	0	0	0	0
>Ath_circ_FC1707	2:18904717|18906626	0	0	0	0	0	0	0	0	0	0	0	0	0	0	2	170.78	0	0	0	0	0	0	0	0	0	0
>Ath_circ_FC1708	2:18913939|18914234	0	0	0	0	0	0	0	0	0	0	0	0	0	0	0	0	0	0	0	0	0	0	3	1114.49	0	0
>Ath_circ_FC1709	2:18969952|18970545	0	0	0	0	0	0	0	0	0	0	13	3852.81	0	0	0	0	0	0	0	0	0	0	0	0	0	0
>Ath_circ_FC1710	2:19016940|19017817	3	389.944	0	0	0	0	0	0	0	0	0	0	0	0	0	0	0	0	0	0	0	0	0	0	0	0
>Ath_circ_FC1711	2:19042532|19042922	0	0	0	0	0	0	14	5413.55	0	0	0	0	0	0	0	0	0	0	0	0	0	0	0	0	0	0
>Ath_circ_FC1712	2:19049465|19049947	0	0	0	0	0	0	2	626.056	0	0	0	0	0	0	0	0	0	0	0	0	0	0	0	0	0	0
>Ath_circ_FC1713	2:19107613|19107800	6	3642.24	0	0	0	0	0	0	0	0	0	0	0	0	0	0	0	0	0	0	0	0	0	0	0	0
>Ath_circ_FC1714	2:19124977|19125760	0	0	0	0	0	0	0	0	0	0	0	0	0	0	0	0	0	0	0	0	2	335.81	0	0	0	0
>Ath_circ_FC1715	2:19149187|19150652	0	0	0	0	0	0	0	0	0	0	0	0	2	205.288	0	0	0	0	0	0	0	0	0	0	0	0
>Ath_circ_FC1716	2:19193448|19194652	0	0	0	0	0	0	0	0	0	0	10	1460.95	0	0	0	0	0	0	0	0	0	0	0	0	0	0
>Ath_circ_FC1717	2:19278343|19278607	2	861.31	0	0	0	0	0	0	0	0	0	0	0	0	0	0	0	0	0	0	0	0	0	0	0	0
>Ath_circ_FC1718	2:19301035|19301336	0	0	10	4211.92	0	0	0	0	0	0	0	0	0	0	0	0	0	0	0	0	0	0	0	0	0	0
>Ath_circ_FC1719	2:19317818|19318410	0	0	0	0	38	7297.66	0	0	0	0	0	0	0	0	0	0	0	0	0	0	2	443.971	7	1298.05	0	0
>Ath_circ_FC1720	2:19344927|19345079	0	0	0	0	0	0	0	0	0	0	0	0	0	0	2	2131.96	0	0	0	0	0	0	0	0	0	0
>Ath_circ_FC1721	2:19360258|19360608	4	1300.55	0	0	0	0	0	0	0	0	0	0	0	0	0	0	0	0	0	0	0	0	0	0	0	0
>Ath_circ_FC1722	2:19395369|19396085	0	0	0	0	0	0	8	1686.95	0	0	0	0	0	0	0	0	0	0	0	0	0	0	0	0	0	0
>Ath_circ_FC1723	2:19395432|19396072	0	0	0	0	0	0	0	0	0	0	0	0	0	0	0	0	0	0	0	0	0	0	0	0	5	690.701
>Ath_circ_FC1724	2:19400946|19401239	0	0	0	0	0	0	0	0	0	0	3	1796.37	0	0	0	0	0	0	14	5173.15	0	0	4	1496.1	0	0
>Ath_circ_FC1725	2:19449672|19450503	0	0	0	0	0	0	0	0	0	0	0	0	0	0	0	0	0	0	0	0	0	0	0	0	5	532.138
>Ath_circ_FC1726	2:19450267|19452478	0	0	0	0	0	0	0	0	0	0	0	0	0	0	0	0	0	0	0	0	0	0	5	248.56	0	0
>Ath_circ_FC1727	2:19451334|19451639	0	0	0	0	0	0	0	0	0	0	4	2301.23	0	0	0	0	0	0	0	0	0	0	0	0	0	0
>Ath_circ_FC1728	2:19473356|19473523	0	0	0	0	0	0	0	0	0	0	2	2095.76	0	0	0	0	0	0	0	0	0	0	0	0	0	0
>Ath_circ_FC1729	2:19524886|19525874	0	0	0	0	0	0	0	0	0	0	20	3560.04	0	0	0	0	0	0	0	0	0	0	0	0	0	0
>Ath_circ_FC1730	2:19555009|19555666	0	0	0	0	0	0	0	0	0	0	0	0	0	0	0	0	0	0	0	0	6	1200.34	0	0	0	0
>Ath_circ_FC1731	2:19592316|19593106	0	0	4	643.237	0	0	0	0	0	0	0	0	0	0	0	0	0	0	0	0	0	0	0	0	0	0
>Ath_circ_FC1732	2:19600137|19601439	2	175.17	0	0	0	0	0	0	0	0	0	0	0	0	0	0	0	0	0	0	0	0	0	0	0	0
>Ath_circ_FC1733	2:19608794|19609310	0	0	0	0	0	0	5	1462.21	0	0	0	0	0	0	0	0	0	0	0	0	0	0	0	0	0	0
>Ath_circ_FC1734	2:19609039|19609310	0	0	0	0	0	0	0	0	0	0	0	0	0	0	0	0	0	0	0	0	0	0	0	0	6	1953.26
>Ath_circ_FC1735	2:19619108|19619549	0	0	0	0	0	0	0	0	0	0	0	0	0	0	0	0	0	0	0	0	0	0	0	0	5	1001.67
>Ath_circ_FC1736	2:19626403|19628326	0	0	0	0	3	177.57	0	0	0	0	0	0	0	0	0	0	0	0	0	0	0	0	0	0	0	0
>Ath_circ_FC1737	2:19627234|19627678	0	0	0	0	0	0	0	0	0	0	0	0	0	0	0	0	0	0	0	0	3	887.444	3	741.324	0	0
>Ath_circ_FC1738	2:19633099|19633732	0	0	11	2206.94	0	0	0	0	0	0	0	0	0	0	0	0	0	0	0	0	0	0	0	0	0	0
>Ath_circ_FC1739	2:19642318|19642580	0	0	0	0	0	0	0	0	0	0	5	3346.84	0	0	0	0	0	0	0	0	0	0	0	0	0	0
>Ath_circ_FC1740	2:19660732|19662015	0	0	0	0	0	0	0	0	0	0	0	0	0	0	0	0	0	0	0	0	0	0	0	0	2	137.925
>Ath_circ_FC1741	2:19675437|19676302	3	395.347	0	0	0	0	0	0	3	940.281	0	0	0	0	0	0	0	0	0	0	0	0	0	0	0	0
>Ath_circ_FC0044	2:19680201|19680395	0	0	0	0	0	0	0	0	7	9743.57	0	0	0	0	0	0	0	0	0	0	0	0	0	0	0	0
>Ath_circ_FC1742	3:31761|32220	2	496.189	0	0	0	0	80	26294.4	0	0	0	0	0	0	0	0	0	0	0	0	0	0	0	0	0	0
>Ath_circ_FC1743	3:41628|41901	0	0	0	0	0	0	0	0	0	0	0	0	0	0	0	0	0	0	0	0	5	2402.14	0	0	0	0
>Ath_circ_FC1744	3:41693|41955	0	0	0	0	0	0	0	0	6	6192.27	0	0	0	0	0	0	0	0	0	0	0	0	0	0	0	0
>Ath_circ_FC1745	3:52155|53958	0	0	0	0	0	0	0	0	0	0	0	0	0	0	0	0	0	0	0	0	0	0	0	0	2	98.1683
>Ath_circ_FC1746	3:92851|93111	0	0	0	0	0	0	0	0	0	0	0	0	0	0	2	1249.77	0	0	0	0	0	0	0	0	0	0
>Ath_circ_FC1747	3:97609|98829	0	0	0	0	0	0	0	0	0	0	0	0	0	0	0	0	0	0	0	0	0	0	19	1711.14	0	0
>Ath_circ_FC1748	3:99858|100610	0	0	0	0	0	0	0	0	0	0	2	467.58	0	0	0	0	0	0	0	0	0	0	0	0	0	0
>Ath_circ_FC1749	3:107938|109107	8	780.332	0	0	0	0	0	0	0	0	0	0	0	0	0	0	0	0	0	0	0	0	0	0	0	0
>Ath_circ_FC5467	3:108914|109537	0	0	0	0	0	0	0	0	0	0	0	0	0	0	0	0	0	0	6	1044.58	0	0	0	0	0	0
>Ath_circ_FC1751	3:110832|111894	0	0	0	0	0	0	0	0	0	0	0	0	0	0	0	0	0	0	0	0	2	247.672	0	0	0	0
>Ath_circ_FC1752	3:136173|136842	0	0	0	0	0	0	0	0	7	2835.81	0	0	0	0	0	0	0	0	0	0	0	0	0	0	0	0
>Ath_circ_FC1753	3:140717|141273	0	0	0	0	8	1635.65	0	0	0	0	0	0	0	0	0	0	0	0	0	0	0	0	0	0	0	0
>Ath_circ_FC1754	3:141432|141724	0	0	0	0	0	0	6	3096.09	0	0	0	0	0	0	0	0	0	0	21	7786.21	0	0	0	0	0	0
>Ath_circ_FC1755	3:147728|148113	2	591.314	0	0	0	0	0	0	0	0	0	0	0	0	0	0	0	0	0	0	0	0	0	0	0	0
>Ath_circ_FC1756	3:177821|178608	0	0	0	0	0	0	0	0	0	0	0	0	0	0	0	0	0	0	0	0	0	0	2	279.094	0	0
>Ath_circ_FC5152	3:195179|196725	0	0	0	0	0	0	0	0	0	0	0	0	0	0	0	0	0	0	0	0	0	0	7	497.57	0	0
>Ath_circ_FC1758	3:199449|200009	0	0	0	0	0	0	0	0	0	0	0	0	5	1341.14	0	0	0	0	0	0	0	0	0	0	0	0
>Ath_circ_FC1759	3:209100|209478	0	0	0	0	0	0	0	0	2	1432.34	0	0	0	0	0	0	0	0	0	0	0	0	0	0	0	0
>Ath_circ_FC1760	3:213311|214789	0	0	0	0	0	0	0	0	0	0	0	0	0	0	0	0	0	0	0	0	0	0	5	371.748	0	0
>Ath_circ_FC1761	3:213716|213993	0	0	5	2287.77	0	0	0	0	0	0	0	0	0	0	0	0	0	0	0	0	0	0	0	0	0	0
>Ath_circ_FC1762	3:226578|227408	0	0	0	0	0	0	0	0	0	0	0	0	0	0	0	0	10	2083.67	0	0	0	0	0	0	0	0
>Ath_circ_FC1763	3:234340|235053	0	0	0	0	0	0	0	0	0	0	0	0	0	0	0	0	0	0	0	0	0	0	5	770.049	0	0
>Ath_circ_FC1764	3:294017|294385	0	0	0	0	0	0	0	0	0	0	0	0	0	0	0	0	0	0	0	0	8	2853.93	0	0	0	0
>Ath_circ_FC1765	3:315113|315862	0	0	0	0	3	455.527	0	0	0	0	0	0	0	0	0	0	0	0	0	0	0	0	0	0	0	0
>Ath_circ_FC1766	3:316367|316909	3	630.517	0	0	0	0	0	0	0	0	0	0	0	0	0	0	0	0	2	400.133	0	0	0	0	0	0
>Ath_circ_FC1767	3:342126|342939	0	0	0	0	0	0	0	0	0	0	2	432.54	0	0	0	0	0	0	0	0	0	0	0	0	0	0
>Ath_circ_FC1768	3:351015|351255	0	0	0	0	0	0	0	0	0	0	0	0	0	0	0	0	0	0	0	0	0	0	3	1368.83	0	0
>Ath_circ_FC1769	3:367043|367612	0	0	0	0	0	0	0	0	0	0	0	0	0	0	0	0	0	0	0	0	0	0	0	0	4	621.388
>Ath_circ_FC5055	3:371780|372617	0	0	0	0	0	0	0	0	0	0	0	0	0	0	2	389.248	0	0	0	0	0	0	0	0	0	0
>Ath_circ_FC1771	3:382956|383419	0	0	0	0	0	0	0	0	0	0	0	0	2	648.603	0	0	0	0	0	0	0	0	0	0	2	381.672
>Ath_circ_FC1772	3:383583|383905	0	0	0	0	0	0	0	0	5	4201.67	0	0	0	0	0	0	0	0	0	0	0	0	0	0	0	0
>Ath_circ_FC1773	3:444997|446477	0	0	0	0	0	0	0	0	0	0	0	0	0	0	0	0	0	0	0	0	0	0	0	0	4	239.157
>Ath_circ_FC1774	3:459281|460100	0	0	0	0	0	0	0	0	0	0	0	0	0	0	0	0	0	0	0	0	0	0	0	0	4	431.941
>Ath_circ_FC1775	3:459662|460100	0	0	0	0	0	0	0	0	2	1236.57	10	4010.11	0	0	0	0	0	0	0	0	0	0	0	0	0	0
>Ath_circ_FC1776	3:471071|471638	0	0	0	0	0	0	0	0	0	0	12	3719.24	0	0	0	0	0	0	0	0	0	0	0	0	0	0
>Ath_circ_FC1777	3:479080|480267	0	0	0	0	0	0	0	0	0	0	0	0	0	0	0	0	0	0	0	0	0	0	3	277.684	0	0
>Ath_circ_FC1778	3:479555|480793	0	0	0	0	0	0	0	0	0	0	0	0	0	0	0	0	0	0	0	0	4	424.98	0	0	0	0
>Ath_circ_FC1779	3:503585|503904	0	0	0	0	17	6049.97	0	0	0	0	0	0	0	0	0	0	0	0	0	0	0	0	0	0	0	0
>Ath_circ_FC1779	3:503585|503908	0	0	0	0	0	0	0	0	0	0	0	0	0	0	0	0	0	0	0	0	0	0	3	1018.18	0	0
>Ath_circ_FC1781	3:510694|511237	0	0	0	0	0	0	3	833.783	0	0	0	0	0	0	0	0	0	0	0	0	0	0	0	0	0	0
>Ath_circ_FC1782	3:523386|523850	0	0	0	0	0	0	0	0	0	0	0	0	0	0	0	0	11	4096.1	0	0	0	0	0	0	0	0
>Ath_circ_FC1782	3:523386|524409	0	0	0	0	0	0	0	0	13	3445.86	3	515.754	0	0	0	0	24	4058.28	2	212.18	10	1285.52	35	3758.5	10	864.725
>Ath_circ_FC1784	3:526772|527943	15	1460.63	0	0	0	0	0	0	0	0	0	0	0	0	0	0	0	0	0	0	0	0	0	0	0	0
>Ath_circ_FC1785	3:542331|542962	0	0	0	0	0	0	0	0	0	0	0	0	0	0	0	0	0	0	0	0	0	0	0	0	2	280.215
>Ath_circ_FC1786	3:614257|615174	5	621.588	0	0	0	0	0	0	0	0	0	0	0	0	0	0	0	0	17	2011.78	0	0	0	0	0	0
>Ath_circ_FC1787	3:666500|666787	0	0	2	883.334	0	0	0	0	0	0	0	0	0	0	0	0	0	0	0	0	0	0	0	0	0	0
>Ath_circ_FC1788	3:780422|780761	0	0	0	0	0	0	0	0	0	0	0	0	0	0	0	0	0	0	16	5112.29	0	0	0	0	0	0
>Ath_circ_FC1789	3:801521|803769	0	0	0	0	0	0	0	0	0	0	0	0	0	0	0	0	0	0	2	96.6084	0	0	0	0	0	0
>Ath_circ_FC1789	3:801521|805365	0	0	8	264.655	0	0	0	0	0	0	0	0	0	0	0	0	0	0	0	0	0	0	0	0	0	0
>Ath_circ_FC1791	3:805068|805327	0	0	0	0	0	0	0	0	0	0	3	2031.28	0	0	0	0	0	0	0	0	0	0	0	0	0	0
>Ath_circ_FC1792	3:812885|813646	3	449.305	0	0	0	0	0	0	0	0	0	0	0	0	0	0	0	0	0	0	0	0	0	0	0	0
>Ath_circ_FC1793	3:838394|840100	0	0	0	0	0	0	0	0	0	0	0	0	0	0	0	0	0	0	0	0	0	0	0	0	5	259.367
>Ath_circ_FC1794	3:855769|856195	0	0	0	0	0	0	0	0	0	0	0	0	0	0	0	0	0	0	0	0	0	0	2	515.049	0	0
>Ath_circ_FC1795	3:869446|870011	0	0	0	0	0	0	0	0	0	0	0	0	0	0	0	0	0	0	0	0	0	0	0	0	10	1564.45
>Ath_circ_FC1796	3:871098|871480	0	0	0	0	0	0	0	0	0	0	0	0	0	0	0	0	0	0	0	0	0	0	0	0	6	1387.17
>Ath_circ_FC1797	3:882955|883681	0	0	0	0	0	0	0	0	15	5600.3	0	0	0	0	0	0	0	0	0	0	0	0	0	0	0	0
>Ath_circ_FC1798	3:907700|908019	0	0	0	0	0	0	0	0	0	0	0	0	0	0	0	0	0	0	0	0	5	2056.84	0	0	0	0
>Ath_circ_FC1799	3:923112|924171	0	0	0	0	0	0	0	0	0	0	0	0	8	1135.67	0	0	0	0	0	0	0	0	0	0	0	0
>Ath_circ_FC1800	3:947650|948202	0	0	0	0	0	0	0	0	0	0	0	0	0	0	0	0	0	0	0	0	0	0	0	0	6	960.736
>Ath_circ_FC1801	3:959843|960295	0	0	0	0	0	0	0	0	0	0	3	1165.85	0	0	0	0	0	0	0	0	0	0	0	0	0	0
>Ath_circ_FC1802	3:1068786|1069199	0	0	0	0	0	0	0	0	0	0	0	0	0	0	0	0	0	0	6	1574.44	0	0	0	0	0	0
>Ath_circ_FC1803	3:1070205|1070601	0	0	0	0	0	0	0	0	0	0	0	0	0	0	0	0	0	0	0	0	11	3647.39	0	0	0	0
>Ath_circ_FC1804	3:1134445|1135342	0	0	7	991.537	0	0	0	0	0	0	0	0	0	0	0	0	0	0	0	0	0	0	0	0	0	0
>Ath_circ_FC1805	3:1151524|1151995	0	0	0	0	0	0	0	0	0	0	0	0	0	0	0	0	0	0	0	0	2	557.786	0	0	8	1500.81
>Ath_circ_FC1806	3:1167579|1167989	0	0	0	0	0	0	0	0	0	0	0	0	0	0	0	0	5	2106.49	0	0	0	0	0	0	0	0
>Ath_circ_FC1807	3:1184411|1185179	0	0	0	0	0	0	0	0	0	0	16	3662.81	0	0	0	0	0	0	0	0	0	0	0	0	0	0
>Ath_circ_FC1808	3:1203189|1203767	2	394.209	0	0	0	0	0	0	0	0	0	0	0	0	0	0	0	0	0	0	0	0	0	0	0	0
>Ath_circ_FC1809	3:1239546|1239852	0	0	0	0	0	0	0	0	0	0	4	2293.73	0	0	0	0	0	0	0	0	0	0	0	0	0	0
>Ath_circ_FC1810	3:1243133|1243842	4	642.95	0	0	0	0	0	0	0	0	0	0	2	423.876	0	0	0	0	0	0	0	0	0	0	0	0
>Ath_circ_FC1811	3:1330384|1330816	0	0	0	0	42	11046.3	0	0	0	0	0	0	0	0	0	0	0	0	0	0	0	0	0	0	0	0
>Ath_circ_FC1812	3:1343722|1344013	0	0	7	3049.32	0	0	0	0	0	0	0	0	0	0	0	0	0	0	0	0	0	0	0	0	0	0
>Ath_circ_FC1813	3:1344856|1345293	0	0	0	0	0	0	0	0	0	0	0	0	0	0	0	0	5	1976.64	0	0	0	0	0	0	0	0
>Ath_circ_FC1814	3:1356334|1357093	0	0	0	0	0	0	0	0	0	0	0	0	0	0	0	0	0	0	0	0	0	0	0	0	8	932.082
>Ath_circ_FC1815	3:1416471|1417268	0	0	0	0	0	0	0	0	0	0	0	0	0	0	0	0	0	0	0	0	0	0	4	551.193	0	0
>Ath_circ_FC1816	3:1433868|1434113	0	0	0	0	0	0	0	0	0	0	7	5009.38	0	0	0	0	0	0	0	0	0	0	0	0	0	0
>Ath_circ_FC1817	3:1460980|1462783	0	0	0	0	0	0	0	0	0	0	0	0	6	500.474	0	0	0	0	0	0	0	0	0	0	2	98.1683
>Ath_circ_FC1818	3:1461364|1462786	0	0	0	0	0	0	0	0	0	0	2	247.426	5	528.727	0	0	0	0	0	0	0	0	0	0	0	0
>Ath_circ_FC1819	3:1469938|1470272	0	0	0	0	0	0	0	0	0	0	0	0	0	0	0	0	0	0	6	1945.72	0	0	0	0	0	0
>Ath_circ_FC1820	3:1528910|1530256	0	0	6	566.593	0	0	0	0	0	0	4	522.773	0	0	0	0	0	0	3	241.951	3	293.179	5	408.177	0	0
>Ath_circ_FC1821	3:1541861|1542574	0	0	0	0	0	0	0	0	0	0	0	0	0	0	0	0	0	0	0	0	0	0	0	0	7	868.116
>Ath_circ_FC1822	3:1549686|1552874	2	71.5733	0	0	0	0	0	0	0	0	0	0	0	0	0	0	0	0	0	0	0	0	0	0	0	0
>Ath_circ_FC1823	3:1550413|1552874	0	0	0	0	0	0	0	0	0	0	0	0	0	0	2	132.49	0	0	0	0	0	0	0	0	0	0
>Ath_circ_FC1824	3:1564696|1565558	0	0	0	0	0	0	0	0	0	0	0	0	0	0	0	0	0	0	3	377.646	0	0	0	0	0	0
>Ath_circ_FC1825	3:1604010|1605816	0	0	0	0	0	0	0	0	0	0	0	0	0	0	0	0	0	0	0	0	0	0	0	0	8	392.021
>Ath_circ_FC1826	3:1618441|1619334	0	0	0	0	0	0	0	0	0	0	8	1575.34	12	2019.81	0	0	0	0	0	0	0	0	0	0	0	0
>Ath_circ_FC1827	3:1618775|1619334	0	0	0	0	0	0	6	1619.92	8	3877.54	0	0	0	0	0	0	0	0	0	0	0	0	0	0	0	0
>Ath_circ_FC1828	3:1638076|1638546	0	0	0	0	0	0	0	0	4	2305.12	0	0	0	0	0	0	0	0	0	0	0	0	0	0	0	0
>Ath_circ_FC1829	3:1671697|1671940	0	0	0	0	0	0	0	0	0	0	0	0	0	0	0	0	10	7096.45	0	0	0	0	0	0	0	0
>Ath_circ_FC1830	3:1765841|1766461	2	367.548	0	0	0	0	0	0	0	0	0	0	0	0	0	0	0	0	0	0	0	0	0	0	0	0
>Ath_circ_FC1831	3:1827594|1827852	0	0	4	1964.48	0	0	0	0	0	0	0	0	0	0	0	0	0	0	0	0	0	0	0	0	0	0
>Ath_circ_FC1832	3:1853379|1853653	0	0	0	0	0	0	0	0	0	0	13	8322.08	0	0	0	0	0	0	0	0	0	0	0	0	0	0
>Ath_circ_FC1833	3:1903691|1904246	2	410.516	0	0	0	0	0	0	0	0	0	0	0	0	0	0	0	0	0	0	0	0	0	0	0	0
>Ath_circ_FC1834	3:1905958|1906626	0	0	0	0	0	0	0	0	2	811.444	0	0	0	0	0	0	0	0	0	0	0	0	0	0	0	0
>Ath_circ_FC1835	3:1918488|1918991	0	0	0	0	0	0	0	0	0	0	8	2794.35	0	0	0	0	0	0	0	0	0	0	0	0	0	0
>Ath_circ_FC1836	3:1918679|1918991	0	0	0	0	78	28379.5	0	0	0	0	0	0	0	0	0	0	0	0	4	1388.32	0	0	0	0	13	3677.7
>Ath_circ_FC1837	3:1925329|1925847	0	0	0	0	0	0	0	0	0	0	0	0	0	0	0	0	0	0	0	0	4	1014.55	0	0	0	0
>Ath_circ_FC1838	3:1941471|1942028	0	0	0	0	0	0	0	0	0	0	10	3154.91	0	0	0	0	0	0	0	0	0	0	0	0	0	0
>Ath_circ_FC1839	3:1967241|1967514	0	0	6	2785.4	0	0	0	0	0	0	0	0	0	0	0	0	0	0	0	0	0	0	0	0	0	0
>Ath_circ_FC1840	3:1978747|1979121	0	0	0	0	0	0	0	0	5	3619.04	0	0	0	0	0	0	0	0	0	0	0	0	0	0	0	0
>Ath_circ_FC1841	3:1991233|1992013	0	0	0	0	0	0	0	0	0	0	0	0	0	0	0	0	0	0	9	1251.89	0	0	0	0	0	0
>Ath_circ_FC1842	3:2014189|2014556	0	0	0	0	0	0	0	0	0	0	0	0	0	0	5	2215.97	0	0	0	0	0	0	0	0	0	0
>Ath_circ_FC1843	3:2014435|2014928	0	0	0	0	0	0	0	0	0	0	0	0	0	0	0	0	0	0	0	0	0	0	5	1112.99	0	0
>Ath_circ_FC1844	3:2030459|2030964	0	0	0	0	0	0	0	0	0	0	4	1391.65	0	0	0	0	0	0	0	0	0	0	0	0	0	0
>Ath_circ_FC1845	3:2036028|2036588	0	0	0	0	0	0	0	0	0	0	0	0	0	0	0	0	0	0	5	968.237	0	0	0	0	0	0
>Ath_circ_FC1846	3:2079405|2080078	0	0	0	0	0	0	0	0	0	0	0	0	0	0	0	0	0	0	0	0	0	0	5	815.749	0	0
>Ath_circ_FC1847	3:2088649|2089182	0	0	0	0	0	0	0	0	0	0	0	0	0	0	0	0	0	0	0	0	0	0	0	0	3	497.46
>Ath_circ_FC1848	3:2104048|2104531	0	0	0	0	0	0	0	0	0	0	0	0	0	0	0	0	0	0	0	0	0	0	12	2726.36	0	0
>Ath_circ_FC1849	3:2109691|2109946	7	3120.57	0	0	0	0	0	0	0	0	0	0	0	0	0	0	0	0	0	0	0	0	0	0	0	0
>Ath_circ_FC1850	3:2148037|2148569	0	0	0	0	0	0	0	0	0	0	0	0	0	0	0	0	0	0	0	0	0	0	0	0	4	664.524
>Ath_circ_FC1851	3:2159151|2159500	0	0	0	0	0	0	0	0	0	0	0	0	0	0	0	0	0	0	0	0	0	0	0	0	4	1011.98
>Ath_circ_FC1852	3:2163912|2164911	0	0	0	0	0	0	0	0	0	0	0	0	0	0	0	0	0	0	0	0	0	0	10	1099.63	0	0
>Ath_circ_FC1853	3:2173263|2174227	0	0	0	0	0	0	0	0	0	0	0	0	0	0	0	0	0	0	0	0	0	0	7	797.659	0	0
>Ath_circ_FC1854	3:2193433|2194234	9	1280.69	0	0	0	0	0	0	0	0	0	0	0	0	0	0	0	0	0	0	0	0	0	0	0	0
>Ath_circ_FC1855	3:2223766|2224237	0	0	0	0	0	0	0	0	0	0	0	0	0	0	0	0	0	0	0	0	0	0	0	0	5	938.007
>Ath_circ_FC1856	3:2231319|2232137	3	418.035	0	0	0	0	0	0	0	0	0	0	0	0	0	0	0	0	0	0	0	0	0	0	0	0
>Ath_circ_FC1857	3:2243181|2243526	0	0	0	0	0	0	0	0	0	0	0	0	0	0	0	0	0	0	0	0	0	0	0	0	13	3326.94
>Ath_circ_FC1858	3:2277294|2278167	0	0	4	582.151	0	0	0	0	0	0	0	0	0	0	0	0	0	0	0	0	0	0	0	0	0	0
>Ath_circ_FC1859	3:2279412|2279729	0	0	0	0	0	0	0	0	0	0	0	0	14	6624.72	0	0	2	1089.01	0	0	0	0	0	0	0	0
>Ath_circ_FC1860	3:2280541|2281025	0	0	0	0	0	0	0	0	0	0	0	0	0	0	4	1345.11	0	0	0	0	0	0	0	0	0	0
>Ath_circ_FC1861	3:2294410|2294856	0	0	0	0	0	0	0	0	0	0	0	0	0	0	0	0	9	3486.31	2	486.068	0	0	4	984.009	0	0
>Ath_circ_FC1862	3:2319615|2320323	0	0	0	0	0	0	0	0	0	0	0	0	0	0	0	0	0	0	0	0	0	0	0	0	4	499.565
>Ath_circ_FC1863	3:2328835|2329323	0	0	0	0	0	0	0	0	0	0	0	0	4	1230.89	0	0	0	0	0	0	0	0	0	0	0	0
>Ath_circ_FC1864	3:2453357|2454216	3	398.105	0	0	0	0	0	0	0	0	0	0	0	0	0	0	0	0	0	0	0	0	0	0	0	0
>Ath_circ_FC1865	3:2492869|2494557	0	0	0	0	0	0	0	0	0	0	0	0	0	0	0	0	0	0	0	0	3	233.814	0	0	0	0
>Ath_circ_FC1866	3:2494558|2495051	0	0	0	0	0	0	0	0	0	0	0	0	0	0	0	0	0	0	10	2199.11	0	0	0	0	0	0
>Ath_circ_FC1867	3:2561075|2561426	0	0	0	0	0	0	0	0	0	0	0	0	0	0	0	0	0	0	0	0	4	1495.88	0	0	0	0
>Ath_circ_FC1868	3:2641468|2642239	0	0	0	0	7	1032.61	0	0	0	0	0	0	0	0	0	0	0	0	0	0	0	0	0	0	0	0
>Ath_circ_FC1869	3:2649784|2650613	0	0	0	0	0	0	0	0	0	0	0	0	8	1450.37	0	0	0	0	0	0	0	0	0	0	0	0
>Ath_circ_FC1870	3:2664550|2664784	0	0	0	0	0	0	0	0	0	0	0	0	0	0	2	1388.04	0	0	0	0	0	0	0	0	0	0
>Ath_circ_FC1871	3:2690718|2691071	0	0	4	1437.29	0	0	0	0	0	0	0	0	0	0	0	0	0	0	0	0	0	0	0	0	0	0
>Ath_circ_FC1872	3:2714948|2715261	0	0	0	0	0	0	0	0	0	0	0	0	12	5750.67	0	0	0	0	0	0	0	0	0	0	0	0
>Ath_circ_FC1873	3:2750845|2751311	0	0	0	0	0	0	0	0	0	0	0	0	6	1933.31	0	0	0	0	0	0	0	0	0	0	0	0
>Ath_circ_FC1874	3:2783301|2783483	0	0	0	0	0	0	0	0	0	0	0	0	0	0	0	0	0	0	10	5936.4	0	0	0	0	0	0
>Ath_circ_FC1875	3:2788725|2789568	10	1352.17	7	1054.98	0	0	0	0	0	0	0	0	8	1426.31	0	0	0	0	0	0	0	0	0	0	5	524.572
>Ath_circ_FC1876	3:2790074|2790861	0	0	0	0	0	0	0	0	3	1033.36	0	0	0	0	0	0	0	0	0	0	0	0	0	0	0	0
>Ath_circ_FC1877	3:2791810|2792308	0	0	5	1274.55	0	0	0	0	0	0	0	0	0	0	0	0	0	0	0	0	0	0	0	0	0	0
>Ath_circ_FC1878	3:2823393|2823993	0	0	0	0	0	0	0	0	0	0	0	0	0	0	0	0	0	0	0	0	0	0	0	0	18	2652.01
>Ath_circ_FC1879	3:2824834|2825010	0	0	0	0	0	0	0	0	0	0	0	0	0	0	2	1842.88	0	0	0	0	0	0	0	0	0	0
>Ath_circ_FC1880	3:2874548|2875167	0	0	0	0	0	0	0	0	0	0	3	851.825	0	0	0	0	0	0	0	0	0	0	0	0	0	0
>Ath_circ_FC1881	3:2954008|2954353	0	0	0	0	0	0	0	0	0	0	0	0	0	0	0	0	5	2502.22	0	0	0	0	0	0	0	0
>Ath_circ_FC1882	3:2954916|2955292	0	0	0	0	0	0	0	0	0	0	0	0	0	0	0	0	0	0	0	0	8	2793.37	0	0	0	0
>Ath_circ_FC1883	3:2972284|2972770	0	0	0	0	0	0	0	0	0	0	0	0	0	0	0	0	0	0	0	0	0	0	0	0	2	363.646
>Ath_circ_FC1884	3:3041339|3041817	0	0	0	0	0	0	0	0	0	0	0	0	0	0	0	0	0	0	6	1360.79	0	0	0	0	0	0
>Ath_circ_FC1885	3:3057475|3058559	0	0	0	0	0	0	0	0	0	0	0	0	0	0	0	0	0	0	0	0	0	0	0	0	3	244.833
>Ath_circ_FC1886	3:3058233|3058486	0	0	0	0	0	0	0	0	0	0	0	0	7	4146.97	0	0	0	0	0	0	0	0	0	0	0	0
>Ath_circ_FC1887	3:3138060|3138552	0	0	0	0	0	0	0	0	0	0	0	0	0	0	0	0	0	0	0	0	0	0	0	0	2	359.22
>Ath_circ_FC1888	3:3139546|3139917	0	0	0	0	0	0	0	0	0	0	0	0	0	0	0	0	8	3723.73	0	0	0	0	0	0	0	0
>Ath_circ_FC1889	3:3147360|3148122	0	0	0	0	0	0	0	0	0	0	0	0	0	0	0	0	11	2496.31	0	0	0	0	0	0	0	0
>Ath_circ_FC1890	3:3147586|3148122	0	0	0	0	0	0	0	0	0	0	0	0	0	0	0	0	0	0	0	0	0	0	6	1228.64	0	0
>Ath_circ_FC1891	3:3169617|3170449	0	0	0	0	0	0	0	0	0	0	0	0	0	0	0	0	0	0	7	912.909	0	0	0	0	0	0
>Ath_circ_FC1892	3:3171847|3172253	0	0	0	0	0	0	9	3343.33	0	0	0	0	3	1109.16	0	0	0	0	0	0	0	0	0	0	0	0
>Ath_circ_FC1893	3:3174284|3175273	0	0	3	385.455	0	0	0	0	0	0	0	0	0	0	0	0	0	0	0	0	0	0	0	0	0	0
>Ath_circ_FC1894	3:3200754|3201101	0	0	0	0	0	0	0	0	0	0	0	0	0	0	0	0	0	0	0	0	3	1134.81	0	0	0	0
>Ath_circ_FC1895	3:3209689|3210384	0	0	0	0	0	0	0	0	0	0	0	0	2	432.402	0	0	0	0	0	0	0	0	0	0	0	0
>Ath_circ_FC1896	3:3226996|3227507	0	0	0	0	0	0	0	0	0	0	0	0	0	0	0	0	0	0	18	3819.24	0	0	0	0	0	0
>Ath_circ_FC1897	3:3236422|3236965	12	2517.43	0	0	0	0	0	0	0	0	0	0	0	0	0	0	0	0	0	0	0	0	0	0	0	0
>Ath_circ_FC1898	3:3237156|3237530	0	0	2	678.4	0	0	0	0	0	0	0	0	0	0	0	0	0	0	0	0	0	0	0	0	0	0
>Ath_circ_FC1899	3:3237454|3237675	0	0	0	0	0	0	0	0	0	0	0	0	0	0	2	1469.32	0	0	0	0	0	0	0	0	0	0
>Ath_circ_FC1900	3:3241634|3242200	0	0	0	0	0	0	0	0	0	0	5	1552.42	0	0	0	0	0	0	0	0	0	0	0	0	0	0
>Ath_circ_FC1901	3:3324259|3324610	0	0	0	0	0	0	0	0	0	0	0	0	0	0	0	0	0	0	0	0	3	1121.91	0	0	0	0
>Ath_circ_FC1902	3:3339812|3340244	20	5271.3	0	0	0	0	0	0	0	0	0	0	0	0	4	1506.65	0	0	3	752.676	0	0	0	0	0	0
>Ath_circ_FC1902	3:3339812|3340668	5	665.832	10	1484.25	0	0	0	0	10	3167.19	0	0	18	3160.52	0	0	12	2424.55	0	0	9	1382.42	6	769.869	0	0
>Ath_circ_FC1903	3:3399983|3400433	0	0	0	0	21	5302.7	0	0	0	0	0	0	0	0	0	0	7	2687.52	0	0	0	0	0	0	0	0
>Ath_circ_FC1904	3:3433523|3434446	0	0	0	0	0	0	0	0	0	0	0	0	0	0	0	0	0	0	0	0	2	284.93	0	0	0	0
>Ath_circ_FC1905	3:3468444|3468929	0	0	0	0	0	0	0	0	0	0	0	0	0	0	0	0	0	0	0	0	0	0	2	452.523	0	0
>Ath_circ_FC1906	3:3483577|3484332	4	603.828	0	0	0	0	0	0	0	0	0	0	0	0	0	0	0	0	3	431.096	0	0	0	0	0	0
>Ath_circ_FC1907	3:3483847|3484332	0	0	0	0	0	0	0	0	0	0	10	3622.3	0	0	0	0	0	0	0	0	0	0	0	0	0	0
>Ath_circ_FC1908	3:3484085|3484518	0	0	0	0	0	0	0	0	0	0	0	0	11	3813.9	0	0	0	0	0	0	0	0	0	0	0	0
>Ath_circ_FC1909	3:3485228|3485435	0	0	3	1834.62	0	0	0	0	0	0	0	0	0	0	0	0	0	0	0	0	0	0	0	0	0	0
>Ath_circ_FC1910	3:3486104|3487109	0	0	0	0	0	0	0	0	0	0	0	0	0	0	0	0	0	0	0	0	0	0	0	0	6	528.118
>Ath_circ_FC1911	3:3529566|3530304	0	0	0	0	0	0	0	0	0	0	0	0	0	0	0	0	0	0	4	588.017	0	0	0	0	0	0
>Ath_circ_FC1912	3:3536432|3536935	0	0	0	0	0	0	0	0	2	1077.09	0	0	0	0	0	0	0	0	3	646.644	0	0	0	0	0	0
>Ath_circ_FC1913	3:3610705|3611250	0	0	0	0	0	0	0	0	0	0	0	0	0	0	0	0	0	0	0	0	0	0	0	0	3	486.526
>Ath_circ_FC1914	3:3632816|3633237	0	0	0	0	0	0	0	0	0	0	0	0	0	0	0	0	0	0	0	0	0	0	0	0	2	419.658
>Ath_circ_FC1915	3:3633395|3634416	0	0	0	0	0	0	0	0	25	6639.63	2	344.509	0	0	0	0	0	0	0	0	0	0	0	0	0	0
>Ath_circ_FC1915	3:3633395|3635113	0	0	0	0	0	0	0	0	0	0	0	0	0	0	0	0	0	0	0	0	0	0	37	2366.86	0	0
>Ath_circ_FC1917	3:3634288|3635113	0	0	0	0	15	2068.07	0	0	0	0	0	0	0	0	0	0	0	0	0	0	0	0	0	0	0	0
>Ath_circ_FC1918	3:3639436|3640198	0	0	0	0	0	0	0	0	0	0	0	0	0	0	0	0	0	0	0	0	0	0	0	0	3	348.157
>Ath_circ_FC1919	3:3682501|3682982	3	710.313	0	0	0	0	0	0	0	0	0	0	0	0	0	0	0	0	0	0	0	0	0	0	0	0
>Ath_circ_FC1920	3:3707790|3708115	0	0	0	0	0	0	0	0	0	0	0	0	0	0	0	0	0	0	0	0	0	0	0	0	5	1358.1
>Ath_circ_FC1921	3:3733303|3734198	0	0	0	0	0	0	0	0	0	0	0	0	0	0	0	0	0	0	5	606.229	0	0	0	0	0	0
>Ath_circ_FC1922	3:3766606|3767713	0	0	0	0	0	0	0	0	0	0	0	0	0	0	0	0	0	0	6	588.283	0	0	0	0	0	0
>Ath_circ_FC1923	3:3791255|3791690	0	0	0	0	0	0	0	0	0	0	0	0	0	0	0	0	0	0	0	0	4	1207.68	0	0	0	0
>Ath_circ_FC1924	3:3795192|3796093	0	0	0	0	0	0	0	0	0	0	0	0	0	0	0	0	0	0	0	0	10	1459.4	0	0	0	0
>Ath_circ_FC1925	3:3804677|3805570	0	0	0	0	0	0	0	0	0	0	0	0	0	0	0	0	0	0	0	0	0	0	0	0	6	594.281
>Ath_circ_FC1926	3:3823894|3824252	0	0	0	0	0	0	0	0	0	0	0	0	0	0	0	0	0	0	0	0	0	0	2	612.607	0	0
>Ath_circ_FC1927	3:3831469|3831959	0	0	0	0	0	0	0	0	0	0	0	0	0	0	0	0	0	0	0	0	0	0	4	895.829	0	0
>Ath_circ_FC1928	3:3832713|3833452	0	0	0	0	0	0	0	0	0	0	0	0	0	0	0	0	0	0	0	0	0	0	0	0	2	239.318
>Ath_circ_FC1929	3:3860455|3860624	0	0	0	0	0	0	0	0	0	0	0	0	0	0	2	1918.77	0	0	0	0	0	0	0	0	0	0
>Ath_circ_FC1930	3:3860556|3861494	0	0	0	0	0	0	0	0	10	2890.61	0	0	0	0	0	0	0	0	0	0	0	0	0	0	0	0
>Ath_circ_FC1931	3:3860561|3861104	0	0	0	0	0	0	0	0	0	0	0	0	0	0	0	0	0	0	11	2196.69	0	0	0	0	0	0
>Ath_circ_FC1931	3:3860561|3861311	0	0	0	0	0	0	0	0	2	722.844	0	0	0	0	0	0	0	0	0	0	0	0	0	0	0	0
>Ath_circ_FC1933	3:3860563|3861542	0	0	0	0	0	0	0	0	0	0	0	0	0	0	0	0	0	0	0	0	0	0	4	448.829	0	0
>Ath_circ_FC1933	3:3860563|3863027	0	0	0	0	0	0	0	0	0	0	0	0	0	0	0	0	6	421.469	0	0	0	0	0	0	0	0
>Ath_circ_FC1935	3:3860567|3861221	0	0	0	0	0	0	0	0	0	0	0	0	0	0	0	0	0	0	0	0	3	602.92	0	0	0	0
>Ath_circ_FC1936	3:3860970|3861211	0	0	0	0	0	0	0	0	0	0	0	0	0	0	0	0	0	0	0	0	0	0	0	0	2	731.8
>Ath_circ_FC1937	3:3875544|3875746	0	0	0	0	0	0	0	0	0	0	0	0	0	0	2	1606.85	0	0	0	0	0	0	0	0	0	0
>Ath_circ_FC1938	3:3917901|3918234	0	0	0	0	0	0	0	0	0	0	0	0	0	0	0	0	0	0	0	0	0	0	14	4609.23	0	0
>Ath_circ_FC1939	3:3922145|3922438	0	0	0	0	0	0	0	0	4	3692.9	0	0	0	0	0	0	0	0	0	0	4	1790.99	0	0	0	0
>Ath_circ_FC1940	3:3924009|3924776	0	0	0	0	3	444.851	0	0	0	0	0	0	0	0	0	0	0	0	0	0	0	0	0	0	0	0
>Ath_circ_FC1941	3:3980259|3980947	0	0	0	0	0	0	0	0	0	0	0	0	0	0	0	0	0	0	8	1261.38	0	0	0	0	0	0
>Ath_circ_FC1942	3:4050740|4050958	0	0	0	0	0	0	0	0	0	0	0	0	0	0	0	0	0	0	0	0	0	0	0	0	5	2021.64
>Ath_circ_FC1943	3:4055366|4056120	0	0	0	0	0	0	0	0	14	5033.1	0	0	0	0	0	0	0	0	0	0	0	0	0	0	0	0
>Ath_circ_FC1944	3:4062317|4062478	0	0	0	0	0	0	0	0	0	0	0	0	0	0	4	4027.04	0	0	0	0	0	0	0	0	0	0
>Ath_circ_FC1945	3:4062846|4063093	0	0	0	0	0	0	0	0	0	0	0	0	0	0	0	0	0	0	5	2190.25	0	0	0	0	0	0
>Ath_circ_FC1946	3:4151037|4151312	0	0	0	0	0	0	0	0	0	0	0	0	0	0	0	0	0	0	0	0	0	0	0	0	2	641.651
>Ath_circ_FC1947	3:4151608|4153835	0	0	0	0	0	0	0	0	0	0	0	0	0	0	0	0	0	0	0	0	0	0	0	0	6	238.459
>Ath_circ_FC1948	3:4173866|4174517	0	0	0	0	0	0	0	0	0	0	5	1350.03	0	0	0	0	0	0	0	0	19	3836.06	2	337.31	0	0
>Ath_circ_FC1949	3:4283022|4283777	0	0	0	0	19	2862.11	0	0	0	0	3	698.587	15	2985.63	0	0	0	0	0	0	0	0	0	0	0	0
>Ath_circ_FC1950	3:4307921|4308280	0	0	0	0	0	0	0	0	0	0	0	0	0	0	0	0	0	0	0	0	0	0	0	0	4	983.865
>Ath_circ_FC1950	3:4307921|4308482	0	0	0	0	0	0	0	0	0	0	0	0	0	0	0	0	0	0	0	0	4	936.922	0	0	0	0
>Ath_circ_FC1952	3:4320516|4321715	0	0	0	0	0	0	0	0	0	0	0	0	10	1253.97	0	0	0	0	0	0	0	0	0	0	0	0
>Ath_circ_FC1953	3:4321434|4323211	0	0	23	1645.44	0	0	0	0	0	0	0	0	0	0	0	0	0	0	0	0	0	0	0	0	0	0
>Ath_circ_FC1954	3:4387215|4387911	2	327.471	0	0	16	2614.22	0	0	0	0	0	0	0	0	0	0	0	0	0	0	0	0	0	0	0	0
>Ath_circ_FC1955	3:4417071|4417877	0	0	0	0	0	0	0	0	0	0	0	0	0	0	0	0	0	0	0	0	0	0	5	681.307	0	0
>Ath_circ_FC1955	3:4417071|4418142	0	0	3	355.97	0	0	0	0	0	0	0	0	0	0	0	0	0	0	0	0	0	0	0	0	0	0
>Ath_circ_FC1957	3:4470791|4473076	0	0	0	0	0	0	0	0	0	0	0	0	0	0	2	142.69	0	0	0	0	0	0	0	0	0	0
>Ath_circ_FC1958	3:4511705|4512217	0	0	0	0	0	0	0	0	0	0	0	0	0	0	0	0	0	0	4	847.066	0	0	0	0	0	0
>Ath_circ_FC1958	3:4511705|4512466	0	0	0	0	0	0	0	0	0	0	0	0	0	0	0	0	0	0	0	0	0	0	0	0	5	581.022
>Ath_circ_FC1960	3:4544954|4545917	0	0	0	0	0	0	0	0	0	0	0	0	0	0	0	0	0	0	0	0	0	0	5	570.347	0	0
>Ath_circ_FC1961	3:4562262|4563297	0	0	0	0	0	0	0	0	0	0	0	0	0	0	0	0	13	2172.77	0	0	0	0	0	0	0	0
>Ath_circ_FC1962	3:4593352|4593782	0	0	0	0	0	0	0	0	0	0	0	0	0	0	0	0	0	0	0	0	0	0	0	0	4	821.789
>Ath_circ_FC1963	3:4628775|4629418	0	0	0	0	0	0	0	0	0	0	0	0	0	0	0	0	0	0	5	843.449	0	0	0	0	0	0
>Ath_circ_FC1964	3:4637143|4638044	0	0	0	0	0	0	0	0	0	0	0	0	0	0	0	0	0	0	6	722.635	5	729.698	0	0	0	0
>Ath_circ_FC1965	3:4651663|4652427	0	0	0	0	0	0	0	0	0	0	0	0	0	0	2	426.392	0	0	0	0	0	0	0	0	0	0
>Ath_circ_FC1966	3:4667779|4668351	0	0	0	0	0	0	0	0	0	0	0	0	0	0	0	0	0	0	0	0	0	0	5	959.537	0	0
>Ath_circ_FC1967	3:4674901|4675550	0	0	0	0	0	0	0	0	0	0	0	0	0	0	0	0	0	0	2	334.265	4	810.077	0	0	0	0
>Ath_circ_FC1968	3:4712829|4714371	0	0	0	0	0	0	0	0	0	0	0	0	0	0	0	0	0	0	0	0	0	0	18	1282.78	0	0
>Ath_circ_FC1969	3:4716375|4717665	0	0	0	0	0	0	0	0	0	0	0	0	0	0	0	0	0	0	0	0	0	0	17	1448	0	0
>Ath_circ_FC1970	3:4716625|4719293	11	470.348	0	0	0	0	0	0	0	0	0	0	0	0	0	0	0	0	0	0	0	0	0	0	0	0
>Ath_circ_FC1971	3:4718416|4719293	0	0	0	0	0	0	0	0	0	0	0	0	0	0	2	371.515	0	0	0	0	0	0	0	0	0	0
>Ath_circ_FC1972	3:4733354|4733766	0	0	0	0	0	0	0	0	0	0	0	0	0	0	0	0	0	0	0	0	4	1274.94	0	0	0	0
>Ath_circ_FC1973	3:4764784|4765466	0	0	0	0	0	0	0	0	0	0	0	0	2	440.632	0	0	0	0	0	0	0	0	0	0	0	0
>Ath_circ_FC1974	3:4773832|4774589	0	0	0	0	0	0	0	0	0	0	0	0	0	0	0	0	0	0	0	0	3	520.993	0	0	0	0
>Ath_circ_FC1975	3:4784396|4785105	0	0	0	0	0	0	0	0	0	0	0	0	0	0	0	0	0	0	0	0	9	1668.64	0	0	0	0
>Ath_circ_FC1976	3:4807395|4807815	0	0	0	0	0	0	0	0	0	0	0	0	0	0	0	0	0	0	0	0	0	0	8	2089.56	0	0
>Ath_circ_FC1977	3:4818651|4819027	0	0	0	0	0	0	0	0	0	0	0	0	0	0	0	0	0	0	6	1728.96	0	0	0	0	0	0
>Ath_circ_FC1977	3:4818651|4819381	0	0	0	0	6	934.735	0	0	0	0	0	0	0	0	0	0	0	0	0	0	0	0	0	0	0	0
>Ath_circ_FC1979	3:4818655|4819375	0	0	0	0	0	0	0	0	0	0	0	0	0	0	0	0	0	0	0	0	0	0	0	0	4	491.25
>Ath_circ_FC1980	3:4819139|4819583	0	0	2	571.686	0	0	0	0	0	0	0	0	0	0	0	0	0	0	0	0	0	0	0	0	0	0
>Ath_circ_FC1981	3:4819459|4820291	0	0	0	0	0	0	0	0	0	0	0	0	0	0	0	0	0	0	11	1434.57	0	0	0	0	0	0
>Ath_circ_FC1982	3:4821788|4822309	0	0	3	731.035	0	0	0	0	0	0	0	0	0	0	0	0	0	0	0	0	0	0	0	0	0	0
>Ath_circ_FC1983	3:4822829|4823630	2	284.597	0	0	0	0	0	0	0	0	0	0	0	0	0	0	0	0	0	0	0	0	0	0	0	0
>Ath_circ_FC1984	3:4915672|4916353	0	0	0	0	0	0	0	0	0	0	0	0	0	0	0	0	0	0	0	0	0	0	0	0	2	259.671
>Ath_circ_FC0046	3:4915990|4916353	0	0	0	0	0	0	0	0	0	0	0	0	2	826.79	0	0	0	0	4	1193.8	0	0	0	0	0	0
>Ath_circ_FC1985	3:4938106|4938353	7	3221.23	0	0	0	0	0	0	0	0	0	0	0	0	0	0	0	0	0	0	0	0	0	0	0	0
>Ath_circ_FC1986	3:4947157|4947901	0	0	37	6317.32	5	764.308	0	0	0	0	0	0	0	0	0	0	0	0	0	0	0	0	0	0	0	0
>Ath_circ_FC1986	3:4947157|4948365	0	0	0	0	0	0	0	0	0	0	0	0	0	0	0	0	0	0	0	0	10	1088.81	0	0	3	219.722
>Ath_circ_FC1988	3:4947693|4948365	0	0	0	0	0	0	0	0	0	0	4	1046.32	0	0	0	0	0	0	0	0	0	0	0	0	0	0
>Ath_circ_FC1989	3:4983956|4984325	0	0	0	0	8	2462.31	0	0	0	0	0	0	0	0	0	0	0	0	0	0	0	0	0	0	0	0
>Ath_circ_FC1990	3:4991381|4991766	0	0	0	0	0	0	0	0	0	0	0	0	0	0	0	0	0	0	0	0	0	0	12	3418.54	0	0
>Ath_circ_FC1991	3:5009359|5009640	0	0	0	0	0	0	0	0	0	0	0	0	0	0	4	2313.4	0	0	0	0	0	0	0	0	0	0
>Ath_circ_FC1992	3:5041374|5041882	0	0	0	0	0	0	0	0	0	0	0	0	0	0	0	0	2	680.367	0	0	0	0	0	0	0	0
>Ath_circ_FC5287	3:5047635|5048711	4	423.857	0	0	0	0	0	0	0	0	0	0	0	0	0	0	0	0	0	0	0	0	0	0	0	0
>Ath_circ_FC1994	3:5048354|5048711	0	0	0	0	11	3499.16	0	0	0	0	0	0	0	0	0	0	0	0	0	0	0	0	0	0	0	0
>Ath_circ_FC1995	3:5062758|5062986	0	0	0	0	0	0	0	0	0	0	0	0	0	0	2	1424.41	0	0	0	0	0	0	0	0	0	0
>Ath_circ_FC1996	3:5091301|5091762	0	0	6	1651.95	0	0	0	0	0	0	0	0	0	0	0	0	0	0	0	0	0	0	0	0	0	0
>Ath_circ_FC1997	3:5116716|5117131	3	823.006	0	0	0	0	0	0	0	0	0	0	0	0	0	0	0	0	0	0	0	0	0	0	0	0
>Ath_circ_FC1998	3:5195567|5195827	9	3935.3	8	3898.85	0	0	0	0	0	0	0	0	0	0	0	0	0	0	0	0	4	2017.43	0	0	0	0
>Ath_circ_FC1999	3:5204086|5204848	0	0	0	0	0	0	0	0	0	0	0	0	0	0	0	0	0	0	0	0	0	0	5	720.596	0	0
>Ath_circ_FC2000	3:5209115|5209746	0	0	0	0	0	0	0	0	0	0	0	0	0	0	0	0	0	0	0	0	0	0	2	347.984	0	0
>Ath_circ_FC2001	3:5213083|5213650	0	0	0	0	0	0	0	0	6	2867.2	0	0	0	0	0	0	0	0	0	0	0	0	0	0	0	0
>Ath_circ_FC2002	3:5293832|5294344	0	0	0	0	0	0	0	0	0	0	0	0	0	0	2	635.848	0	0	0	0	0	0	0	0	0	0
>Ath_circ_FC2003	3:5297136|5297336	0	0	0	0	0	0	25	18805.1	0	0	0	0	0	0	0	0	0	0	0	0	0	0	0	0	0	0
>Ath_circ_FC2004	3:5308056|5309034	17	1981.72	0	0	0	0	0	0	0	0	0	0	0	0	0	0	0	0	0	0	0	0	0	0	0	0
>Ath_circ_FC2005	3:5308708|5309034	0	0	0	0	0	0	0	0	0	0	0	0	0	0	0	0	0	0	10	3322.21	0	0	0	0	0	0
>Ath_circ_FC2006	3:5315447|5315719	0	0	4	1863.74	0	0	0	0	0	0	0	0	0	0	0	0	0	0	0	0	0	0	0	0	0	0
>Ath_circ_FC2007	3:5331094|5331705	0	0	0	0	0	0	0	0	0	0	0	0	0	0	0	0	0	0	0	0	0	0	7	1257.75	0	0
>Ath_circ_FC2008	3:5331660|5331931	0	0	0	0	0	0	0	0	0	0	0	0	0	0	0	0	0	0	0	0	0	0	0	0	2	651.087
>Ath_circ_FC2009	3:5332632|5333166	0	0	0	0	0	0	0	0	0	0	0	0	0	0	0	0	0	0	0	0	0	0	0	0	6	993.06
>Ath_circ_FC2010	3:5348482|5348911	0	0	11	3253.95	0	0	0	0	0	0	0	0	0	0	0	0	0	0	0	0	0	0	0	0	0	0
>Ath_circ_FC2011	3:5370967|5371932	0	0	0	0	0	0	0	0	0	0	0	0	0	0	0	0	11	1971.73	0	0	0	0	0	0	0	0
>Ath_circ_FC2012	3:5412660|5413752	0	0	0	0	0	0	0	0	0	0	0	0	0	0	0	0	0	0	0	0	3	361.311	0	0	0	0
>Ath_circ_FC2013	3:5415112|5416241	0	0	0	0	8	806.243	0	0	0	0	0	0	0	0	0	0	0	0	0	0	0	0	0	0	0	0
>Ath_circ_FC2014	3:5455113|5455416	0	0	0	0	0	0	0	0	0	0	0	0	0	0	0	0	17	9682.92	0	0	0	0	0	0	0	0
>Ath_circ_FC2015	3:5459537|5460372	0	0	0	0	0	0	0	0	0	0	0	0	0	0	0	0	0	0	0	0	0	0	0	0	4	423.674
>Ath_circ_FC2016	3:5501476|5502147	0	0	0	0	0	0	0	0	0	0	0	0	5	1119.61	0	0	0	0	0	0	0	0	0	0	0	0
>Ath_circ_FC2016	3:5501476|5502496	0	0	0	0	0	0	14	2073.16	0	0	0	0	0	0	0	0	0	0	0	0	0	0	0	0	0	0
>Ath_circ_FC2018	3:5505764|5506014	0	0	0	0	0	0	0	0	0	0	14	9819.18	0	0	0	0	0	0	0	0	0	0	0	0	0	0
>Ath_circ_FC2019	3:5533300|5534478	0	0	5	539.44	0	0	0	0	0	0	0	0	0	0	0	0	0	0	0	0	0	0	0	0	0	0
>Ath_circ_FC2020	3:5543983|5544315	0	0	0	0	0	0	0	0	2	1630.2	0	0	0	0	0	0	0	0	0	0	0	0	6	1981.32	0	0
>Ath_circ_FC2021	3:5544384|5544758	0	0	0	0	0	0	0	0	0	0	7	3286.15	0	0	0	0	0	0	8	2317.57	0	0	0	0	0	0
>Ath_circ_FC2022	3:5557252|5557709	0	0	0	0	0	0	0	0	0	0	0	0	2	657.1	0	0	6	2268.38	0	0	0	0	0	0	0	0
>Ath_circ_FC2023	3:5557282|5557954	0	0	0	0	0	0	0	0	0	0	0	0	0	0	0	0	0	0	0	0	0	0	0	0	5	657.859
>Ath_circ_FC2024	3:5579530|5580301	0	0	0	0	0	0	0	0	0	0	0	0	0	0	0	0	0	0	0	0	0	0	0	0	6	688.195
>Ath_circ_FC2025	3:5600550|5601100	0	0	0	0	0	0	0	0	0	0	0	0	0	0	0	0	0	0	0	0	5	1194.53	0	0	0	0
>Ath_circ_FC2026	3:5601212|5602064	18	2408.23	0	0	0	0	0	0	0	0	0	0	0	0	0	0	0	0	0	0	0	0	0	0	0	0
>Ath_circ_FC2027	3:5644717|5645093	0	0	0	0	0	0	0	0	0	0	0	0	0	0	0	0	0	0	0	0	0	0	0	0	4	939.499
>Ath_circ_FC2028	3:5664182|5665461	0	0	0	0	0	0	0	0	0	0	0	0	0	0	0	0	0	0	0	0	0	0	0	0	10	691.78
>Ath_circ_FC2029	3:5664759|5665461	0	0	0	0	0	0	0	0	0	0	0	0	0	0	0	0	0	0	0	0	0	0	0	0	7	881.699
>Ath_circ_FC2030	3:5715443|5715922	2	475.515	0	0	0	0	0	0	0	0	0	0	0	0	0	0	0	0	0	0	0	0	0	0	0	0
>Ath_circ_FC2031	3:5726649|5727100	0	0	0	0	0	0	0	0	0	0	9	3505.3	0	0	0	0	0	0	0	0	0	0	0	0	0	0
>Ath_circ_FC2032	3:5733113|5733677	0	0	0	0	0	0	0	0	0	0	0	0	0	0	0	0	0	0	0	0	0	0	0	0	5	783.609
>Ath_circ_FC2033	3:5738481|5739099	2	368.735	0	0	0	0	0	0	0	0	0	0	0	0	0	0	0	0	0	0	0	0	0	0	0	0
>Ath_circ_FC2033	3:5738481|5739930	0	0	0	0	0	0	0	0	0	0	0	0	0	0	0	0	0	0	0	0	0	0	20	1516.73	0	0
>Ath_circ_FC2035	3:5776697|5777019	0	0	0	0	0	0	0	0	0	0	3	1635.08	0	0	0	0	0	0	0	0	0	0	0	0	0	0
>Ath_circ_FC2036	3:5776783|5777286	0	0	0	0	0	0	0	0	0	0	0	0	0	0	0	0	7	2404.91	0	0	0	0	0	0	0	0
>Ath_circ_FC2037	3:5776905|5777309	0	0	0	0	0	0	0	0	0	0	7	3042.73	0	0	0	0	0	0	0	0	0	0	0	0	0	0
>Ath_circ_FC2038	3:5794809|5795482	0	0	0	0	0	0	0	0	0	0	0	0	0	0	2	483.962	0	0	0	0	0	0	0	0	0	0
>Ath_circ_FC2039	3:5810149|5811785	0	0	0	0	0	0	0	0	0	0	0	0	0	0	0	0	0	0	0	0	0	0	0	0	8	432.732
>Ath_circ_FC2040	3:5877742|5879116	0	0	0	0	0	0	0	0	0	0	0	0	0	0	0	0	0	0	0	0	0	0	0	0	4	257.594
>Ath_circ_FC2041	3:5957154|5958017	6	792.525	0	0	0	0	0	0	0	0	0	0	0	0	0	0	0	0	4	502.945	12	1828.3	0	0	0	0
>Ath_circ_FC2041	3:5957154|5958490	0	0	0	0	0	0	0	0	0	0	0	0	0	0	0	0	0	0	0	0	0	0	0	0	2	132.457
>Ath_circ_FC2043	3:5969913|5972379	0	0	0	0	0	0	0	0	0	0	0	0	0	0	0	0	0	0	10	440.357	0	0	0	0	0	0
>Ath_circ_FC2044	3:5981437|5981727	0	0	0	0	0	0	0	0	0	0	0	0	0	0	0	0	0	0	0	0	0	0	0	0	4	1217.15
>Ath_circ_FC2045	3:5990223|5992905	4	170.143	0	0	0	0	0	0	0	0	0	0	0	0	0	0	0	0	0	0	0	0	0	0	0	0
>Ath_circ_FC2046	3:6034968|6035125	0	0	0	0	0	0	0	0	0	0	0	0	0	0	0	0	0	0	0	0	2	1666.3	0	0	0	0
>Ath_circ_FC2047	3:6051810|6052056	0	0	0	0	0	0	0	0	0	0	0	0	0	0	0	0	0	0	0	0	0	0	20	8903.89	0	0
>Ath_circ_FC2048	3:6084682|6085478	0	0	3	478.796	0	0	0	0	0	0	0	0	0	0	0	0	0	0	0	0	0	0	0	0	0	0
>Ath_circ_FC2049	3:6090350|6090712	0	0	0	0	0	0	0	0	0	0	0	0	6	2487.2	0	0	0	0	0	0	0	0	0	0	0	0
>Ath_circ_FC2050	3:6109966|6110350	0	0	0	0	0	0	10	3927.08	0	0	0	0	0	0	0	0	0	0	0	0	0	0	12	3427.42	0	0
>Ath_circ_FC2051	3:6110351|6111479	0	0	0	0	0	0	0	0	0	0	6	935.574	0	0	0	0	0	0	0	0	0	0	0	0	0	0
>Ath_circ_FC2052	3:6121879|6122512	3	540.017	0	0	0	0	0	0	0	0	0	0	0	0	0	0	0	0	0	0	0	0	0	0	0	0
>Ath_circ_FC2053	3:6132271|6132793	0	0	0	0	0	0	0	0	0	0	3	1009.81	0	0	0	0	0	0	0	0	0	0	0	0	0	0
>Ath_circ_FC2054	3:6134480|6134718	0	0	0	0	0	0	0	0	0	0	0	0	0	0	0	0	0	0	13	5909.08	0	0	0	0	0	0
>Ath_circ_FC2055	3:6134719|6135171	0	0	0	0	0	0	0	0	0	0	0	0	0	0	0	0	0	0	0	0	0	0	4	970.976	0	0
>Ath_circ_FC0047	3:6142473|6142819	0	0	0	0	0	0	0	0	0	0	0	0	0	0	0	0	0	0	0	0	0	0	0	0	31	7910.61
>Ath_circ_FC2056	3:6150126|6150518	2	580.781	0	0	0	0	0	0	0	0	0	0	0	0	0	0	0	0	0	0	0	0	0	0	0	0
>Ath_circ_FC2057	3:6274932|6275898	4	472.073	0	0	0	0	0	0	0	0	0	0	0	0	0	0	0	0	0	0	0	0	0	0	0	0
>Ath_circ_FC2058	3:6276270|6278136	0	0	0	0	0	0	0	0	0	0	0	0	0	0	0	0	0	0	6	349.125	0	0	2	117.796	0	0
>Ath_circ_FC2059	3:6316832|6317280	8	2033.38	0	0	0	0	0	0	0	0	0	0	0	0	0	0	0	0	0	0	0	0	0	0	5	986.056
>Ath_circ_FC2060	3:6329111|6329380	4	1690.72	0	0	0	0	0	0	0	0	0	0	0	0	0	0	0	0	0	0	0	0	0	0	0	0
>Ath_circ_FC2061	3:6447843|6448976	0	0	10	1121.69	0	0	0	0	0	0	0	0	0	0	0	0	0	0	0	0	0	0	0	0	0	0
>Ath_circ_FC2062	3:6466323|6468779	0	0	0	0	0	0	0	0	0	0	0	0	0	0	0	0	0	0	0	0	0	0	0	0	2	72.078
>Ath_circ_FC2063	3:6476067|6476680	0	0	0	0	0	0	0	0	0	0	0	0	0	0	0	0	0	0	0	0	5	1071.97	0	0	0	0
[truncated: 2,758 more rows]
