# Supplementary material for: Genome-Wide Identification of Circular RNAs in Arabidopsis thaliana
Source: Front Plant Sci. 2017 Sep 27;8:1678. doi: 10.3389/fpls.2017.01678 (PMC5623955; doi:10.3389/fpls.2017.01678)
Supplement: Supplementary file 9 [file Data_Sheet_6.ZIP]

Archive with 1 entries (1 files):
- Additional file Table S6.xls
