# Supplementary material for: Genome-Wide Identification of Circular RNAs in Arabidopsis thaliana
Source: Front Plant Sci. 2017 Sep 27;8:1678. doi: 10.3389/fpls.2017.01678 (PMC5623955; doi:10.3389/fpls.2017.01678)
Supplement: Supplementary file 9 [file Data_Sheet_6.ZIP › Additional file Table S6.xls]

## Sheet: Additional file Table S6
Table S6 Genome-wide identification of circRNAs in A. thaliana based on ssRNA-Seq data
#CircRNA_name	#chr	start	end	circRNA_type	gene_id	strand	Mean_junction	gene_length
Ath_circ_FC0001	1	382802	383130	exon	AT1G02080	+	36	328
Ath_circ_FC0002	1	454621	455040	exon	AT1G02300	+	3	419
Ath_circ_FC0003	1	1507528	1507806	exon	AT1G05200	+	3	278
Ath_circ_FC0004	1	1631578	1631842	exon	AT1G05520	-	7	264
Ath_circ_FC0005	1	4876360	4876767	exon	AT1G14270	-	8	407
Ath_circ_FC0006	1	5297906	5298178	exon	AT1G15405	+	7	272
Ath_circ_FC0007	1	5297909	5298163	exon	AT1G15405	+	2	254
Ath_circ_FC0008	1	5297909	5298178	exon	AT1G15405	+	23	269
Ath_circ_FC0009	1	5297936	5298122	exon	AT1G15405	+	11	186
Ath_circ_FC0010	1	5297960	5298163	exon	AT1G15405	+	2	203
Ath_circ_FC0011	1	5297966	5298163	exon	AT1G15405	+	7	197
Ath_circ_FC0012	1	5297990	5298163	exon	AT1G15405	+	12	173
Ath_circ_FC0013	1	5297990	5298178	exon	AT1G15405	+	100	188
Ath_circ_FC0014	1	5566448	5566862	exon	AT1G16270	+	9	414
Ath_circ_FC0015	1	7018031	7018441	exon	AT1G20260	+	3	410
Ath_circ_FC0016	1	11333026	11333248	exon	AT1G31660	-	7	222
Ath_circ_FC0017	1	12350713	12350970	exon	AT1G33970	-	8	257
Ath_circ_FC0018	1	17179609	17179940	exon	AT1G45474	+	5	331
Ath_circ_FC0019	1	24047380	24047963	exon	AT1G64720	-	3	583
Ath_circ_FC0020	1	24047620	24047963	exon	AT1G64720	-	12	343
Ath_circ_FC0021	1	25494907	25495509	exon	AT1G68010	+	3	602
Ath_circ_FC0022	1	27248715	27249161	exon	AT1G72390	+	4	446
Ath_circ_FC0023	1	29861643	29861927	exon	AT1G79380	+	4	284
Ath_circ_FC0024	1	30090398	30090595	exon	AT1G79990	+	12	197
Ath_circ_FC0025	1	30312631	30312873	exon	AT1G80640	+	6	242
Ath_circ_FC0026	1	30349031	30349237	exon	AT1G80750	+	27	206
Ath_circ_FC0027	1	30373642	30373879	exon	AT1G80830	-	5	237
Ath_circ_FC0028	1	30373956	30374200	exon	AT1G80830	-	14	244
Ath_circ_FC0029	2	134090	134273	exon	AT2G01250	-	4	183
Ath_circ_FC0030	2	2184885	2185057	Intergenic	-	-	7	172
Ath_circ_FC0031	2	2925885	2926336	exon	AT2G07050	+	4	451
Ath_circ_FC0032	2	4485014	4486252	exon	AT2G11270	+	16	1238
Ath_circ_FC0033	2	4485095	4486252	exon	AT2G11270	+	11	1157
Ath_circ_FC0034	2	7244814	7245074	exon	AT2G16700	+	2	260
Ath_circ_FC0035	2	12379091	12379633	exon	AT2G28840	+	4	542
Ath_circ_FC0036	2	13563445	13563811	exon	AT2G31902	+	10	366
Ath_circ_FC0037	2	13772415	13772627	exon	AT2G32430	+	2	212
Ath_circ_FC0038	2	14352471	14356826	exon	AT2G33980	-	3	4355
Ath_circ_FC0039	2	16089234	16089706	exon	AT2G38410	-	5	472
Ath_circ_FC0040	2	17224542	17224695	Intergenic	-	+	10	153
Ath_circ_FC0041	2	17224565	17224731	Intergenic	-	-	5	166
Ath_circ_FC0042	2	17272367	17272938	exon	AT2G41440	+	4	571
Ath_circ_FC0043	2	17736697	17737234	exon	AT2G42600	-	4	537
Ath_circ_FC0044	2	19680200	19680395	exon	AT2G48120	+	20	195
Ath_circ_FC0045	3	3339811	3340668	exon	AT3G10690	-	2	857
Ath_circ_FC0046	3	4915989	4916353	exon	AT3G14620	+	2	364
Ath_circ_FC0047	3	6142472	6142819	exon	AT3G17930	-	3	347
Ath_circ_FC0048	3	18230090	18230338	exon	AT3G49180	+	2	248
Ath_circ_FC0049	3	18285488	18285704	exon	AT3G49310	-	2	216
Ath_circ_FC0050	3	19268816	19269145	exon	AT3G51920	-	6	329
Ath_circ_FC0051	3	19422334	19422643	exon	AT3G52380	+	2	309
Ath_circ_FC0052	3	20514579	20514863	exon	AT3G55330	-	4	284
Ath_circ_FC0053	3	21811459	21811608	exon	AT3G59020	-	6	149
Ath_circ_FC0054	3	22036749	22037661	exon	AT3G59660	-	4	912
Ath_circ_FC0055	4	5239825	5240072	exon	AT4G08290	+	4	247
Ath_circ_FC0056	4	7887110	7887618	exon	AT4G13572	-	3	508
Ath_circ_FC0057	4	8218497	8218778	exon	AT4G14270	+	4	281
Ath_circ_FC0058	4	9044497	9044699	exon	AT4G15955	-	2	202
Ath_circ_FC0059	4	9308159	9308347	exon	AT4G16520	+	5	188
Ath_circ_FC0060	4	12480687	12481259	exon	AT4G24020	+	5	572
Ath_circ_FC0061	4	13955817	13956022	exon	AT4G28080	-	8	205
Ath_circ_FC0062	4	15077027	15077410	exon	AT4G30975	+	10	383
Ath_circ_FC0063	4	15518698	15518883	exon	AT4G32120	-	3	185
Ath_circ_FC0064	4	16164427	16165058	exon	AT4G33650	+	5	631
Ath_circ_FC0065	4	18148097	18148383	exon	AT4G38920	+	3	286
Ath_circ_FC0066	5	252761	252968	exon	AT5G01670	+	3	207
Ath_circ_FC0067	5	794379	795164	exon	AT5G03290	+	6	785
Ath_circ_FC0068	5	1106878	1107381	exon	AT5G04090	-	58	503
Ath_circ_FC0069	5	1134325	1134820	exon	AT5G04140	+	6	495
Ath_circ_FC0070	5	1252683	1253134	exon	AT5G04430	-	4	451
Ath_circ_FC0071	5	2031426	2031768	exon	AT5G06610	+	4	342
Ath_circ_FC0072	5	2141178	2141654	exon	AT5G06910	+	6	476
Ath_circ_FC0073	5	3005359	3015023	exon	AT5G09700	+	195	9664
Ath_circ_FC0074	5	3076264	3076529	exon	AT5G09870	+	8	265
Ath_circ_FC0075	5	13463300	13464016	exon	AT5G35200	-	4	716
Ath_circ_FC0076	5	13873891	13874091	exon	AT5G35700	-	14	200
Ath_circ_FC0077	5	15262270	15262561	exon	AT5G38212	-	7	291
Ath_circ_FC0078	5	17969010	17969433	exon	AT5G44572	+	2	423
Ath_circ_FC0079	5	18770048	18770268	exon	AT5G46280	-	6	220
Ath_circ_FC0080	5	23231370	23231552	exon	AT5G57350	-	7	182
Ath_circ_FC0081	5	24297870	24298832	exon	AT5G60410	+	8	962
Ath_circ_FC0082	5	26255438	26255795	exon	AT5G65670	+	7	357
Ath_circ_FC0083	Mt	11509	12086	exon	ATMG00030	-	8	577
Ath_circ_FC0084	Mt	11531	12086	exon	ATMG00030	-	3	555
Ath_circ_FC0085	Mt	11587	12086	exon	ATMG00030	-	14	499
Ath_circ_FC0086	Mt	11614	11812	Intergenic	-	-	10	198
Ath_circ_FC0087	Mt	189272	189521	Intergenic	-	+	4	249
Ath_circ_FC0088	Mt	361863	362121	exon	ATMG01390	-	12	258
Ath_circ_FC0089	Pt	328	497	exon	ATCG00020	+	4	169
Ath_circ_FC0090	Pt	367	556	exon	ATCG00020	+	3	189
Ath_circ_FC0091	Pt	369	600	exon	ATCG00020	-	10	231
Ath_circ_FC0092	Pt	375	525	exon	ATCG00020	-	31	150
Ath_circ_FC0093	Pt	375	579	exon	ATCG00020	-	104	204
Ath_circ_FC0094	Pt	375	603	exon	ATCG00020	-	13	228
Ath_circ_FC0095	Pt	431	761	exon	ATCG00020	+	4	330
Ath_circ_FC0096	Pt	444	603	exon	ATCG00020	-	3	159
Ath_circ_FC0097	Pt	474	703	exon	ATCG00020	+	2	229
Ath_circ_FC0098	Pt	564	764	exon	ATCG00020	+	2	200
Ath_circ_FC0099	Pt	693	850	exon	ATCG00020	+	4	157
Ath_circ_FC0100	Pt	738	944	exon	ATCG00020	-	4	206
Ath_circ_FC0101	Pt	1048	1219	exon	ATCG00020	+	4	171
Ath_circ_FC0102	Pt	1234	1366	exon	ATCG00020	+	3	132
Ath_circ_FC0103	Pt	7146	7361	exon	ATCG00070	-	50	215
Ath_circ_FC0104	Pt	47722	47923	Intergenic	-	-	13	201
Ath_circ_FC0105	Pt	56071	56226	exon	ATCG00490	-	2	155
Ath_circ_FC0106	Pt	66920	67482	exon	ATCG00630	+	16	562
Ath_circ_FC0107	Pt	67295	67482	Intergenic	-	+	12	187
Ath_circ_FC0108	Pt	73421	73577	exon	ATCG00680	+	3	156
Ath_circ_FC0109	Pt	75335	75546	intron	ATCG00720	-	5	211
Ath_circ_FC0110	Pt	76935	77090	intron	ATCG00730	+	15	155
Ath_circ_FC0111	Pt	77915	78113	exon	ATCG00740	+	15	198
Ath_circ_FC0112	Pt	79580	79805	exon	ATCG00760	-	4	225
Ath_circ_FC0113	1	33980	34327	exon	AT1G01060	-	4	347
Ath_circ_FC0114	1	45645	46145	exon	AT1G01080	-	5	500
Ath_circ_FC0115	1	123578	124123	exon	AT1G01320	-	12	545
Ath_circ_FC0116	1	123578	124394	exon	AT1G01320	-	13	816
Ath_circ_FC0117	1	123784	124394	exon	AT1G01320	-	9	610
Ath_circ_FC0118	1	125133	125655	exon	AT1G01320	-	14	522
Ath_circ_FC0119	1	126075	126840	exon	AT1G01320	-	6	765
Ath_circ_FC0120	1	126685	127573	exon	AT1G01320	-	2	888
Ath_circ_FC0121	1	128027	128312	exon	AT1G01320	-	6	285
Ath_circ_FC0122	1	157828	158112	exon	AT1G01430	-	2	284
Ath_circ_FC0123	1	191137	191475	exon	AT1G01520	+	4	338
Ath_circ_FC0124	1	191340	191692	exon	AT1G01520	+	31	352
Ath_circ_FC0125	1	191340	192026	exon	AT1G01520	+	3	686
Ath_circ_FC0126	1	226395	226691	exon	AT1G01620	-	9	296
Ath_circ_FC0127	1	263644	264712	exon	AT1G01710	+	6	1068
Ath_circ_FC0128	1	265335	265626	exon	AT1G01710	+	12	291
Ath_circ_FC0129	1	313566	315015	exon	AT1G01910	-	2	1449
Ath_circ_FC0130	1	314440	314802	exon	AT1G01910	-	3	362
Ath_circ_FC0131	1	325641	325876	intron	AT1G01950	+	6	235
Ath_circ_FC0132	1	328897	329436	exon	AT1G01950	+	2	539
Ath_circ_FC0133	1	374582	375238	exon	AT1G02080	+	6	656
Ath_circ_FC0134	1	375324	375719	exon	AT1G02080	+	29	395
Ath_circ_FC0135	1	381404	382040	exon	AT1G02080	+	12	636
Ath_circ_FC0136	1	382372	383130	exon	AT1G02080	+	26	758
Ath_circ_FC0137	1	383394	384969	exon	AT1G02080	+	2	1575
Ath_circ_FC0138	1	384317	385623	exon	AT1G02080	+	7	1306
Ath_circ_FC0139	1	388267	389301	exon	AT1G02090	-	2	1034
Ath_circ_FC0140	1	394227	394455	exon	AT1G02110	+	8	228
Ath_circ_FC0141	1	396608	397098	exon	AT1G02120	+	12	490
Ath_circ_FC0142	1	396608	398713	exon	AT1G02120	+	2	2105
Ath_circ_FC0143	1	405647	406310	exon	AT1G02145	+	2	663
Ath_circ_FC0144	1	412882	413295	exon	AT1G02170	+	2	413
Ath_circ_FC0145	1	454414	455040	exon	AT1G02300	+	11	626
Ath_circ_FC0146	1	576993	577592	exon	AT1G02670	+	11	599
Ath_circ_FC0147	1	597520	598625	exon	AT1G02730	-	2	1105
Ath_circ_FC0148	1	627834	628469	exon	AT1G02840	+	6	635
Ath_circ_FC0149	1	628111	628469	exon	AT1G02840	+	3	358
Ath_circ_FC0150	1	646125	646956	exon	AT1G02890	-	4	831
Ath_circ_FC0151	1	648910	649117	exon	AT1G02890	-	2	207
Ath_circ_FC0152	1	665213	665463	exon	AT1G02950	+	6	250
Ath_circ_FC0153	1	683751	683970	exon	AT1G02990	-	10	219
Ath_circ_FC0154	1	740123	742317	exon	AT1G03090	+	14	2194
Ath_circ_FC0155	1	764698	766380	Intergenic	n/a	+	17	1682
Ath_circ_FC0156	1	869453	870571	exon	AT1G03475	-	9	1118
Ath_circ_FC0157	1	949296	951211	exon	AT1G03780	-	4	1915
Ath_circ_FC0158	1	949882	951211	exon	AT1G03780	-	2	1329
Ath_circ_FC0159	1	950403	951211	exon	AT1G03780	-	4	808
Ath_circ_FC0160	1	980777	981160	exon	AT1G03860	-	46	383
Ath_circ_FC0161	1	1036796	1037746	exon	AT1G04020	+	7	950
Ath_circ_FC0162	1	1053095	1054200	exon	AT1G04080	+	5	1105
Ath_circ_FC0163	1	1111304	1111919	exon	AT1G04200	+	4	615
Ath_circ_FC0164	1	1125994	1126673	exon	AT1G04230	+	14	679
Ath_circ_FC0165	1	1125994	1126962	exon	AT1G04230	+	5	968
Ath_circ_FC0166	1	1126847	1127673	exon	AT1G04230	+	4	826
Ath_circ_FC0167	1	1143979	1144556	exon	AT1G04280	-	8	577
Ath_circ_FC0168	1	1177525	1177847	exon	AT1G04380	-	4	322
Ath_circ_FC0169	1	1190464	1190905	exon	AT1G04410	-	5	441
Ath_circ_FC0170	1	1192712	1193060	exon	AT1G04420	+	8	348
Ath_circ_FC0171	1	1192712	1193321	exon	AT1G04420	+	2	609
Ath_circ_FC0172	1	1304620	1305465	exon	AT1G04680	-	3	845
Ath_circ_FC0173	1	1314463	1315416	exon	AT1G04690	+	6	953
Ath_circ_FC0174	1	1320087	1320671	exon	AT1G04700	+	7	584
Ath_circ_FC0175	1	1334717	1336131	Intergenic	n/a	+	8	1414
Ath_circ_FC0176	1	1334717	1336477	Intergenic	n/a	+	4	1760
Ath_circ_FC0177	1	1336837	1337242	exon	AT1G04770	-	2	405
Ath_circ_FC0178	1	1352637	1353124	exon	AT1G04810	+	2	487
Ath_circ_FC0179	1	1406338	1407205	exon	AT1G04950	-	15	867
Ath_circ_FC0180	1	1431806	1432518	exon	AT1G05010	-	35	712
Ath_circ_FC0181	1	1432291	1432518	exon	AT1G05010	-	17	227
Ath_circ_FC0182	1	1477797	1477971	Intergenic	n/a	-	2	174
Ath_circ_FC0183	1	1483439	1483712	exon	AT1G05140	+	3	273
Ath_circ_FC0184	1	1488018	1488479	exon	AT1G05160	-	6	461
Ath_circ_FC0185	1	1499455	1499779	exon	AT1G05180	-	4	324
Ath_circ_FC0186	1	1513993	1514265	exon	AT1G05230	-	3	272
Ath_circ_FC0187	1	1516586	1517057	exon	AT1G05230	-	2	471
Ath_circ_FC0188	1	1580029	1580711	exon	AT1G05380	+	8	682
Ath_circ_FC0189	1	1631389	1631842	exon	AT1G05520	-	4	453
Ath_circ_FC0190	1	1633933	1634777	exon	AT1G05520	-	2	844
Ath_circ_FC0191	1	1634121	1634608	exon	AT1G05520	-	5	487
Ath_circ_FC0192	1	1648866	1649370	exon	AT1G05570	-	2	504
Ath_circ_FC0193	1	1680120	1680505	exon	AT1G05620	+	5	385
Ath_circ_FC0194	1	1684644	1684987	exon	AT1G05630	+	4	343
Ath_circ_FC0195	1	1756067	1757388	exon	AT1G05830	+	33	1321
Ath_circ_FC0196	1	1759617	1760412	exon	AT1G05830	+	5	795
Ath_circ_FC0197	1	1760716	1761228	exon	AT1G05830	+	2	512
Ath_circ_FC0198	1	1765300	1765548	exon	AT1G05840	-	9	248
Ath_circ_FC0199	1	1767753	1767922	exon	AT1G05850	-	3	169
Ath_circ_FC0200	1	1767761	1768028	exon	AT1G05850	+	11	267
Ath_circ_FC0201	1	1779786	1780145	intron	AT1G05890	+	14	359
Ath_circ_FC0202	1	1782453	1783628	exon	AT1G05890	+	4	1175
Ath_circ_FC0203	1	1782868	1783134	intron	AT1G05890	+	3	266
Ath_circ_FC0204	1	1795527	1795955	exon	AT1G05910	+	15	428
Ath_circ_FC0205	1	1813385	1815085	exon	AT1G05960	-	14	1700
Ath_circ_FC0206	1	1814925	1815242	exon	AT1G05960	-	8	317
Ath_circ_FC0207	1	1816544	1816993	exon	AT1G05970	-	3	449
Ath_circ_FC0208	1	1835944	1837144	exon	AT1G06070	-	6	1200
Ath_circ_FC0209	1	1836469	1837144	exon	AT1G06070	-	7	675
Ath_circ_FC0210	1	1859328	1860165	exon	AT1G06130	-	2	837
Ath_circ_FC0211	1	1869862	1870258	exon	AT1G06149	-	5	396
Ath_circ_FC0212	1	1897561	1898422	exon	AT1G06210	+	19	861
Ath_circ_FC0213	1	1911968	1912522	exon	AT1G06240	+	6	554
Ath_circ_FC0214	1	2008185	2009847	exon	AT1G06560	+	2	1662
Ath_circ_FC0215	1	2016928	2017388	exon	AT1G06590	-	6	460
Ath_circ_FC0216	1	2047876	2048042	exon	AT1G06680	-	2	166
Ath_circ_FC0217	1	2053785	2054596	exon	AT1G06700	-	2	811
Ath_circ_FC0218	1	2053994	2054596	exon	AT1G06700	-	17	602
Ath_circ_FC0219	1	2061762	2062195	intron	AT1G06720	-	2	433
Ath_circ_FC0220	1	2094680	2095408	exon	AT1G06820	-	3	728
Ath_circ_FC0221	1	2099076	2099360	exon	AT1G06840	-	7	284
Ath_circ_FC0222	1	2101660	2102958	exon	AT1G06840	-	2	1298
Ath_circ_FC0223	1	2116511	2116973	exon	AT1G06900	-	6	462
Ath_circ_FC0224	1	2170523	2170842	exon	AT1G07080	+	3	319
Ath_circ_FC0225	1	2179107	2180351	exon	AT1G07110	-	3	1244
Ath_circ_FC0226	1	2186102	2186573	exon	AT1G07120	+	4	471
Ath_circ_FC0227	1	2192640	2193030	exon	AT1G07140	-	5	390
Ath_circ_FC0228	1	2239552	2239860	exon	AT1G07280	-	6	308
Ath_circ_FC0229	1	2261739	2262354	exon	AT1G07360	-	6	615
Ath_circ_FC0230	1	2279257	2279857	exon	AT1G07420	+	5	600
Ath_circ_FC0231	1	2310027	2310355	exon	AT1G07520	-	3	328
Ath_circ_FC0232	1	2349789	2349992	exon	AT1G07630	+	14	203
Ath_circ_FC0233	1	2383641	2384465	exon	AT1G07705	+	6	824
Ath_circ_FC0234	1	2402080	2402458	exon	AT1G07745	-	25	378
Ath_circ_FC0235	1	2431378	2431701	intron	AT1G07870	-	2	323
Ath_circ_FC0236	1	2437488	2438843	exon	AT1G07890	+	10	1355
Ath_circ_FC0237	1	2437992	2438385	exon	AT1G07890	+	2	393
Ath_circ_FC0238	1	2437992	2438556	exon	AT1G07890	+	3	564
Ath_circ_FC0239	1	2450207	2450566	exon	AT1G07910	+	8	359
Ath_circ_FC0240	1	2452806	2453856	exon	AT1G07910	+	19	1050
Ath_circ_FC0241	1	2470809	2471274	exon	AT1G07970	+	2	465
Ath_circ_FC0242	1	2479399	2481042	exon	AT1G07990	+	3	1643
Ath_circ_FC0243	1	2481795	2482042	exon	AT1G07990	+	6	247
Ath_circ_FC0244	1	2496229	2497045	exon	AT1G08040	-	2	816
Ath_circ_FC0245	1	2502348	2502687	exon	AT1G08060	+	9	339
Ath_circ_FC0246	1	2600748	2601795	exon	AT1G08260	+	14	1047
Ath_circ_FC0247	1	2618000	2618185	exon	AT1G08300	+	2	185
Ath_circ_FC0248	1	2656073	2656757	exon	AT1G08420	+	3	684
Ath_circ_FC0249	1	2670840	2671288	intron	AT1G08450	-	16	448
Ath_circ_FC0250	1	2692948	2693194	exon	AT1G08510	+	2	246
Ath_circ_FC0251	1	2697014	2697367	exon	AT1G08520	+	8	353
Ath_circ_FC0252	1	2698626	2699400	exon	AT1G08520	+	3	774
Ath_circ_FC0253	1	2699193	2699400	exon	AT1G08520	+	7	207
Ath_circ_FC0254	1	2704494	2705091	exon	AT1G08540	+	7	597
Ath_circ_FC0255	1	2707423	2707677	exon	AT1G08550	+	8	254
Ath_circ_FC0256	1	2707423	2707921	exon	AT1G08550	+	79	498
Ath_circ_FC0257	1	2725777	2726021	exon	AT1G08600	+	5	244
Ath_circ_FC0258	1	2764235	2765699	exon	AT1G08680	+	10	1464
Ath_circ_FC0259	1	2808941	2809190	exon	AT1G08770	+	8	249
Ath_circ_FC0260	1	2883140	2883848	exon	AT1G08970	+	7	708
Ath_circ_FC0261	1	2901727	2902171	exon	AT1G09020	-	21	444
Ath_circ_FC0262	1	2902351	2902961	exon	AT1G09020	-	5	610
Ath_circ_FC0263	1	2928264	2928460	exon	AT1G09070	-	4	196
Ath_circ_FC0264	1	2928523	2928727	exon	AT1G09070	+	9	204
Ath_circ_FC0265	1	2944168	2945856	exon	AT1G09140	-	2	1688
Ath_circ_FC0266	1	2946610	2947189	intron	AT1G09150	+	2	579
Ath_circ_FC0267	1	2953162	2953971	exon	AT1G09160	-	4	809
Ath_circ_FC0268	1	2971899	2972156	exon	AT1G09200	+	7	257
Ath_circ_FC0269	1	2994737	2995127	intron	AT1G09270	+	5	390
Ath_circ_FC0270	1	3010429	3010885	exon	AT1G09320	-	2	456
Ath_circ_FC0271	1	3016034	3016876	exon	AT1G09340	+	2	842
Ath_circ_FC0272	1	3016034	3017266	exon	AT1G09340	+	4	1232
Ath_circ_FC0273	1	3017044	3017524	exon	AT1G09340	+	11	480
Ath_circ_FC0274	1	3042489	3043096	exon	AT1G09430	+	8	607
Ath_circ_FC0275	1	3106783	3107320	exon	AT1G09590	-	14	537
Ath_circ_FC0276	1	3121170	3121660	exon	AT1G09640	+	9	490
Ath_circ_FC0277	1	3136689	3137195	exon	AT1G09690	+	3	506
Ath_circ_FC0278	1	3157596	3157931	exon	AT1G09750	-	2	335
Ath_circ_FC0279	1	3157629	3157821	exon	AT1G09750	-	6	192
Ath_circ_FC0280	1	3216187	3216786	exon	AT1G09890	-	10	599
Ath_circ_FC0281	1	3232016	3233056	exon	AT1G09932	-	8	1040
Ath_circ_FC0282	1	3293269	3294822	exon	AT1G10090	-	2	1553
Ath_circ_FC0283	1	3315175	3315510	intron	AT1G10130	+	4	335
Ath_circ_FC0284	1	3317080	3317306	intron	AT1G10130	+	5	226
Ath_circ_FC0285	1	3358293	3359301	exon	AT1G10240	-	2	1008
Ath_circ_FC0286	1	3382024	3383351	exon	AT1G10310	-	2	1327
Ath_circ_FC0287	1	3385580	3385953	exon	AT1G10320	+	11	373
Ath_circ_FC0288	1	3408414	3409513	exon	AT1G10390	-	9	1099
Ath_circ_FC0289	1	3443098	3443751	exon	AT1G10470	-	7	653
Ath_circ_FC0290	1	3454567	3455177	exon	AT1G10490	+	4	610
Ath_circ_FC0291	1	3516139	3516461	exon	AT1G10640	-	6	322
Ath_circ_FC0292	1	3516139	3516771	exon	AT1G10640	-	4	632
Ath_circ_FC0293	1	3536130	3536880	exon	AT1G10670	+	7	750
Ath_circ_FC0294	1	3587914	3588310	exon	AT1G10760	-	8	396
Ath_circ_FC0295	1	3589797	3590075	exon	AT1G10760	-	2	278
Ath_circ_FC0296	1	3601231	3602459	exon	AT1G10820	-	2	1228
Ath_circ_FC0297	1	3609607	3610173	exon	AT1G10840	-	2	566
Ath_circ_FC0298	1	3651621	3652235	exon	AT1G10930	-	7	614
Ath_circ_FC0299	1	3660324	3660726	exon	AT1G10950	+	10	402
Ath_circ_FC0300	1	3662004	3662836	exon	AT1G10950	+	6	832
Ath_circ_FC0301	1	3664504	3664773	exon	AT1G10960	+	8	269
Ath_circ_FC0302	1	3666084	3666373	exon	AT1G10970	+	7	289
Ath_circ_FC0303	1	3674465	3675958	exon	AT1G11000	-	4	1493
Ath_circ_FC0304	1	3682753	3683078	exon	AT1G11050	-	3	325
Ath_circ_FC0305	1	3685687	3686579	exon	AT1G11060	+	5	892
Ath_circ_FC0306	1	3687293	3688678	exon	AT1G11060	+	4	1385
Ath_circ_FC0307	1	3741524	3742004	exon	AT1G11170	+	8	480
Ath_circ_FC0308	1	3802910	3803559	exon	AT1G11310	-	2	649
Ath_circ_FC0309	1	3834900	3835126	intron	AT1G11390	-	6	226
Ath_circ_FC0310	1	3922731	3923375	exon	AT1G11660	+	5	644
Ath_circ_FC0311	1	3938914	3939398	exon	AT1G11680	+	40	484
Ath_circ_FC0312	1	4002501	4002840	exon	AT1G11860	-	6	339
Ath_circ_FC0313	1	4017289	4017842	exon	AT1G11910	-	7	553
Ath_circ_FC0314	1	4018720	4019639	exon	AT1G11910	-	10	919
Ath_circ_FC0315	1	4035441	4036133	exon	AT1G11950	-	4	692
Ath_circ_FC0316	1	4041406	4042294	exon	AT1G11960	-	11	888
Ath_circ_FC0317	1	4053320	4053531	intron	AT1G12000	-	25	211
Ath_circ_FC0318	1	4105640	4106701	exon	AT1G12110	+	5	1061
Ath_circ_FC0319	1	4146964	4147222	exon	AT1G12220	+	3	258
Ath_circ_FC0320	1	4155089	4155334	exon	AT1G12240	+	4	245
Ath_circ_FC0321	1	4156563	4157149	exon	AT1G12240	+	2	586
Ath_circ_FC0322	1	4181852	4182900	Intergenic	n/a	-	2	1048
Ath_circ_FC0323	1	4202972	4203366	exon	AT1G12360	+	18	394
Ath_circ_FC0324	1	4215170	4215323	exon	AT1G12380	-	3	153
Ath_circ_FC0325	1	4241622	4241830	exon	AT1G12440	-	4	208
Ath_circ_FC0326	1	4254379	4256408	exon	AT1G12470	+	6	2029
Ath_circ_FC0327	1	4268142	4268447	exon	AT1G12520	-	4	305
Ath_circ_FC0328	1	4362883	4363445	exon	AT1G12800	-	7	562
Ath_circ_FC0329	1	4393545	4393850	exon	AT1G12900	-	5	305
Ath_circ_FC0330	1	4399104	4399458	exon	AT1G12930	-	3	354
Ath_circ_FC0331	1	4400175	4402225	exon	AT1G12930	-	6	2050
Ath_circ_FC0332	1	4434053	4434422	intron	AT1G12990	+	6	369
Ath_circ_FC0333	1	4496366	4497112	exon	AT1G13180	+	15	746
Ath_circ_FC0334	1	4566336	4567376	exon	AT1G13320	-	9	1040
Ath_circ_FC0335	1	4613285	4613519	exon	AT1G13450	-	45	234
Ath_circ_FC0336	1	4694107	4694306	exon	AT1G13690	+	2	199
Ath_circ_FC0337	1	4799001	4799439	exon	AT1G14000	+	4	438
Ath_circ_FC0338	1	4834036	4836316	Intergenic	n/a	+	8	2280
Ath_circ_FC0339	1	4868994	4870478	exon	AT1G14250	+	2	1484
Ath_circ_FC0340	1	4875590	4876194	exon	AT1G14270	-	3	604
Ath_circ_FC0341	1	4917217	4917463	exon	AT1G14370	-	7	246
Ath_circ_FC0342	1	4919914	4920804	exon	AT1G14380	-	2	890
Ath_circ_FC0343	1	4968916	4969617	exon	AT1G14520	-	19	701
Ath_circ_FC0344	1	4981614	4982237	exon	AT1G14560	+	2	623
Ath_circ_FC0345	1	4990041	4990880	exon	AT1G14580	+	19	839
Ath_circ_FC0346	1	5059929	5060651	exon	AT1G14700	+	2	722
Ath_circ_FC0347	1	5108136	5108521	exon	AT1G14830	-	4	385
Ath_circ_FC0348	1	5114124	5114572	exon	AT1G14840	-	7	448
Ath_circ_FC0349	1	5170211	5170401	Intergenic	n/a	-	2	190
Ath_circ_FC0350	1	5177962	5179849	exon	AT1G15030	+	6	1887
Ath_circ_FC0351	1	5179207	5179849	exon	AT1G15030	+	2	642
Ath_circ_FC0352	1	5199567	5199754	exon	AT1G15110	+	2	187
Ath_circ_FC0353	1	5218520	5218911	exon	AT1G15165	-	7	391
Ath_circ_FC0354	1	5221042	5224721	Intergenic	n/a	+	3	3679
Ath_circ_FC0355	1	5239294	5239650	exon	AT1G15215	+	45	356
Ath_circ_FC0356	1	5245026	5246050	exon	AT1G15240	+	7	1024
Ath_circ_FC0357	1	5247072	5247900	exon	AT1G15240	+	2	828
Ath_circ_FC0358	1	5247197	5247487	exon	AT1G15240	+	8	290
Ath_circ_FC0359	1	5252519	5254836	exon	AT1G15280	+	6	2317
Ath_circ_FC0360	1	5260076	5261266	exon	AT1G15290	-	4	1190
Ath_circ_FC0361	1	5261434	5262301	exon	AT1G15290	-	2	867
Ath_circ_FC0362	1	5297891	5298120	Intergenic	n/a	+	27	229
Ath_circ_FC0363	1	5297891	5298122	Intergenic	n/a	+	11	231
Ath_circ_FC0364	1	5297891	5298150	Intergenic	n/a	+	6	259
Ath_circ_FC0365	1	5297891	5298163	Intergenic	n/a	+	31	272
Ath_circ_FC0366	1	5297902	5298138	Intergenic	n/a	+	8	236
Ath_circ_FC0367	1	5297902	5298178	Intergenic	n/a	+	12	276
Ath_circ_FC0368	1	5297906	5298163	Intergenic	n/a	+	7	257
Ath_circ_FC0369	1	5297909	5298122	Intergenic	n/a	+	3	213
Ath_circ_FC0370	1	5297909	5298150	Intergenic	n/a	+	7	241
Ath_circ_FC0371	1	5297926	5298122	Intergenic	n/a	+	8	196
Ath_circ_FC0372	1	5297926	5298138	Intergenic	n/a	+	17	212
Ath_circ_FC0373	1	5297926	5298163	Intergenic	n/a	+	9	237
Ath_circ_FC0374	1	5297936	5298150	Intergenic	n/a	+	4	214
Ath_circ_FC0375	1	5297936	5298178	Intergenic	n/a	+	19	242
Ath_circ_FC0376	1	5297987	5298167	Intergenic	n/a	-	9	180
Ath_circ_FC0377	1	5297987	5298172	Intergenic	n/a	-	6	185
Ath_circ_FC0378	1	5297996	5298167	Intergenic	n/a	-	7	171
Ath_circ_FC0379	1	5298019	5298172	Intergenic	n/a	-	5	153
Ath_circ_FC0380	1	5298027	5298178	Intergenic	n/a	+	6	151
Ath_circ_FC0381	1	5307866	5308118	exon	AT1G15440	-	6	252
Ath_circ_FC0382	1	5320904	5321516	exon	AT1G15490	-	21	612
Ath_circ_FC0383	1	5334430	5335067	exon	AT1G15520	-	4	637
Ath_circ_FC0384	1	5362959	5363607	exon	AT1G15570	+	11	648
Ath_circ_FC0385	1	5383312	5384088	exon	AT1G15660	+	12	776
Ath_circ_FC0386	1	5399574	5401215	exon	AT1G15690	+	9	1641
Ath_circ_FC0387	1	5415676	5416271	exon	AT1G15750	-	9	595
Ath_circ_FC0388	1	5415676	5416532	exon	AT1G15750	-	15	856
Ath_circ_FC0389	1	5418660	5419165	exon	AT1G15750	-	2	505
Ath_circ_FC0390	1	5446739	5447018	exon	AT1G15820	+	2	279
Ath_circ_FC0391	1	5446851	5447058	exon	AT1G15820	-	7	207
Ath_circ_FC0392	1	5478789	5479263	exon	AT1G15950	+	3	474
Ath_circ_FC0393	1	5479108	5479977	exon	AT1G15950	+	4	869
Ath_circ_FC0394	1	5490337	5490595	exon	AT1G15980	+	38	258
Ath_circ_FC0395	1	5544738	5545453	exon	AT1G16190	+	27	715
Ath_circ_FC0396	1	5664136	5664590	exon	AT1G16540	+	8	454
Ath_circ_FC0397	1	5672255	5672999	exon	AT1G16570	-	4	744
Ath_circ_FC0398	1	5723488	5723899	exon	AT1G16720	+	5	411
Ath_circ_FC0399	1	5723823	5724516	exon	AT1G16720	+	2	693
Ath_circ_FC0400	1	5724901	5725855	exon	AT1G16720	+	2	954
Ath_circ_FC0401	1	5742869	5743329	exon	AT1G16780	-	3	460
Ath_circ_FC0402	1	5801166	5802531	exon	AT1G16970	-	3	1365
Ath_circ_FC0403	1	5846591	5847227	exon	AT1G17110	-	15	636
Ath_circ_FC0404	1	5848905	5849299	exon	AT1G17110	-	5	394
Ath_circ_FC0405	1	5861172	5862258	exon	AT1G17145	-	3	1086
Ath_circ_FC0406	1	5885988	5886259	exon	AT1G17220	+	3	271
Ath_circ_FC0407	1	5888296	5889857	exon	AT1G17220	+	4	1561
Ath_circ_FC0408	1	5947381	5948318	exon	AT1G17360	+	2	937
Ath_circ_FC0409	1	5947855	5948318	exon	AT1G17360	+	4	463
Ath_circ_FC0410	1	5952678	5954279	exon	AT1G17370	-	2	1601
Ath_circ_FC0411	1	5956618	5956892	intron	AT1G17380	-	6	274
Ath_circ_FC0412	1	6007734	6007995	exon	AT1G17480	-	3	261
Ath_circ_FC0413	1	6045144	6046458	exon	AT1G17580	+	11	1314
Ath_circ_FC0414	1	6084866	6086319	exon	AT1G17690	-	6	1453
Ath_circ_FC0415	1	6085279	6086319	exon	AT1G17690	-	4	1040
Ath_circ_FC0416	1	6094167	6094605	exon	AT1G17720	-	8	438
Ath_circ_FC0417	1	6143478	6143768	exon	AT1G17840	+	2	290
Ath_circ_FC0418	1	6207280	6208793	exon	AT1G18040	-	4	1513
Ath_circ_FC0419	1	6222636	6223024	exon	AT1G18080	-	13	388
Ath_circ_FC0420	1	6316955	6317579	exon	AT1G18360	-	10	624
Ath_circ_FC0421	1	6322671	6323135	exon	AT1G18370	-	18	464
Ath_circ_FC0422	1	6417257	6417501	intron	AT1G18640	-	9	244
Ath_circ_FC0423	1	6441364	6441943	exon	AT1G18700	+	6	579
Ath_circ_FC0424	1	6548181	6549185	exon	AT1G18950	+	8	1004
Ath_circ_FC0425	1	6548474	6549185	exon	AT1G18950	+	2	711
Ath_circ_FC0426	1	6597339	6598196	exon	AT1G19100	+	4	857
Ath_circ_FC0427	1	6599620	6600736	exon	AT1G19100	+	7	1116
Ath_circ_FC0428	1	6602831	6604934	exon	AT1G19110	+	3	2103
Ath_circ_FC0429	1	6603070	6603696	exon	AT1G19110	+	10	626
Ath_circ_FC0430	1	6616534	6617076	Intergenic	n/a	-	9	542
Ath_circ_FC0431	1	6775305	6776394	exon	AT1G19580	+	4	1089
Ath_circ_FC0432	1	6779381	6779907	exon	AT1G19600	+	2	526
Ath_circ_FC0433	1	6791067	6791493	exon	AT1G19640	-	18	426
Ath_circ_FC0434	1	6818249	6818483	exon	AT1G19715	-	13	234
Ath_circ_FC0435	1	6818249	6819028	exon	AT1G19715	-	3	779
Ath_circ_FC0436	1	6818581	6819028	exon	AT1G19715	-	2	447
Ath_circ_FC0437	1	6825141	6825352	exon	AT1G19740	+	2	211
Ath_circ_FC0438	1	6891712	6893236	exon	AT1G19860	-	29	1524
Ath_circ_FC0439	1	6897064	6897385	exon	AT1G19870	-	2	321
Ath_circ_FC0440	1	6919720	6920004	exon	AT1G19940	-	2	284
Ath_circ_FC0441	1	6933488	6934371	exon	AT1G19980	+	4	883
Ath_circ_FC0442	1	6943227	6943715	exon	AT1G20020	+	6	488
Ath_circ_FC0443	1	6972630	6973394	exon	AT1G20110	+	2	764
Ath_circ_FC0444	1	6974220	6974379	intron	AT1G20110	-	5	159
Ath_circ_FC0445	1	7042643	7042827	exon	AT1G20340	-	2	184
Ath_circ_FC0446	1	7084877	7085116	exon	AT1G20440	-	2	239
Ath_circ_FC0447	1	7088246	7088456	exon	AT1G20450	-	5	210
Ath_circ_FC0448	1	7143106	7144736	exon	AT1G20620	+	2	1630
Ath_circ_FC0449	1	7144475	7144715	exon	AT1G20620	+	9	240
Ath_circ_FC0450	1	7144852	7145140	exon	AT1G20620	-	5	288
Ath_circ_FC0451	1	7145035	7145503	exon	AT1G20620	-	5	468
Ath_circ_FC0452	1	7145254	7145605	exon	AT1G20620	+	11	351
Ath_circ_FC0453	1	7145891	7146222	exon	AT1G20620	+	4	331
Ath_circ_FC0454	1	7210006	7211048	exon	AT1G20760	+	3	1042
Ath_circ_FC0455	1	7215682	7216202	exon	AT1G20770	-	10	520
Ath_circ_FC0456	1	7217793	7218348	exon	AT1G20780	+	2	555
Ath_circ_FC0457	1	7217793	7218754	exon	AT1G20780	+	5	961
Ath_circ_FC0458	1	7246011	7246292	exon	AT1G20840	+	3	281
Ath_circ_FC0459	1	7277731	7278598	exon	AT1G20910	-	2	867
Ath_circ_FC0460	1	7280668	7280980	exon	AT1G20910	+	13	312
Ath_circ_FC0461	1	7305303	7305608	exon	AT1G20960	-	3	305
Ath_circ_FC0462	1	7379581	7379931	exon	AT1G21080	-	4	350
Ath_circ_FC0463	1	7381896	7382188	Intergenic	n/a	-	60	292
Ath_circ_FC0464	1	7440826	7441230	exon	AT1G21250	-	7	404
Ath_circ_FC0465	1	7487359	7487822	exon	AT1G21380	-	2	463
Ath_circ_FC0466	1	7558474	7560288	exon	AT1G21580	-	130	1814
Ath_circ_FC0467	1	7576584	7577346	exon	AT1G21610	+	5	762
Ath_circ_FC0468	1	7585907	7586740	exon	AT1G21630	+	7	833
Ath_circ_FC0469	1	7586162	7586740	exon	AT1G21630	+	3	578
Ath_circ_FC0470	1	7591352	7591818	exon	AT1G21640	+	20	466
Ath_circ_FC0471	1	7601449	7602441	exon	AT1G21651	-	23	992
Ath_circ_FC0472	1	7633878	7634698	exon	AT1G21730	+	5	820
Ath_circ_FC0473	1	7647241	7647527	intron	AT1G21750	+	19	286
Ath_circ_FC0474	1	7681666	7682407	exon	AT1G21880	+	3	741
Ath_circ_FC0475	1	7778474	7778755	exon	AT1G22060	-	10	281
Ath_circ_FC0476	1	7779671	7780355	exon	AT1G22060	-	3	684
Ath_circ_FC0477	1	7879088	7880684	exon	AT1G22300	-	17	1596
Ath_circ_FC0478	1	7912722	7914083	exon	AT1G22410	+	7	1361
Ath_circ_FC0479	1	7953347	7953808	intron	AT1G22520	-	14	461
Ath_circ_FC0480	1	8001095	8001883	exon	AT1G22620	-	3	788
Ath_circ_FC0481	1	8029085	8029524	exon	AT1G22700	-	14	439
Ath_circ_FC0482	1	8051454	8052480	exon	AT1G22750	+	11	1026
Ath_circ_FC0483	1	8117828	8118669	exon	AT1G22930	+	3	841
Ath_circ_FC0484	1	8120430	8120887	exon	AT1G22930	+	9	457
Ath_circ_FC0485	1	8149103	8149439	exon	AT1G23010	+	9	336
Ath_circ_FC0486	1	8216518	8217189	exon	AT1G23180	+	3	671
Ath_circ_FC0487	1	8216973	8217189	exon	AT1G23180	+	12	216
Ath_circ_FC0488	1	8234684	8234870	exon	AT1G23205	+	3	186
Ath_circ_FC0489	1	8249247	8249882	exon	AT1G23230	+	2	635
Ath_circ_FC0490	1	8268930	8269277	exon	AT1G23310	-	8	347
Ath_circ_FC0491	1	8269868	8270458	exon	AT1G23310	-	2	590
Ath_circ_FC0492	1	8269868	8270977	exon	AT1G23310	-	4	1109
Ath_circ_FC0493	1	8284976	8285565	exon	AT1G23340	-	9	589
Ath_circ_FC0494	1	8323450	8324050	Intergenic	n/a	+	18	600
Ath_circ_FC0495	1	8335055	8335303	exon	AT1G23480	+	8	248
Ath_circ_FC0496	1	8396265	8397250	exon	AT1G23730	+	3	985
Ath_circ_FC0497	1	8467361	8467948	exon	AT1G23940	+	22	587
Ath_circ_FC0498	1	8566768	8567425	exon	AT1G24190	+	2	657
Ath_circ_FC0499	1	8569329	8569948	exon	AT1G24190	-	12	619
Ath_circ_FC0500	1	8611522	8611752	exon	AT1G24280	+	8	230
Ath_circ_FC0501	1	8619956	8620349	intron	AT1G24300	+	2	393
Ath_circ_FC0502	1	8641502	8641916	exon	AT1G24360	-	2	414
Ath_circ_FC0503	1	8685973	8686775	exon	AT1G24510	-	6	802
Ath_circ_FC0504	1	8686508	8687689	exon	AT1G24510	-	2	1181
Ath_circ_FC0505	1	8686918	8687689	exon	AT1G24510	-	2	771
Ath_circ_FC0506	1	8751081	8751896	exon	AT1G24706	+	6	815
Ath_circ_FC0507	1	8761747	8762917	exon	AT1G24764	-	12	1170
Ath_circ_FC0508	1	8841665	8842026	exon	AT1G25230	-	4	361
Ath_circ_FC0509	1	8841665	8842038	exon	AT1G25230	-	6	373
Ath_circ_FC0510	1	8902137	8902887	exon	AT1G25375	-	3	750
Ath_circ_FC0511	1	8976880	8977599	exon	AT1G25550	+	3	719
Ath_circ_FC0512	1	9003253	9003653	exon	AT1G25682	-	4	400
Ath_circ_FC0513	1	9057989	9058516	exon	AT1G26190	-	3	527
Ath_circ_FC0514	1	9067151	9068246	Intergenic	n/a	-	50	1095
Ath_circ_FC0515	1	9067487	9068246	Intergenic	n/a	-	2	759
Ath_circ_FC0516	1	9197952	9198769	exon	AT1G26620	-	16	817
Ath_circ_FC0517	1	9206993	9207198	exon	AT1G26630	+	16	205
Ath_circ_FC0518	1	9242043	9242323	exon	AT1G26730	+	2	280
Ath_circ_FC0519	1	9260010	9260323	exon	AT1G26770	+	2	313
Ath_circ_FC0520	1	9381956	9382419	exon	AT1G27030	+	7	463
Ath_circ_FC0521	1	9407667	9408594	exon	AT1G27100	-	2	927
Ath_circ_FC0522	1	9495890	9496577	exon	AT1G27340	-	2	687
Ath_circ_FC0523	1	9505717	9506186	exon	AT1G27370	-	6	469
Ath_circ_FC0524	1	9513188	9514524	exon	AT1G27390	-	3	1336
Ath_circ_FC0525	1	9519542	9519816	exon	AT1G27420	-	4	274
Ath_circ_FC0526	1	9524130	9524841	exon	AT1G27430	-	8	711
Ath_circ_FC0527	1	9669096	9671017	exon	AT1G27760	+	9	1921
Ath_circ_FC0528	1	9670306	9670619	exon	AT1G27760	+	20	313
Ath_circ_FC0529	1	9675410	9675833	intron	AT1G27770	-	4	423
Ath_circ_FC0530	1	9729169	9729435	exon	AT1G27920	+	6	266
Ath_circ_FC0531	1	9747226	9747653	intron	AT1G27970	+	3	427
Ath_circ_FC0532	1	9780129	9780507	exon	AT1G28060	+	2	378
Ath_circ_FC0533	1	9814628	9815190	exon	AT1G28120	-	3	562
Ath_circ_FC0534	1	9833246	9834023	exon	AT1G28140	-	2	777
Ath_circ_FC0535	1	9876020	9876318	exon	AT1G28260	-	3	298
Ath_circ_FC0536	1	9964392	9965281	exon	AT1G28380	+	4	889
Ath_circ_FC0537	1	9973071	9973303	exon	AT1G28400	-	2	232
Ath_circ_FC0538	1	9982124	9982880	exon	AT1G28420	+	2	756
Ath_circ_FC0539	1	9983049	9983639	exon	AT1G28420	+	2	590
Ath_circ_FC0540	1	9983049	9984761	exon	AT1G28420	+	3	1712
Ath_circ_FC0541	1	10016023	10016377	exon	AT1G28490	-	2	354
Ath_circ_FC0542	1	10029673	10029943	exon	AT1G28520	+	18	270
Ath_circ_FC0543	1	10029673	10030213	exon	AT1G28520	+	4	540
Ath_circ_FC0544	1	10075359	10075858	exon	AT1G28670	-	4	499
Ath_circ_FC0545	1	10150002	10151045	exon	AT1G29070	+	4	1043
Ath_circ_FC0546	1	10217149	10217887	exon	AT1G29240	-	10	738
Ath_circ_FC0547	1	10298837	10299456	exon	AT1G29410	-	2	619
Ath_circ_FC0548	1	10372358	10372840	exon	AT1G29660	+	7	482
Ath_circ_FC0549	1	10415669	10416889	exon	AT1G29750	-	2	1220
Ath_circ_FC0550	1	10439106	10442798	Intergenic	n/a	+	30	3692
Ath_circ_FC0551	1	10460638	10461577	exon	AT1G29880	-	18	939
Ath_circ_FC0552	1	10466306	10466917	exon	AT1G29890	+	5	611
Ath_circ_FC0553	1	10471304	10471595	exon	AT1G29900	-	2	291
Ath_circ_FC0554	1	10478323	10478483	exon	AT1G29930	-	2	160
Ath_circ_FC0555	1	10498523	10499244	exon	AT1G29970	-	8	721
Ath_circ_FC0556	1	10498643	10499244	exon	AT1G29970	-	11	601
Ath_circ_FC0557	1	10500257	10500813	intron	AT1G29970	-	4	556
Ath_circ_FC0558	1	10588279	10589239	exon	AT1G30130	+	6	960
Ath_circ_FC0559	1	10643154	10644027	exon	AT1G30240	-	4	873
Ath_circ_FC0560	1	10717251	10717434	exon	AT1G30360	-	6	183
Ath_circ_FC0561	1	10729577	10731334	exon	AT1G30400	+	77	1757
Ath_circ_FC0562	1	10732616	10734012	exon	AT1G30400	+	10	1396
Ath_circ_FC0563	1	10735695	10736452	exon	AT1G30400	+	7	757
Ath_circ_FC0564	1	10753541	10753915	exon	AT1G30420	+	11	374
Ath_circ_FC0565	1	10767982	10769114	exon	AT1G30450	+	2	1132
Ath_circ_FC0566	1	10782734	10783109	intron	AT1G30470	+	2	375
Ath_circ_FC0567	1	10796546	10797285	exon	AT1G30490	-	15	739
Ath_circ_FC0568	1	10796995	10797285	exon	AT1G30490	-	11	290
Ath_circ_FC0569	1	10797373	10798235	exon	AT1G30490	-	7	862
Ath_circ_FC0570	1	10797764	10798414	exon	AT1G30490	-	2	650
Ath_circ_FC0571	1	10807741	10807961	exon	AT1G30510	-	4	220
Ath_circ_FC0572	1	10812006	10812393	exon	AT1G30520	+	24	387
Ath_circ_FC0573	1	10817672	10818298	exon	AT1G30540	-	2	626
Ath_circ_FC0574	1	10832905	10834763	exon	AT1G30580	-	10	1858
Ath_circ_FC0575	1	10832905	10835034	exon	AT1G30580	-	2	2129
Ath_circ_FC0576	1	10833747	10835034	exon	AT1G30580	-	8	1287
Ath_circ_FC0577	1	10834334	10834639	intron	AT1G30580	+	2	305
Ath_circ_FC0578	1	10843218	10844329	exon	AT1G30600	-	2	1111
Ath_circ_FC0579	1	10856246	10857069	exon	AT1G30620	+	6	823
Ath_circ_FC0580	1	10863236	10863836	exon	AT1G30640	+	4	600
Ath_circ_FC0581	1	10882177	10882856	exon	AT1G30680	+	9	679
Ath_circ_FC0582	1	10948557	10948835	exon	AT1G30820	-	2	278
Ath_circ_FC0583	1	10948901	10949162	exon	AT1G30820	-	3	261
Ath_circ_FC0584	1	11086822	11087583	exon	AT1G31070	+	2	761
Ath_circ_FC0585	1	11143850	11144015	exon	AT1G31180	-	2	165
Ath_circ_FC0586	1	11159420	11160165	exon	AT1G31230	-	2	745
Ath_circ_FC0587	1	11215347	11215583	intron	AT1G31330	-	26	236
Ath_circ_FC0588	1	11215354	11215583	intron	AT1G31330	-	2	229
Ath_circ_FC0589	1	11215666	11215952	exon	AT1G31330	+	4	286
Ath_circ_FC0590	1	11219014	11219324	intron	AT1G31340	-	2	310
Ath_circ_FC0591	1	11233135	11234414	exon	AT1G31360	+	8	1279
Ath_circ_FC0592	1	11266791	11267248	exon	AT1G31480	+	2	457
Ath_circ_FC0593	1	11326902	11327253	exon	AT1G31650	-	2	351
Ath_circ_FC0594	1	11332778	11333248	exon	AT1G31660	-	2	470
Ath_circ_FC0595	1	11344427	11344696	exon	AT1G31690	-	4	269
Ath_circ_FC0596	1	11533809	11534054	exon	AT1G32060	+	10	245
Ath_circ_FC0597	1	11541762	11542103	exon	AT1G32090	-	8	341
Ath_circ_FC0598	1	11606961	11607415	intron	AT1G32210	-	4	454
Ath_circ_FC0599	1	11608347	11609226	exon	AT1G32220	+	15	879
Ath_circ_FC0600	1	11613101	11613271	exon	AT1G32230	+	4	170
Ath_circ_FC0601	1	11657369	11658526	exon	AT1G32330	-	2	1157
Ath_circ_FC0602	1	11759976	11760817	exon	AT1G32530	-	2	841
Ath_circ_FC0603	1	11778553	11779629	Intergenic	n/a	+	45	1076
Ath_circ_FC0604	1	11778553	11780741	Intergenic	n/a	+	87	2188
Ath_circ_FC0605	1	11800096	11800279	exon	AT1G32640	-	5	183
Ath_circ_FC0606	1	11923164	11923524	exon	AT1G32900	-	5	360
Ath_circ_FC0607	1	11987129	11987671	exon	AT1G33080	+	12	542
Ath_circ_FC0608	1	12093382	12094009	exon	AT1G33360	+	5	627
Ath_circ_FC0609	1	12145683	12145942	exon	AT1G33470	+	6	259
Ath_circ_FC0610	1	12181592	12182138	exon	AT1G33600	-	2	546
Ath_circ_FC0611	1	12195267	12195957	Intergenic	n/a	-	4	690
Ath_circ_FC0612	1	12195267	12196344	Intergenic	n/a	-	5	1077
Ath_circ_FC0613	1	12195267	12196367	Intergenic	n/a	-	14	1100
Ath_circ_FC0614	1	12195267	12196524	Intergenic	n/a	-	51	1257
Ath_circ_FC0615	1	12195267	12196544	Intergenic	n/a	-	4	1277
Ath_circ_FC0616	1	12197020	12199163	Intergenic	n/a	-	2	2143
Ath_circ_FC0617	1	12197020	12199193	Intergenic	n/a	-	17	2173
Ath_circ_FC0618	1	12207163	12208359	exon	AT1G33680	+	4	1196
Ath_circ_FC0619	1	12349898	12350278	exon	AT1G33970	-	3	380
Ath_circ_FC0620	1	12349898	12350586	exon	AT1G33970	-	9	688
Ath_circ_FC0621	1	12356822	12357062	exon	AT1G33990	+	3	240
Ath_circ_FC0622	1	12432011	12432472	exon	AT1G34130	-	7	461
Ath_circ_FC0623	1	12459582	12460265	exon	AT1G34210	+	3	683
Ath_circ_FC0624	1	12464631	12465170	exon	AT1G34220	-	15	539
Ath_circ_FC0625	1	12550956	12551419	exon	AT1G34370	+	42	463
Ath_circ_FC0626	1	12586143	12586461	exon	AT1G34420	-	2	318
Ath_circ_FC0627	1	12598847	12600110	Intergenic	n/a	+	4	1263
Ath_circ_FC0628	1	12599081	12600110	Intergenic	n/a	+	13	1029
Ath_circ_FC0629	1	13225989	13226499	exon	AT1G35720	-	2	510
Ath_circ_FC0630	1	13534166	13534537	exon	AT1G36160	+	16	371
Ath_circ_FC0631	1	13539355	13539625	exon	AT1G36160	+	3	270
Ath_circ_FC0632	1	13540890	13541104	exon	AT1G36160	+	43	214
Ath_circ_FC0633	1	13697187	13697520	intron	AT1G36370	-	2	333
Ath_circ_FC0634	1	14158534	14158796	exon	AT1G37130	+	7	262
Ath_circ_FC0635	1	14158968	14160909	exon	AT1G37130	-	9	1941
Ath_circ_FC0636	1	14159908	14160909	exon	AT1G37130	-	5	1001
Ath_circ_FC0637	1	14160332	14160909	exon	AT1G37130	-	27	577
Ath_circ_FC0638	1	14160352	14160909	exon	AT1G37130	-	7	557
Ath_circ_FC0639	1	14160447	14160909	exon	AT1G37130	-	6	462
Ath_circ_FC0640	1	14160515	14160909	exon	AT1G37130	-	24	394
Ath_circ_FC0641	1	14160533	14160909	exon	AT1G37130	-	9	376
Ath_circ_FC0642	1	14160594	14160909	exon	AT1G37130	-	8	315
Ath_circ_FC0643	1	14160610	14160909	exon	AT1G37130	-	40	299
Ath_circ_FC0644	1	15604813	15605159	exon	AT1G41830	-	10	346
Ath_circ_FC0645	1	16127918	16128844	exon	AT1G42970	+	7	926
Ath_circ_FC0646	1	16128152	16128572	exon	AT1G42970	+	7	420
Ath_circ_FC0647	1	16128499	16129047	exon	AT1G42970	+	2	548
Ath_circ_FC0648	1	16129007	16129301	exon	AT1G42970	+	6	294
Ath_circ_FC0649	1	16136303	16137230	exon	AT1G42990	+	15	927
Ath_circ_FC0650	1	16267608	16267770	exon	AT1G43170	+	2	162
Ath_circ_FC0651	1	16268038	16268227	exon	AT1G43170	+	2	189
Ath_circ_FC0652	1	16428627	16428867	exon	AT1G43620	-	5	240
Ath_circ_FC0653	1	16619331	16620232	exon	AT1G43850	+	8	901
Ath_circ_FC0654	1	16709057	16709228	intron	AT1G44000	-	4	171
Ath_circ_FC0655	1	16797273	16797830	exon	AT1G44170	-	2	557
Ath_circ_FC0656	1	16797518	16798439	exon	AT1G44170	-	4	921
Ath_circ_FC0657	1	16797904	16798293	exon	AT1G44170	-	63	389
Ath_circ_FC0658	1	16849282	16849891	exon	AT1G44446	-	2	609
Ath_circ_FC0659	1	16850456	16850700	intron	AT1G44446	-	18	244
Ath_circ_FC0660	1	16872087	16872405	exon	AT1G44575	-	3	318
Ath_circ_FC0661	1	17124711	17127488	exon	AT1G45201	+	2	2777
Ath_circ_FC0662	1	17126776	17127488	exon	AT1G45201	+	40	712
Ath_circ_FC0663	1	17131079	17131660	exon	AT1G45207	-	3	581
Ath_circ_FC0664	1	17179609	17180439	exon	AT1G45474	+	32	830
Ath_circ_FC0665	1	17237173	17237491	exon	AT1G46480	-	8	318
Ath_circ_FC0666	1	17283321	17283771	exon	AT1G47128	-	31	450
Ath_circ_FC0667	1	17284118	17284593	exon	AT1G47128	-	4	475
Ath_circ_FC0668	1	17284422	17285170	exon	AT1G47128	-	2	748
Ath_circ_FC0669	1	17298303	17298605	exon	AT1G47200	-	2	302
Ath_circ_FC0670	1	17331377	17331722	exon	AT1G47278	+	2	345
Ath_circ_FC0671	1	17336104	17337027	exon	AT1G47290	+	8	923
Ath_circ_FC0672	1	17395667	17396319	exon	AT1G47420	-	40	652
Ath_circ_FC0673	1	17395667	17396919	exon	AT1G47420	-	5	1252
Ath_circ_FC0674	1	17396396	17396707	exon	AT1G47420	-	4	311
Ath_circ_FC0675	1	17425382	17426517	exon	AT1G47490	+	19	1135
Ath_circ_FC0676	1	17425406	17426517	exon	AT1G47490	+	3	1111
Ath_circ_FC0677	1	17481590	17483193	exon	AT1G47570	+	12	1603
Ath_circ_FC0678	1	17537722	17538414	exon	AT1G47670	-	4	692
Ath_circ_FC0679	1	17717760	17718011	exon	AT1G48030	+	13	251
Ath_circ_FC0680	1	17717794	17717951	exon	AT1G48030	-	2	157
Ath_circ_FC0681	1	17724248	17724858	exon	AT1G48050	+	6	610
Ath_circ_FC0682	1	17732868	17733424	exon	AT1G48090	-	3	556
Ath_circ_FC0683	1	17732868	17733961	exon	AT1G48090	-	5	1093
Ath_circ_FC0684	1	17736115	17736396	exon	AT1G48090	+	5	281
Ath_circ_FC0685	1	17736394	17736812	exon	AT1G48090	-	24	418
Ath_circ_FC0686	1	17736394	17737918	exon	AT1G48090	-	32	1524
Ath_circ_FC0687	1	17749389	17750123	exon	AT1G48090	-	9	734
Ath_circ_FC0688	1	17750455	17750992	exon	AT1G48090	-	5	537
Ath_circ_FC0689	1	17751154	17751478	exon	AT1G48090	-	4	324
Ath_circ_FC0690	1	17754618	17755033	exon	AT1G48090	-	31	415
Ath_circ_FC0691	1	17777429	17778095	exon	AT1G48120	-	2	666
Ath_circ_FC0692	1	17810368	17811378	exon	AT1G48240	-	2	1010
Ath_circ_FC0693	1	17887076	17888377	exon	AT1G48410	-	8	1301
Ath_circ_FC0694	1	17889684	17890411	exon	AT1G48410	-	15	727
Ath_circ_FC0695	1	17890101	17890884	exon	AT1G48410	-	6	783
Ath_circ_FC0696	1	17897085	17897770	exon	AT1G48420	-	3	685
Ath_circ_FC0697	1	17903956	17904292	exon	AT1G48430	-	26	336
Ath_circ_FC0698	1	17904859	17905437	exon	AT1G48430	-	6	578
Ath_circ_FC0699	1	17906107	17906514	exon	AT1G48430	-	10	407
Ath_circ_FC0700	1	17922309	17924087	exon	AT1G48490	-	2	1778
Ath_circ_FC0701	1	17946567	17947079	exon	AT1G48540	+	3	512
Ath_circ_FC0702	1	17946572	17947079	exon	AT1G48540	+	2	507
Ath_circ_FC0703	1	17955995	17956325	exon	AT1G48570	-	8	330
Ath_circ_FC0704	1	17982101	17982393	exon	AT1G48630	+	2	292
Ath_circ_FC0705	1	18043980	18046194	exon	AT1G48790	-	4	2214
Ath_circ_FC0706	1	18060473	18060978	exon	AT1G48830	-	8	505
Ath_circ_FC0707	1	18063743	18063982	exon	AT1G48840	+	2	239
Ath_circ_FC0708	1	18066081	18067395	exon	AT1G48850	-	8	1314
Ath_circ_FC0709	1	18067173	18067619	exon	AT1G48850	-	3	446
Ath_circ_FC0710	1	18100312	18100889	exon	AT1G48920	+	3	577
Ath_circ_FC0711	1	18140947	18141215	exon	AT1G49040	+	6	268
Ath_circ_FC0712	1	18144761	18145666	exon	AT1G49040	-	12	905
Ath_circ_FC0713	1	18180132	18180553	exon	AT1G49160	-	2	421
Ath_circ_FC0714	1	18202012	18202633	exon	AT1G49210	-	3	621
Ath_circ_FC0715	1	18314559	18315622	exon	AT1G49480	-	2	1063
Ath_circ_FC0716	1	18383116	18383401	exon	AT1G49670	-	5	285
Ath_circ_FC0717	1	18402715	18405102	exon	AT1G49730	-	2	2387
Ath_circ_FC0718	1	18408031	18409198	exon	AT1G49740	+	2	1167
Ath_circ_FC0719	1	18408372	18409198	exon	AT1G49740	+	3	826
Ath_circ_FC0720	1	18418934	18419421	exon	AT1G49760	+	2	487
Ath_circ_FC0721	1	18460321	18461560	exon	AT1G49870	+	5	1239
Ath_circ_FC0722	1	18472714	18473592	exon	AT1G49890	+	2	878
Ath_circ_FC0723	1	18516445	18516735	intron	AT1G50000	-	3	290
Ath_circ_FC0724	1	18524200	18524847	exon	AT1G50030	-	7	647
Ath_circ_FC0725	1	18526451	18528909	exon	AT1G50030	-	6	2458
Ath_circ_FC0726	1	18527035	18528909	exon	AT1G50030	-	2	1874
Ath_circ_FC0727	1	18527953	18528909	exon	AT1G50030	-	10	956
Ath_circ_FC0728	1	18529164	18529667	exon	AT1G50030	-	6	503
Ath_circ_FC0729	1	18529532	18530482	exon	AT1G50030	-	18	950
Ath_circ_FC0730	1	18559840	18560018	exon	AT1G50110	-	2	178
Ath_circ_FC0731	1	18595060	18595817	exon	AT1G50200	-	8	757
Ath_circ_FC0732	1	18595060	18597751	exon	AT1G50200	-	7	2691
Ath_circ_FC0733	1	18607036	18607850	Intergenic	n/a	+	5	814
Ath_circ_FC0734	1	18610058	18610568	exon	AT1G50240	+	2	510
Ath_circ_FC0735	1	18662798	18663378	exon	AT1G50380	+	3	580
Ath_circ_FC0736	1	18672780	18673523	exon	AT1G50410	+	22	743
Ath_circ_FC0737	1	18672780	18674094	exon	AT1G50410	+	6	1314
Ath_circ_FC0738	1	18673523	18674005	intron	AT1G50410	+	13	482
Ath_circ_FC0739	1	18683679	18684050	exon	AT1G50430	-	12	371
Ath_circ_FC0740	1	18709035	18710909	exon	AT1G50500	-	9	1874
Ath_circ_FC0741	1	18773223	18773433	exon	AT1G50660	+	4	210
Ath_circ_FC0742	1	18799427	18800609	exon	AT1G50730	+	25	1182
Ath_circ_FC0743	1	18867642	18868278	exon	AT1G50910	-	2	636
Ath_circ_FC0744	1	18984495	18986335	Intergenic	n/a	-	2	1840
Ath_circ_FC0745	1	18985806	18986232	Intergenic	n/a	+	3	426
Ath_circ_FC0746	1	18986011	18986273	Intergenic	n/a	-	2	262
Ath_circ_FC0747	1	19045246	19045559	exon	AT1G51370	+	3	313
Ath_circ_FC0748	1	19103368	19104169	exon	AT1G51510	-	2	801
Ath_circ_FC0749	1	19116752	19117138	exon	AT1G51540	+	2	386
Ath_circ_FC0750	1	19167361	19168643	exon	AT1G51690	+	3	1282
Ath_circ_FC0751	1	19306217	19306729	exon	AT1G51950	+	3	512
Ath_circ_FC0752	1	19325802	19326099	exon	AT1G51980	-	3	297
Ath_circ_FC0753	1	19410138	19410908	exon	AT1G52150	-	25	770
Ath_circ_FC0754	1	19410384	19410908	exon	AT1G52150	-	53	524
Ath_circ_FC0755	1	19410582	19410908	exon	AT1G52150	-	28	326
Ath_circ_FC0756	1	19410984	19411547	exon	AT1G52150	-	32	563
Ath_circ_FC0757	1	19410984	19412022	exon	AT1G52150	-	6	1038
Ath_circ_FC0758	1	19438693	19438861	exon	AT1G52190	+	4	168
Ath_circ_FC0759	1	19442809	19443486	exon	AT1G52200	-	2	677
Ath_circ_FC0760	1	19481751	19482125	exon	AT1G52315	+	10	374
Ath_circ_FC0761	1	19500788	19501802	exon	AT1G52360	+	10	1014
Ath_circ_FC0762	1	19502166	19503126	exon	AT1G52360	+	3	960
Ath_circ_FC0763	1	19507447	19507698	exon	AT1G52370	-	7	251
Ath_circ_FC0764	1	19516660	19517068	exon	AT1G52400	+	4	408
Ath_circ_FC0765	1	19587507	19588655	Intergenic	n/a	-	7	1148
Ath_circ_FC0766	1	19591414	19592024	exon	AT1G52600	+	6	610
Ath_circ_FC0767	1	19817095	19817562	exon	AT1G53165	+	8	467
Ath_circ_FC0768	1	19838822	19839997	exon	AT1G53190	+	2	1175
Ath_circ_FC0769	1	19939300	19949827	Intergenic	n/a	+	29	10527
Ath_circ_FC0770	1	19950147	19950558	exon	AT1G53440	+	3	411
Ath_circ_FC0771	1	19992255	19992794	exon	AT1G53580	-	14	539
Ath_circ_FC0772	1	20029590	20030667	exon	AT1G53650	-	10	1077
Ath_circ_FC0773	1	20066440	20074643	Intergenic	n/a	-	84	8203
Ath_circ_FC0774	1	20067922	20068241	exon	AT1G53750	+	7	319
Ath_circ_FC0775	1	20076510	20076975	exon	AT1G53780	-	3	465
Ath_circ_FC0776	1	20076660	20076975	exon	AT1G53780	-	13	315
Ath_circ_FC0777	1	20195579	20195917	exon	AT1G54100	-	18	338
Ath_circ_FC0778	1	20200781	20201276	exon	AT1G54110	+	6	495
Ath_circ_FC0779	1	20258383	20258751	exon	AT1G54260	+	5	368
Ath_circ_FC0780	1	20273779	20274828	exon	AT1G54310	+	8	1049
Ath_circ_FC0781	1	20326797	20326961	exon	AT1G54440	+	2	164
Ath_circ_FC0782	1	20326875	20327437	exon	AT1G54440	+	3	562
Ath_circ_FC0783	1	20406002	20406323	exon	AT1G54650	-	4	321
Ath_circ_FC0784	1	20561685	20562629	exon	AT1G55110	-	3	944
Ath_circ_FC0785	1	20640587	20643275	exon	AT1G55325	+	8	2688
Ath_circ_FC0786	1	20654322	20654768	exon	AT1G55350	-	3	446
Ath_circ_FC0787	1	20675699	20676010	exon	AT1G55370	-	2	311
Ath_circ_FC0788	1	20716738	20717074	exon	AT1G55490	-	5	336
Ath_circ_FC0789	1	20724107	20724717	exon	AT1G55510	+	2	610
Ath_circ_FC0790	1	20726496	20727486	exon	AT1G55520	-	2	990
Ath_circ_FC0791	1	20729476	20729698	exon	AT1G55530	-	4	222
Ath_circ_FC0792	1	20758372	20758565	exon	AT1G55570	+	2	193
Ath_circ_FC0793	1	20805005	20805311	exon	AT1G55680	+	7	306
Ath_circ_FC0794	1	20805749	20807310	exon	AT1G55680	-	4	1561
Ath_circ_FC0795	1	20836017	20836351	exon	AT1G55740	-	4	334
Ath_circ_FC0796	1	20836854	20837594	exon	AT1G55740	-	7	740
Ath_circ_FC0797	1	20862583	20863419	exon	AT1G55810	+	5	836
Ath_circ_FC0798	1	20968339	20968669	exon	AT1G56070	-	7	330
Ath_circ_FC0799	1	20968712	20971111	exon	AT1G56070	-	11	2399
Ath_circ_FC0800	1	21031091	21043528	Intergenic	n/a	+	3	12437
Ath_circ_FC0801	1	21073586	21073793	exon	AT1G56280	-	20	207
Ath_circ_FC0802	1	21091158	21091691	exon	AT1G56340	-	2	533
Ath_circ_FC0803	1	21091327	21091691	exon	AT1G56340	-	37	364
Ath_circ_FC0804	1	21091767	21091960	exon	AT1G56340	-	8	193
Ath_circ_FC0805	1	21139937	21140547	exon	AT1G56440	-	2	610
Ath_circ_FC0806	1	21166359	21166852	exon	AT1G56500	+	67	493
Ath_circ_FC0807	1	21193522	21194321	exon	AT1G56560	+	15	799
Ath_circ_FC0808	1	21256734	21257006	exon	AT1G56700	+	8	272
Ath_circ_FC0809	1	21378156	21378804	exon	AT1G57720	+	2	648
Ath_circ_FC0810	1	21414795	21416144	exon	AT1G57820	-	13	1349
Ath_circ_FC0811	1	21415257	21416144	exon	AT1G57820	-	2	887
Ath_circ_FC0812	1	21493857	21494445	exon	AT1G58060	-	4	588
Ath_circ_FC0813	1	21497468	21498378	exon	AT1G58060	-	9	910
Ath_circ_FC0814	1	21549406	21549921	exon	AT1G58200	-	5	515
Ath_circ_FC0815	1	21561218	21561876	exon	AT1G58220	-	4	658
Ath_circ_FC0816	1	21569020	21570434	exon	AT1G58230	+	2	1414
Ath_circ_FC0817	1	21590746	21590993	exon	AT1G58250	-	2	247
Ath_circ_FC0818	1	21590746	21591363	exon	AT1G58250	-	6	617
Ath_circ_FC0819	1	21598764	21599861	exon	AT1G58250	-	39	1097
Ath_circ_FC0820	1	21624630	21624786	exon	AT1G58290	-	2	156
Ath_circ_FC0821	1	21714298	21714491	exon	AT1G58440	-	2	193
Ath_circ_FC0822	1	21899258	21899630	exon	AT1G59610	+	9	372
Ath_circ_FC0823	1	22027146	22028251	exon	AT1G59840	+	2	1105
Ath_circ_FC0824	1	22027331	22027676	exon	AT1G59840	+	6	345
Ath_circ_FC0825	1	22027331	22028251	exon	AT1G59840	+	3	920
Ath_circ_FC0826	1	22035110	22035402	exon	AT1G59870	-	2	292
Ath_circ_FC0827	1	22038429	22039070	exon	AT1G59870	-	4	641
Ath_circ_FC0828	1	22044575	22044844	intron	AT1G59890	+	6	269
Ath_circ_FC0829	1	22142932	22144039	exon	AT1G60070	-	8	1107
Ath_circ_FC0830	1	22243139	22243370	exon	AT1G60360	+	7	231
Ath_circ_FC0831	1	22294656	22295139	Intergenic	n/a	-	13	483
Ath_circ_FC0832	1	22306273	22307278	exon	AT1G60550	-	21	1005
Ath_circ_FC0833	1	22359474	22363105	Intergenic	n/a	-	9	3631
Ath_circ_FC0834	1	22409524	22410065	exon	AT1G60870	-	4	541
Ath_circ_FC0835	1	22424392	22424918	exon	AT1G60900	+	2	526
Ath_circ_FC0836	1	22444587	22444949	exon	AT1G60950	+	3	362
Ath_circ_FC0837	1	22444692	22444965	exon	AT1G60950	-	4	273
Ath_circ_FC0838	1	22466324	22466577	exon	AT1G60995	-	4	253
Ath_circ_FC0839	1	22543106	22543993	exon	AT1G61150	+	3	887
Ath_circ_FC0840	1	22565101	22566077	exon	AT1G61210	+	10	976
Ath_circ_FC0841	1	22565647	22566291	exon	AT1G61210	+	2	644
Ath_circ_FC0842	1	22582296	22583859	exon	AT1G61240	+	2	1563
Ath_circ_FC0843	1	22582296	22584333	exon	AT1G61240	+	52	2037
Ath_circ_FC0844	1	22583002	22583859	exon	AT1G61240	+	8	857
Ath_circ_FC0845	1	22709901	22710348	exon	AT1G61560	-	6	447
Ath_circ_FC0846	1	22721191	22721601	exon	AT1G61580	-	37	410
Ath_circ_FC0847	1	22721679	22721984	exon	AT1G61580	-	2	305
Ath_circ_FC0848	1	22785591	22785767	exon	AT1G61690	-	2	176
Ath_circ_FC0849	1	22786346	22786668	intron	AT1G61690	-	43	322
Ath_circ_FC0850	1	22832191	22837689	Intergenic	n/a	+	5	5498
Ath_circ_FC0851	1	22858356	22858617	exon	AT1G61850	+	7	261
Ath_circ_FC0852	1	22882814	22883427	exon	AT1G61900	-	2	613
Ath_circ_FC0853	1	22975870	22976171	exon	AT1G62180	+	3	301
Ath_circ_FC0854	1	22995576	22997561	exon	AT1G62250	-	20	1985
Ath_circ_FC0855	1	23107981	23108975	exon	AT1G62430	-	2	994
Ath_circ_FC0856	1	23129266	23129422	exon	AT1G62480	+	4	156
Ath_circ_FC0857	1	23129434	23129595	exon	AT1G62480	+	2	161
Ath_circ_FC0858	1	23342954	23343358	exon	AT1G63000	+	24	404
Ath_circ_FC0859	1	23518540	23518691	exon	AT1G63420	+	2	151
Ath_circ_FC0860	1	23550008	23550822	exon	AT1G63490	-	10	814
Ath_circ_FC0861	1	23594339	23595188	exon	AT1G63640	-	11	849
Ath_circ_FC0862	1	23643411	23644004	exon	AT1G63730	+	2	593
Ath_circ_FC0863	1	23658215	23658786	exon	AT1G63770	-	3	571
Ath_circ_FC0864	1	23665542	23666133	exon	AT1G63780	-	2	591
Ath_circ_FC0865	1	23674087	23674600	exon	AT1G63810	-	2	513
Ath_circ_FC0866	1	23699512	23700108	exon	AT1G63855	-	3	596
Ath_circ_FC0867	1	23911723	23912261	exon	AT1G64390	+	8	538
Ath_circ_FC0868	1	23917403	23917942	exon	AT1G64400	-	2	539
Ath_circ_FC0869	1	23972008	23972449	exon	AT1G64550	+	6	441
Ath_circ_FC0870	1	24045140	24045472	exon	AT1G64710	+	14	332
Ath_circ_FC0871	1	24045140	24045641	exon	AT1G64710	+	2	501
Ath_circ_FC0872	1	24045157	24045641	exon	AT1G64710	+	3	484
Ath_circ_FC0873	1	24047620	24048196	exon	AT1G64720	-	6	576
Ath_circ_FC0874	1	24065293	24065560	intron	AT1G64790	-	4	267
Ath_circ_FC0875	1	24073936	24074369	exon	AT1G64790	+	13	433
Ath_circ_FC0876	1	24075616	24076310	exon	AT1G64790	-	4	694
Ath_circ_FC0877	1	24077897	24078614	exon	AT1G64790	-	12	717
Ath_circ_FC0878	1	24080506	24081144	exon	AT1G64790	-	7	638
Ath_circ_FC0879	1	24081012	24081605	exon	AT1G64790	-	27	593
Ath_circ_FC0880	1	24107464	24108492	exon	AT1G64880	+	7	1028
Ath_circ_FC0881	1	24137822	24138639	exon	AT1G64980	-	2	817
Ath_circ_FC0882	1	24193463	24193809	exon	AT1G65120	-	4	346
Ath_circ_FC0883	1	24229768	24230021	intron	AT1G65230	+	6	253
Ath_circ_FC0884	1	24236839	24239998	exon	AT1G65260	+	2	3159
Ath_circ_FC0885	1	24242510	24244536	exon	AT1G65270	+	2	2026
Ath_circ_FC0886	1	24284982	24285757	exon	AT1G65370	-	7	775
Ath_circ_FC0887	1	24301627	24302463	exon	AT1G65430	-	2	836
Ath_circ_FC0888	1	24307708	24308171	exon	AT1G65440	-	4	463
Ath_circ_FC0889	1	24311405	24311996	exon	AT1G65440	-	12	591
Ath_circ_FC0890	1	24311409	24311996	exon	AT1G65440	-	4	587
Ath_circ_FC0891	1	24364785	24365410	exon	AT1G65540	-	2	625
Ath_circ_FC0892	1	24419211	24419511	exon	AT1G65660	-	2	300
Ath_circ_FC0893	1	24490430	24491017	exon	AT1G65840	+	9	587
Ath_circ_FC0894	1	24540238	24540751	exon	AT1G65930	+	3	513
Ath_circ_FC0895	1	24547211	24547884	exon	AT1G65950	-	5	673
Ath_circ_FC0896	1	24547703	24548101	exon	AT1G65950	-	13	398
Ath_circ_FC0897	1	24557082	24557246	exon	AT1G65960	+	2	164
Ath_circ_FC0898	1	24615818	24616119	exon	AT1G66130	+	4	301
Ath_circ_FC0899	1	24774385	24774548	exon	AT1G66410	+	3	163
Ath_circ_FC0900	1	24814219	24814446	exon	AT1G66510	+	4	227
Ath_circ_FC0901	1	25048492	25048649	exon	AT1G67090	+	5	157
Ath_circ_FC0902	1	25048882	25049250	exon	AT1G67090	+	3	368
Ath_circ_FC0903	1	25086056	25088149	exon	AT1G67120	-	7	2093
Ath_circ_FC0904	1	25102047	25102439	exon	AT1G67140	-	13	392
Ath_circ_FC0905	1	25108226	25109189	exon	AT1G67140	-	2	963
Ath_circ_FC0906	1	25155035	25155289	exon	AT1G67230	-	2	254
Ath_circ_FC0907	1	25194291	25195052	exon	AT1G67300	-	12	761
Ath_circ_FC0908	1	25282434	25283985	exon	AT1G67490	-	3	1551
Ath_circ_FC0909	1	25290052	25291539	exon	AT1G67500	-	6	1487
Ath_circ_FC0910	1	25322614	25322919	exon	AT1G67560	+	5	305
Ath_circ_FC0911	1	25394553	25394924	exon	AT1G67740	+	4	371
Ath_circ_FC0912	1	25460758	25461678	exon	AT1G67890	+	18	920
Ath_circ_FC0913	1	25522362	25522800	exon	AT1G68100	+	4	438
Ath_circ_FC0914	1	25597159	25597612	exon	AT1G68290	-	9	453
Ath_circ_FC0915	1	25694254	25694583	intron	AT1G68490	+	4	329
Ath_circ_FC0916	1	25694254	25694597	intron	AT1G68490	+	72	343
Ath_circ_FC0917	1	25734847	25735180	exon	AT1G68560	+	2	333
Ath_circ_FC0918	1	25778600	25779019	intron	AT1G68660	-	16	419
Ath_circ_FC0919	1	25782912	25783228	exon	AT1G68670	+	3	316
Ath_circ_FC0920	1	25838300	25838554	exon	AT1G68790	-	11	254
Ath_circ_FC0921	1	26021339	26022532	exon	AT1G69220	-	3	1193
Ath_circ_FC0922	1	26066226	26066988	exon	AT1G69340	+	12	762
Ath_circ_FC0923	1	26094645	26094816	exon	AT1G69420	+	3	171
Ath_circ_FC0924	1	26142744	26143034	exon	AT1G69530	+	3	290
Ath_circ_FC0925	1	26221240	26221499	exon	AT1G69700	+	8	259
Ath_circ_FC0926	1	26290762	26291582	exon	AT1G69830	-	3	820
Ath_circ_FC0927	1	26290963	26291365	intron	AT1G69830	-	24	402
Ath_circ_FC0928	1	26384006	26384630	exon	AT1G70060	+	7	624
Ath_circ_FC0929	1	26404725	26405163	exon	AT1G70100	+	4	438
Ath_circ_FC0930	1	26466869	26468133	exon	AT1G70280	-	2	1264
Ath_circ_FC0931	1	26485866	26486134	exon	AT1G70310	-	22	268
Ath_circ_FC0932	1	26500649	26501040	exon	AT1G70320	-	6	391
Ath_circ_FC0933	1	26535284	26536517	exon	AT1G70410	-	6	1233
Ath_circ_FC0934	1	26564433	26564759	exon	AT1G70490	-	6	326
Ath_circ_FC0935	1	26618644	26618961	exon	AT1G70590	+	7	317
Ath_circ_FC0936	1	26619133	26619804	exon	AT1G70590	+	5	671
Ath_circ_FC0937	1	26627074	26627540	exon	AT1G70620	+	11	466
Ath_circ_FC0938	1	26661530	26661884	exon	AT1G70710	-	3	354
Ath_circ_FC0939	1	26670883	26671806	exon	AT1G70730	-	5	923
Ath_circ_FC0940	1	26674697	26675242	exon	AT1G70740	-	5	545
Ath_circ_FC0941	1	26706201	26706465	exon	AT1G70820	+	3	264
Ath_circ_FC0942	1	26706201	26706862	exon	AT1G70820	+	6	661
Ath_circ_FC0943	1	26706208	26706862	exon	AT1G70820	+	2	654
Ath_circ_FC0944	1	26744475	26744945	exon	AT1G70940	+	33	470
Ath_circ_FC0945	1	26786210	26786594	exon	AT1G71010	+	11	384
Ath_circ_FC0946	1	26849200	26849938	exon	AT1G71220	+	6	738
Ath_circ_FC0947	1	26860504	26860939	exon	AT1G71250	+	18	435
Ath_circ_FC0948	1	26862620	26863093	exon	AT1G71260	-	4	473
Ath_circ_FC0949	1	26862620	26863271	exon	AT1G71260	-	4	651
Ath_circ_FC0950	1	26867963	26868301	exon	AT1G71270	-	19	338
Ath_circ_FC0951	1	26916365	26916934	exon	AT1G71410	-	20	569
Ath_circ_FC0952	1	26936497	26936758	intron	AT1G71500	+	10	261
Ath_circ_FC0953	1	26936497	26936774	intron	AT1G71500	+	23	277
Ath_circ_FC0954	1	26984843	26985502	exon	AT1G71720	+	5	659
Ath_circ_FC0955	1	26995653	26996259	exon	AT1G71780	+	7	606
Ath_circ_FC0956	1	27003010	27004543	exon	AT1G71810	-	2	1533
Ath_circ_FC0957	1	27013873	27014892	exon	AT1G71820	+	19	1019
Ath_circ_FC0958	1	27027496	27028280	exon	AT1G71860	+	6	784
Ath_circ_FC0959	1	27054386	27054673	exon	AT1G71880	-	18	287
Ath_circ_FC0960	1	27061916	27062224	intron	AT1G71900	+	2	308
Ath_circ_FC0961	1	27080356	27081389	exon	AT1G71950	+	3	1033
Ath_circ_FC0962	1	27080364	27080529	exon	AT1G71950	-	2	165
Ath_circ_FC0963	1	27235489	27235919	exon	AT1G72330	+	14	430
Ath_circ_FC0964	1	27243294	27244158	exon	AT1G72370	-	3	864
Ath_circ_FC0965	1	27243330	27243705	exon	AT1G72370	+	2	375
Ath_circ_FC0966	1	27286095	27286246	exon	AT1G72480	+	2	151
Ath_circ_FC0967	1	27296262	27296800	exon	AT1G72500	-	19	538
Ath_circ_FC0968	1	27297417	27297812	exon	AT1G72500	-	4	395
Ath_circ_FC0969	1	27339424	27339720	exon	AT1G72600	+	4	296
Ath_circ_FC0970	1	27339465	27339720	exon	AT1G72600	+	12	255
Ath_circ_FC0971	1	27373969	27375146	exon	AT1G72710	+	5	1177
Ath_circ_FC0972	1	27374183	27375146	exon	AT1G72710	+	5	963
Ath_circ_FC0973	1	27383618	27383853	exon	AT1G72750	-	7	235
Ath_circ_FC0974	1	27406790	27407130	exon	AT1G72830	-	3	340
Ath_circ_FC0975	1	27424646	27425234	exon	AT1G72880	-	16	588
Ath_circ_FC0976	1	27489423	27490128	exon	AT1G73090	+	3	705
Ath_circ_FC0977	1	27500465	27500681	exon	AT1G73130	-	2	216
Ath_circ_FC0978	1	27592689	27594166	exon	AT1G73390	-	4	1477
Ath_circ_FC0979	1	27603948	27604570	exon	AT1G73430	+	4	622
Ath_circ_FC0980	1	27603948	27606935	exon	AT1G73430	+	2	2987
Ath_circ_FC0981	1	27608605	27608776	intron	AT1G73430	+	4	171
Ath_circ_FC0982	1	27671032	27671691	exon	AT1G73602	+	4	659
Ath_circ_FC0983	1	27671553	27671942	exon	AT1G73602	+	4	389
Ath_circ_FC0984	1	27671553	27672355	exon	AT1G73600	+	17	802
Ath_circ_FC0985	1	27671798	27672132	exon	AT1G73602	+	35	334
Ath_circ_FC0986	1	27672485	27673006	exon	AT1G73602	+	8	521
Ath_circ_FC0987	1	27688560	27689525	exon	AT1G73650	-	6	965
Ath_circ_FC0988	1	27688894	27689525	exon	AT1G73650	-	7	631
Ath_circ_FC0989	1	27695709	27695978	exon	AT1G73660	-	4	269
Ath_circ_FC0990	1	27726789	27727963	exon	AT1G73720	+	3	1174
Ath_circ_FC0991	1	27747514	27748052	exon	AT1G73805	-	42	538
Ath_circ_FC0992	1	27767869	27768411	exon	AT1G73850	+	5	542
Ath_circ_FC0993	1	27807944	27809588	exon	AT1G73960	-	21	1644
Ath_circ_FC0994	1	27809840	27810591	exon	AT1G73960	-	2	751
Ath_circ_FC0995	1	27811158	27811841	exon	AT1G73960	-	4	683
Ath_circ_FC0996	1	27825084	27825958	exon	AT1G73990	+	4	874
Ath_circ_FC0997	1	27844755	27845311	exon	AT1G74040	+	2	556
Ath_circ_FC0998	1	27872636	27872795	exon	AT1G74120	-	2	159
Ath_circ_FC0999	1	27954384	27954646	exon	AT1G74360	-	3	262
Ath_circ_FC1000	1	27959749	27960127	exon	AT1G74380	-	2	378
Ath_circ_FC1001	1	27968639	27969114	exon	AT1G74420	+	10	475
Ath_circ_FC1002	1	27976706	27977203	exon	AT1G74430	-	12	497
Ath_circ_FC1003	1	27991170	27992354	exon	AT1G74470	-	2	1184
Ath_circ_FC1004	1	28008279	28008523	exon	AT1G74520	-	3	244
Ath_circ_FC1005	1	28019771	28019971	exon	AT1G74560	-	2	200
Ath_circ_FC1006	1	28096025	28096234	exon	AT1G74780	-	2	209
Ath_circ_FC1007	1	28140946	28142264	exon	AT1G74920	-	2	1318
Ath_circ_FC1008	1	28142146	28142614	exon	AT1G74920	-	6	468
Ath_circ_FC1009	1	28152511	28153283	exon	AT1G74960	-	23	772
Ath_circ_FC1010	1	28171117	28171723	exon	AT1G75020	+	10	606
Ath_circ_FC1011	1	28178195	28178639	exon	AT1G75040	-	4	444
Ath_circ_FC1012	1	28185739	28185975	exon	AT1G75080	+	8	236
Ath_circ_FC1013	1	28224997	28225770	exon	AT1G75210	+	4	773
Ath_circ_FC1014	1	28226571	28228049	exon	AT1G75210	+	5	1478
Ath_circ_FC1015	1	28241854	28242290	exon	AT1G75240	-	4	436
Ath_circ_FC1016	1	28256489	28256877	exon	AT1G75300	-	3	388
Ath_circ_FC1017	1	28269467	28269690	exon	AT1G75340	-	3	223
Ath_circ_FC1018	1	28282040	28283245	exon	AT1G75380	-	5	1205
Ath_circ_FC1019	1	28297500	28297945	exon	AT1G75400	+	16	445
Ath_circ_FC1020	1	28315634	28316051	intron	AT1G75450	-	7	417
Ath_circ_FC1021	1	28400681	28400973	exon	AT1G75630	+	13	292
Ath_circ_FC1022	1	28409165	28409580	exon	AT1G75660	+	5	415
Ath_circ_FC1023	1	28410226	28410869	exon	AT1G75660	+	4	643
Ath_circ_FC1024	1	28410226	28412824	exon	AT1G75660	+	2	2598
Ath_circ_FC1025	1	28419089	28419497	exon	AT1G75680	+	11	408
Ath_circ_FC1026	1	28459241	28459531	exon	AT1G75800	-	2	290
Ath_circ_FC1027	1	28459724	28460179	exon	AT1G75800	-	9	455
Ath_circ_FC1028	1	28502118	28506049	Intergenic	n/a	+	15	3931
Ath_circ_FC1029	1	28505918	28506712	exon	AT1G75920	+	2	794
Ath_circ_FC1030	1	28512919	28513137	exon	AT1G75940	+	4	218
Ath_circ_FC1031	1	28543342	28543602	exon	AT1G76060	-	4	260
Ath_circ_FC1032	1	28579582	28580791	exon	AT1G76160	-	6	1209
Ath_circ_FC1033	1	28587208	28587498	exon	AT1G76180	-	4	290
Ath_circ_FC1034	1	28618774	28619189	exon	AT1G76280	-	8	415
Ath_circ_FC1035	1	28687041	28687483	exon	AT1G76460	-	13	442
Ath_circ_FC1036	1	28711133	28712510	exon	AT1G76510	-	5	1377
Ath_circ_FC1037	1	28758489	28758689	exon	AT1G76620	-	2	200
Ath_circ_FC1038	1	28770549	28771015	intron	AT1G76660	-	24	466
Ath_circ_FC1039	1	28923348	28924107	exon	AT1G76970	-	9	759
Ath_circ_FC1040	1	28972893	28973577	exon	AT1G77110	+	12	684
Ath_circ_FC1041	1	28972899	28973577	exon	AT1G77110	+	38	678
Ath_circ_FC1042	1	29044309	29045366	exon	AT1G77300	-	2	1057
Ath_circ_FC1043	1	29044995	29045366	exon	AT1G77300	-	2	371
Ath_circ_FC1044	1	29089406	29089742	exon	AT1G77410	-	5	336
Ath_circ_FC1045	1	29090710	29091599	exon	AT1G77410	-	8	889
Ath_circ_FC1046	1	29129292	29129589	exon	AT1G77510	-	3	297
Ath_circ_FC1047	1	29171126	29171510	exon	AT1G77620	-	18	384
Ath_circ_FC1048	1	29255543	29255891	exon	AT1G77800	+	12	348
Ath_circ_FC1049	1	29269984	29270235	exon	AT1G77840	-	11	251
Ath_circ_FC1050	1	29299571	29300061	exon	AT1G77920	+	20	490
Ath_circ_FC1051	1	29301798	29302163	exon	AT1G77930	+	5	365
Ath_circ_FC1052	1	29333808	29334128	exon	AT1G78010	+	6	320
Ath_circ_FC1053	1	29345656	29346759	Intergenic	n/a	+	5	1103
Ath_circ_FC1054	1	29345982	29346759	exon	AT1G78040	+	47	777
Ath_circ_FC1055	1	29357084	29357775	exon	AT1G78070	+	8	691
Ath_circ_FC1056	1	29376315	29376487	exon	AT1G78090	-	2	172
Ath_circ_FC1057	1	29407862	29409164	Intergenic	n/a	+	2	1302
Ath_circ_FC1058	1	29417901	29418369	exon	AT1G78180	+	5	468
Ath_circ_FC1059	1	29453504	29453932	exon	AT1G78280	+	9	428
Ath_circ_FC1060	1	29457814	29458204	exon	AT1G78290	-	2	390
Ath_circ_FC1061	1	29458455	29458920	exon	AT1G78290	-	7	465
Ath_circ_FC1062	1	29505338	29506801	exon	AT1G78420	+	11	1463
Ath_circ_FC1063	1	29541522	29542365	exon	AT1G78540	-	7	843
Ath_circ_FC1064	1	29555350	29555978	exon	AT1G78580	-	9	628
Ath_circ_FC1065	1	29555350	29557529	exon	AT1G78580	-	2	2179
Ath_circ_FC1066	1	29567747	29568200	exon	AT1G78600	+	11	453
Ath_circ_FC1067	1	29569898	29570392	exon	AT1G78610	-	2	494
Ath_circ_FC1068	1	29660398	29661085	exon	AT1G78900	+	7	687
Ath_circ_FC1069	1	29663048	29663705	exon	AT1G78900	+	2	657
Ath_circ_FC1070	1	29808288	29808596	Intergenic	n/a	+	2	308
Ath_circ_FC1071	1	29821623	29821971	exon	AT1G79280	-	2	348
Ath_circ_FC1072	1	29822714	29824249	exon	AT1G79280	-	4	1535
Ath_circ_FC1073	1	29825367	29825675	exon	AT1G79280	-	2	308
Ath_circ_FC1074	1	29843031	29843676	exon	AT1G79340	-	8	645
Ath_circ_FC1075	1	29843192	29843433	exon	AT1G79340	-	8	241
Ath_circ_FC1076	1	29845820	29846921	exon	AT1G79350	-	6	1101
Ath_circ_FC1077	1	29846824	29847621	exon	AT1G79350	-	7	797
Ath_circ_FC1078	1	29847698	29849213	exon	AT1G79350	-	4	1515
Ath_circ_FC1079	1	29861425	29862276	exon	AT1G79380	+	6	851
Ath_circ_FC1080	1	29861643	29862276	exon	AT1G79380	+	2	633
Ath_circ_FC1081	1	29861829	29862276	exon	AT1G79380	+	9	447
Ath_circ_FC1082	1	29861829	29862714	exon	AT1G79380	+	4	885
Ath_circ_FC1083	1	29861999	29862714	exon	AT1G79380	+	7	715
Ath_circ_FC1084	1	29862170	29862714	exon	AT1G79380	+	13	544
Ath_circ_FC1085	1	29947059	29947928	exon	AT1G79590	+	10	869
Ath_circ_FC1086	1	29973360	29973888	exon	AT1G79650	-	5	528
Ath_circ_FC1087	1	29987470	29987975	exon	AT1G79690	+	6	505
Ath_circ_FC1088	1	29995590	29996311	exon	AT1G79710	+	2	721
Ath_circ_FC1089	1	30029548	30030862	exon	AT1G79830	-	3	1314
Ath_circ_FC1090	1	30031070	30032901	exon	AT1G79830	-	7	1831
Ath_circ_FC1091	1	30047677	30048203	exon	AT1G79880	-	9	526
Ath_circ_FC1092	1	30047899	30048203	exon	AT1G79880	-	16	304
Ath_circ_FC1093	1	30059885	30064646	Intergenic	n/a	-	144	4761
Ath_circ_FC1094	1	30086708	30087034	exon	AT1G79990	+	20	326
Ath_circ_FC1095	1	30090223	30090595	exon	AT1G79990	+	44	372
Ath_circ_FC1096	1	30090398	30090771	exon	AT1G79990	+	7	373
Ath_circ_FC1097	1	30093972	30095208	exon	AT1G80000	+	2	1236
Ath_circ_FC1098	1	30107545	30108209	exon	AT1G80030	-	3	664
Ath_circ_FC1099	1	30112126	30112477	exon	AT1G80050	-	8	351
Ath_circ_FC1100	1	30154382	30155102	exon	AT1G80170	-	5	720
Ath_circ_FC1101	1	30154539	30155102	exon	AT1G80170	-	9	563
Ath_circ_FC1102	1	30192945	30193433	exon	AT1G80300	+	3	488
Ath_circ_FC1103	1	30196777	30197158	Intergenic	n/a	+	7	381
Ath_circ_FC1104	1	30228321	30230557	exon	AT1G80410	-	3	2236
Ath_circ_FC1105	1	30229917	30230557	exon	AT1G80410	-	13	640
Ath_circ_FC1106	1	30232783	30233831	exon	AT1G80410	-	2	1048
Ath_circ_FC1107	1	30265759	30266294	exon	AT1G80490	-	4	535
Ath_circ_FC1108	1	30312631	30313101	exon	AT1G80640	+	48	470
Ath_circ_FC1109	1	30312631	30313441	exon	AT1G80640	+	10	810
Ath_circ_FC1110	1	30349031	30349921	exon	AT1G80750	+	4	890
Ath_circ_FC1111	1	30356216	30356782	exon	AT1G80770	+	5	566
Ath_circ_FC1112	1	30358716	30359032	exon	AT1G80780	-	16	316
Ath_circ_FC1113	1	30373460	30373879	exon	AT1G80830	-	4	419
Ath_circ_FC1114	1	30373956	30374643	exon	AT1G80830	-	9	687
Ath_circ_FC1115	1	30383918	30384273	exon	AT1G80840	-	22	355
Ath_circ_FC1116	1	30406354	30407529	exon	AT1G80930	-	3	1175
Ath_circ_FC1117	2	84084	84375	exon	AT2G01110	-	5	291
Ath_circ_FC1118	2	89436	90351	exon	AT2G01130	-	2	915
Ath_circ_FC1119	2	95311	95630	exon	AT2G01140	-	3	319
Ath_circ_FC1120	2	103622	104293	exon	AT2G01170	-	3	671
Ath_circ_FC1121	2	104032	104293	exon	AT2G01170	-	7	261
Ath_circ_FC1122	2	108134	108504	intron	AT2G01180	-	4	370
Ath_circ_FC1123	2	133454	134020	exon	AT2G01250	-	6	566
Ath_circ_FC1124	2	133563	133774	exon	AT2G01250	+	7	211
Ath_circ_FC1125	2	181012	181359	exon	AT2G01420	-	25	347
Ath_circ_FC1126	2	195373	195746	exon	AT2G01440	-	3	373
Ath_circ_FC1127	2	201183	202025	exon	AT2G01450	-	4	842
Ath_circ_FC1128	2	201360	202025	exon	AT2G01450	-	7	665
Ath_circ_FC1129	2	206521	207186	exon	AT2G01460	+	10	665
Ath_circ_FC1130	2	269323	270061	exon	AT2G01600	+	16	738
Ath_circ_FC1131	2	386850	387177	exon	AT2G01850	+	6	327
Ath_circ_FC1132	2	418298	418514	exon	AT2G01910	+	10	216
Ath_circ_FC1133	2	418298	419265	exon	AT2G01910	+	3	967
Ath_circ_FC1134	2	459050	459505	exon	AT2G01980	-	4	455
Ath_circ_FC1135	2	498934	499416	exon	AT2G02061	+	11	482
Ath_circ_FC1136	2	555395	555758	intron	AT2G02160	-	4	363
Ath_circ_FC1137	2	698325	698987	exon	AT2G02570	-	14	662
Ath_circ_FC1138	2	698599	698987	exon	AT2G02570	-	10	388
Ath_circ_FC1139	2	699061	699656	exon	AT2G02570	-	24	595
Ath_circ_FC1140	2	769904	770635	exon	AT2G02740	+	5	731
Ath_circ_FC1141	2	776510	776688	exon	AT2G02770	+	2	178
Ath_circ_FC1142	2	798147	798720	exon	AT2G02800	-	3	573
Ath_circ_FC1143	2	798382	798720	exon	AT2G02800	-	8	338
Ath_circ_FC1144	2	804913	805262	exon	AT2G02820	-	10	349
Ath_circ_FC1145	2	863320	863604	exon	AT2G02960	+	57	284
Ath_circ_FC1146	2	935894	936412	exon	AT2G03110	+	6	518
Ath_circ_FC1147	2	937593	937873	intron	AT2G03120	+	12	280
Ath_circ_FC1148	2	948050	948877	exon	AT2G03140	+	2	827
Ath_circ_FC1149	2	952465	952954	exon	AT2G03150	+	80	489
Ath_circ_FC1150	2	952465	953167	exon	AT2G03150	+	3	702
Ath_circ_FC1151	2	971822	972080	exon	AT2G03220	+	4	258
Ath_circ_FC1152	2	1014529	1014684	exon	AT2G03340	-	2	155
Ath_circ_FC1153	2	1067170	1067797	exon	AT2G03510	+	11	627
Ath_circ_FC1154	2	1072473	1072845	exon	AT2G03530	+	9	372
Ath_circ_FC1155	2	1138245	1139069	exon	AT2G03730	-	6	824
Ath_circ_FC1156	2	1138442	1139069	exon	AT2G03730	-	5	627
Ath_circ_FC1157	2	1139148	1139948	exon	AT2G03730	-	18	800
Ath_circ_FC1158	2	1156963	1157418	exon	AT2G03800	+	6	455
Ath_circ_FC1159	2	1333639	1333983	exon	AT2G04039	+	2	344
Ath_circ_FC1160	2	1354068	1354513	exon	AT2G04070	-	2	445
Ath_circ_FC1161	2	1475325	1475781	exon	AT2G04270	+	2	456
Ath_circ_FC1162	2	1520234	1520617	exon	AT2G04360	-	7	383
Ath_circ_FC1163	2	1583475	1584448	exon	AT2G04540	-	5	973
Ath_circ_FC1164	2	1590332	1590851	exon	AT2G04560	-	5	519
Ath_circ_FC1165	2	1623869	1624044	exon	AT2G04650	-	2	175
Ath_circ_FC1166	2	1699931	1700657	exon	AT2G04842	-	3	726
Ath_circ_FC1167	2	1859581	1860006	exon	AT2G05160	-	7	425
Ath_circ_FC1168	2	1872930	1873296	exon	AT2G05170	+	2	366
Ath_circ_FC1169	2	2181459	2181970	exon	AT2G05760	+	14	511
Ath_circ_FC1170	2	2230282	2230610	exon	AT2G05830	+	58	328
Ath_circ_FC1171	2	2230282	2230906	exon	AT2G05830	+	14	624
Ath_circ_FC1172	2	2323548	2324450	exon	AT2G05990	+	7	902
Ath_circ_FC1173	2	2359433	2361983	exon	AT2G06050	-	7	2550
Ath_circ_FC1174	2	2360147	2361983	exon	AT2G06050	-	3	1836
Ath_circ_FC1175	2	2429886	2430328	exon	AT2G06210	-	9	442
Ath_circ_FC1176	2	2587961	2588186	exon	AT2G06520	+	4	225
Ath_circ_FC1177	2	2589854	2590245	intron	AT2G06530	-	21	391
Ath_circ_FC1178	2	2898960	2900027	exon	AT2G06990	+	9	1067
Ath_circ_FC1179	2	2925885	2926524	exon	AT2G07050	+	22	639
Ath_circ_FC1180	2	3050172	3050341	exon	AT2G07360	-	2	169
Ath_circ_FC1181	2	3051051	3053228	exon	AT2G07360	-	3	2177
Ath_circ_FC1182	2	3052528	3052776	intron	AT2G07360	+	4	248
Ath_circ_FC1183	2	4006242	4006628	Intergenic	n/a	-	2	386
Ath_circ_FC1184	2	4344665	4345169	exon	AT2G11000	-	4	504
Ath_circ_FC1185	2	4479799	4480517	Intergenic	n/a	-	9	718
Ath_circ_FC1186	2	4485014	4493960	Intergenic	n/a	+	2	8946
Ath_circ_FC1187	2	4485019	4486252	Intergenic	n/a	+	167	1233
Ath_circ_FC1188	2	4492440	4492677	Intergenic	n/a	+	14	237
Ath_circ_FC1189	2	5006416	5006701	exon	AT2G12400	-	2	285
Ath_circ_FC1190	2	5539962	5540935	exon	AT2G13360	-	23	973
Ath_circ_FC1191	2	5540954	5541234	exon	AT2G13360	-	20	280
Ath_circ_FC1192	2	5545323	5545677	exon	AT2G13370	-	13	354
Ath_circ_FC1193	2	5553936	5554356	exon	AT2G13370	-	14	420
Ath_circ_FC1194	2	5553936	5554643	exon	AT2G13370	-	2	707
Ath_circ_FC1195	2	5596467	5597168	exon	AT2G13440	-	4	701
Ath_circ_FC1196	2	5650515	5651200	exon	AT2G13560	+	2	685
Ath_circ_FC1197	2	5789322	5789657	intron	AT2G13840	+	34	335
Ath_circ_FC1198	2	5906997	5907325	exon	AT2G14045	+	5	328
Ath_circ_FC1199	2	5912592	5913797	exon	AT2G14050	+	113	1205
Ath_circ_FC1200	2	5912635	5913797	exon	AT2G14050	+	19	1162
Ath_circ_FC1201	2	5926299	5926898	exon	AT2G14080	+	3	599
Ath_circ_FC1202	2	5930846	5930976	Intergenic	n/a	-	2	130
Ath_circ_FC1203	2	6042807	6043534	exon	AT2G14260	-	12	727
Ath_circ_FC1204	2	6278830	6280301	exon	AT2G14680	+	12	1471
Ath_circ_FC1205	2	6369234	6370009	exon	AT2G14835	+	14	775
Ath_circ_FC1206	2	6369535	6370009	exon	AT2G14835	+	26	474
Ath_circ_FC1207	2	6400185	6400663	exon	AT2G14890	-	64	478
Ath_circ_FC1208	2	6406794	6407690	exon	AT2G14910	-	2	896
Ath_circ_FC1209	2	6812170	6812637	exon	AT2G15620	-	22	467
Ath_circ_FC1210	2	6877644	6877868	Intergenic	n/a	-	4	224
Ath_circ_FC1211	2	6930638	6931099	exon	AT2G15900	+	39	461
Ath_circ_FC1212	2	7082544	7083358	exon	AT2G16370	-	3	814
Ath_circ_FC1213	2	7159978	7160510	exon	AT2G16510	-	8	532
Ath_circ_FC1214	2	7211566	7211953	exon	AT2G16640	+	7	387
Ath_circ_FC1215	2	7334889	7335201	exon	AT2G16920	-	2	312
Ath_circ_FC1216	2	7343410	7345776	exon	AT2G16940	-	5	2366
Ath_circ_FC1217	2	7354906	7355456	exon	AT2G16950	+	4	550
Ath_circ_FC1218	2	7357966	7358942	exon	AT2G16950	+	4	976
Ath_circ_FC1219	2	7443962	7444725	exon	AT2G17110	-	2	763
Ath_circ_FC1220	2	7478789	7479153	intron	AT2G17190	-	12	364
Ath_circ_FC1221	2	7482667	7483033	intron	AT2G17200	-	2	366
Ath_circ_FC1222	2	7501234	7501556	exon	AT2G17250	+	14	322
Ath_circ_FC1223	2	7506324	7506595	exon	AT2G17260	+	4	271
Ath_circ_FC1224	2	7542667	7543566	exon	AT2G17340	-	3	899
Ath_circ_FC1225	2	7600494	7601393	Intergenic	n/a	+	7	899
Ath_circ_FC1226	2	7610328	7611558	exon	AT2G17510	-	6	1230
Ath_circ_FC1227	2	7664555	7665071	exon	AT2G17620	+	5	516
Ath_circ_FC1228	2	7734500	7735612	exon	AT2G17790	+	4	1112
Ath_circ_FC1229	2	7745900	7747590	exon	AT2G17820	-	5	1690
Ath_circ_FC1230	2	7797259	7799391	exon	AT2G17930	-	10	2132
Ath_circ_FC1231	2	7823368	7823806	exon	AT2G17975	+	4	438
Ath_circ_FC1232	2	7872305	7872581	exon	AT2G18110	-	6	276
Ath_circ_FC1233	2	8143519	8143874	intron	AT2G18790	+	21	355
Ath_circ_FC1234	2	8221757	8223613	exon	AT2G18960	-	6	1856
Ath_circ_FC1235	2	8226094	8226515	exon	AT2G18960	-	4	421
Ath_circ_FC1236	2	8280925	8281183	exon	AT2G19110	+	2	258
Ath_circ_FC1237	2	8312335	8312690	exon	AT2G19160	-	2	355
Ath_circ_FC1238	2	8312337	8312694	intron	AT2G19160	+	2	357
Ath_circ_FC1239	2	8316617	8317012	exon	AT2G19170	-	5	395
Ath_circ_FC1240	2	8327473	8328015	exon	AT2G19190	-	10	542
Ath_circ_FC1241	2	8416737	8417782	exon	AT2G19430	+	2	1045
Ath_circ_FC1242	2	8434682	8435888	exon	AT2G19470	-	11	1206
Ath_circ_FC1243	2	8442219	8443418	exon	AT2G19490	+	5	1199
Ath_circ_FC1244	2	8457804	8458192	exon	AT2G19520	+	3	388
Ath_circ_FC1245	2	8512530	8512846	exon	AT2G19730	-	10	316
Ath_circ_FC1246	2	8558099	8558673	exon	AT2G19830	-	2	574
Ath_circ_FC1247	2	8617345	8617729	intron	AT2G19950	-	4	384
Ath_circ_FC1248	2	8617353	8617729	intron	AT2G19950	-	12	376
Ath_circ_FC1249	2	8650116	8651232	exon	AT2G20050	-	5	1116
Ath_circ_FC1250	2	8650363	8651232	exon	AT2G20050	-	8	869
Ath_circ_FC1251	2	8650727	8651232	exon	AT2G20050	-	36	505
Ath_circ_FC1252	2	8650727	8651941	exon	AT2G20050	-	6	1214
Ath_circ_FC1253	2	8652038	8652264	exon	AT2G20050	-	8	226
Ath_circ_FC1254	2	8659531	8660567	exon	AT2G20060	+	7	1036
Ath_circ_FC1255	2	8757255	8758768	exon	AT2G20300	-	3	1513
Ath_circ_FC1256	2	8779878	8780691	exon	AT2G20340	+	48	813
Ath_circ_FC1257	2	8787272	8787884	exon	AT2G20360	+	9	612
Ath_circ_FC1258	2	8787752	8788497	exon	AT2G20360	+	2	745
Ath_circ_FC1259	2	8806785	8807410	exon	AT2G20420	+	6	625
Ath_circ_FC1260	2	8848959	8849372	exon	AT2G20560	-	7	413
Ath_circ_FC1261	2	8856296	8856860	exon	AT2G20570	+	31	564
Ath_circ_FC1262	2	8856574	8857575	exon	AT2G20570	-	2	1001
Ath_circ_FC1263	2	8856597	8857573	exon	AT2G20570	+	3	976
Ath_circ_FC1264	2	8856628	8857575	exon	AT2G20570	-	2	947
Ath_circ_FC1265	2	8856696	8857575	exon	AT2G20570	-	3	879
Ath_circ_FC1266	2	8856744	8857575	exon	AT2G20570	-	4	831
Ath_circ_FC1267	2	8856795	8857575	exon	AT2G20570	-	2	780
Ath_circ_FC1268	2	8857150	8857573	exon	AT2G20570	+	3	423
Ath_circ_FC1269	2	8857161	8857573	exon	AT2G20570	+	4	412
Ath_circ_FC1270	2	8859647	8860356	exon	AT2G20580	+	3	709
Ath_circ_FC1271	2	8867537	8868242	exon	AT2G20590	-	2	705
Ath_circ_FC1272	2	8878628	8879232	exon	AT2G20610	-	9	604
Ath_circ_FC1273	2	8879358	8879698	exon	AT2G20610	-	6	340
Ath_circ_FC1274	2	8935643	8935954	exon	AT2G20740	+	4	311
Ath_circ_FC1275	2	8976822	8977181	exon	AT2G20850	-	2	359
Ath_circ_FC1276	2	8977270	8977686	exon	AT2G20850	-	3	416
Ath_circ_FC1277	2	8999194	8999546	exon	AT2G20920	+	17	352
Ath_circ_FC1278	2	9006738	9007013	exon	AT2G20960	-	10	275
Ath_circ_FC1279	2	9014937	9015177	intron	AT2G20990	+	15	240
Ath_circ_FC1280	2	9052282	9053046	exon	AT2G21120	-	3	764
Ath_circ_FC1281	2	9068943	9069603	exon	AT2G21160	+	9	660
Ath_circ_FC1282	2	9071338	9071910	exon	AT2G21170	-	7	572
Ath_circ_FC1283	2	9071338	9072384	exon	AT2G21170	-	5	1046
Ath_circ_FC1284	2	9110585	9112498	exon	AT2G21280	-	10	1913
Ath_circ_FC1285	2	9118072	9118298	exon	AT2G21300	-	3	226
Ath_circ_FC1286	2	9152635	9153008	intron	AT2G21390	+	10	373
Ath_circ_FC1287	2	9154526	9154903	exon	AT2G21390	+	12	377
Ath_circ_FC1288	2	9173693	9175383	exon	AT2G21440	-	2	1690
Ath_circ_FC1289	2	9176173	9177752	exon	AT2G21440	-	17	1579
Ath_circ_FC1290	2	9216207	9216623	exon	AT2G21520	+	16	416
Ath_circ_FC1291	2	9216697	9217157	exon	AT2G21520	+	5	460
Ath_circ_FC1292	2	9217197	9218228	exon	AT2G21520	+	6	1031
Ath_circ_FC1293	2	9240887	9241242	exon	AT2G21590	+	23	355
Ath_circ_FC1294	2	9265529	9265806	exon	AT2G21660	-	10	277
Ath_circ_FC1295	2	9293538	9294800	exon	AT2G21790	+	2	1262
Ath_circ_FC1296	2	9351068	9351764	exon	AT2G21940	+	6	696
Ath_circ_FC1297	2	9353858	9354453	exon	AT2G21950	-	2	595
Ath_circ_FC1298	2	9355481	9356438	exon	AT2G21960	+	8	957
Ath_circ_FC1299	2	9356308	9356764	exon	AT2G21960	+	8	456
Ath_circ_FC1300	2	9452715	9453058	exon	AT2G22240	-	8	343
Ath_circ_FC1301	2	9461304	9462146	exon	AT2G22260	+	4	842
Ath_circ_FC1302	2	9472398	9472724	exon	AT2G22300	+	6	326
Ath_circ_FC1303	2	9477682	9478457	exon	AT2G22310	-	8	775
Ath_circ_FC1304	2	9546232	9548282	exon	AT2G22480	+	2	2050
Ath_circ_FC1305	2	9582431	9582880	intron	AT2G22540	+	2	449
Ath_circ_FC1306	2	9630470	9630703	exon	AT2G22660	-	69	233
Ath_circ_FC1307	2	9751815	9752281	exon	AT2G22910	+	5	466
Ath_circ_FC1308	2	9786582	9787547	exon	AT2G22990	+	5	965
Ath_circ_FC1309	2	9787070	9788565	exon	AT2G22990	+	2	1495
Ath_circ_FC1310	2	9953995	9954317	exon	AT2G23370	-	6	322
Ath_circ_FC1311	2	9973188	9974753	exon	AT2G23420	+	7	1565
Ath_circ_FC1312	2	9999557	10000084	exon	AT2G23470	-	16	527
Ath_circ_FC1313	2	10249069	10249228	exon	AT2G24120	-	2	159
Ath_circ_FC1314	2	10250324	10250990	exon	AT2G24120	-	2	666
Ath_circ_FC1315	2	10251586	10252889	exon	AT2G24120	-	2	1303
Ath_circ_FC1316	2	10253190	10253608	exon	AT2G24120	-	9	418
Ath_circ_FC1317	2	10334812	10335495	exon	AT2G24280	+	4	683
Ath_circ_FC1318	2	10335565	10336117	exon	AT2G24280	+	4	552
Ath_circ_FC1319	2	10335961	10336413	exon	AT2G24280	+	3	452
Ath_circ_FC1320	2	10382672	10382930	exon	AT2G24420	+	3	258
Ath_circ_FC1321	2	10453462	10453902	exon	AT2G24600	-	4	440
Ath_circ_FC1322	2	10514855	10515135	exon	AT2G24700	-	3	280
Ath_circ_FC1323	2	10547686	10548554	Intergenic	n/a	-	5	868
Ath_circ_FC1324	2	10584342	10584685	exon	AT2G24850	-	5	343
Ath_circ_FC1325	2	10626429	10627287	exon	AT2G24990	+	17	858
Ath_circ_FC1326	2	10658708	10659409	Intergenic	n/a	-	5	701
Ath_circ_FC1327	2	10717243	10717605	exon	AT2G25170	+	2	362
Ath_circ_FC1328	2	10778488	10779159	exon	AT2G25310	-	14	671
Ath_circ_FC1329	2	10882283	10882596	exon	AT2G25560	+	3	313
Ath_circ_FC1330	2	10913003	10913878	exon	AT2G25640	+	3	875
Ath_circ_FC1331	2	10959052	10960121	exon	AT2G25730	-	3	1069
Ath_circ_FC1332	2	10964184	10964508	exon	AT2G25730	-	2	324
Ath_circ_FC1333	2	10966597	10966972	intron	AT2G25730	-	14	375
Ath_circ_FC1334	2	10986010	10986723	exon	AT2G25760	-	2	713
Ath_circ_FC1335	2	11022557	11023190	exon	AT2G25840	+	4	633
Ath_circ_FC1336	2	11032301	11032839	exon	AT2G25870	+	3	538
Ath_circ_FC1337	2	11035243	11036352	exon	AT2G25880	-	2	1109
Ath_circ_FC1338	2	11071908	11072087	exon	AT2G25970	-	5	179
Ath_circ_FC1339	2	11091652	11091894	exon	AT2G26030	-	2	242
Ath_circ_FC1340	2	11110285	11110724	exon	AT2G26080	-	3	439
Ath_circ_FC1341	2	11111473	11111867	exon	AT2G26080	-	6	394
Ath_circ_FC1342	2	11112892	11113213	exon	AT2G26080	-	10	321
Ath_circ_FC1343	2	11116388	11116903	exon	AT2G26100	-	2	515
Ath_circ_FC1344	2	11133855	11134672	exon	AT2G26140	-	3	817
Ath_circ_FC1345	2	11167470	11167839	exon	AT2G26240	+	2	369
Ath_circ_FC1346	2	11180689	11181162	intron	AT2G26260	+	2	473
Ath_circ_FC1347	2	11212507	11213470	exon	AT2G26330	-	7	963
Ath_circ_FC1348	2	11247707	11247918	exon	AT2G26440	-	8	211
Ath_circ_FC1349	2	11294339	11294642	exon	AT2G26560	-	15	303
Ath_circ_FC1350	2	11303712	11305749	exon	AT2G26580	-	7	2037
Ath_circ_FC1351	2	11311832	11312365	exon	AT2G26590	-	8	533
Ath_circ_FC1352	2	11413186	11414082	exon	AT2G26780	+	3	896
Ath_circ_FC1353	2	11481978	11482688	exon	AT2G26910	+	8	710
Ath_circ_FC1354	2	11492749	11493861	exon	AT2G26930	-	4	1112
Ath_circ_FC1355	2	11520602	11521533	exon	AT2G26990	-	10	931
Ath_circ_FC1356	2	11566523	11566673	exon	AT2G27080	-	4	150
Ath_circ_FC1357	2	11573213	11573619	exon	AT2G27100	+	4	406
Ath_circ_FC1358	2	11604045	11604900	exon	AT2G27150	+	3	855
Ath_circ_FC1359	2	11614296	11614846	exon	AT2G27170	-	2	550
Ath_circ_FC1360	2	11650816	11651727	exon	AT2G27228	+	3	911
Ath_circ_FC1361	2	11683939	11684089	exon	AT2G27310	-	2	150
Ath_circ_FC1362	2	11741599	11742084	exon	AT2G27460	+	5	485
Ath_circ_FC1363	2	11748461	11749032	exon	AT2G27490	-	14	571
Ath_circ_FC1364	2	11763585	11764417	exon	AT2G27530	-	4	832
Ath_circ_FC1365	2	11816925	11817538	exon	AT2G27710	+	2	613
Ath_circ_FC1366	2	11881287	11882842	exon	AT2G27900	+	4	1555
Ath_circ_FC1367	2	11881636	11883497	exon	AT2G27900	+	4	1861
Ath_circ_FC1368	2	11900578	11901659	exon	AT2G27950	-	3	1081
Ath_circ_FC1369	2	11926970	11927886	exon	AT2G28000	+	8	916
Ath_circ_FC1370	2	11956995	11957711	exon	AT2G28070	+	17	716
Ath_circ_FC1371	2	11956995	11958440	exon	AT2G28070	+	7	1445
Ath_circ_FC1372	2	12014812	12015203	intron	AT2G28190	+	6	391
Ath_circ_FC1373	2	12056736	12058042	exon	AT2G28290	+	2	1306
Ath_circ_FC1374	2	12062430	12063690	exon	AT2G28290	+	4	1260
Ath_circ_FC1375	2	12069183	12069360	exon	AT2G28290	+	2	177
Ath_circ_FC1376	2	12128797	12129590	exon	AT2G28360	-	3	793
Ath_circ_FC1377	2	12140885	12141354	exon	AT2G28390	-	20	469
Ath_circ_FC1378	2	12177053	12177455	exon	AT2G28480	-	5	402
Ath_circ_FC1379	2	12211886	12212600	exon	AT2G28520	+	7	714
Ath_circ_FC1380	2	12212142	12212600	exon	AT2G28520	+	2	458
Ath_circ_FC1381	2	12212142	12213057	exon	AT2G28520	+	17	915
Ath_circ_FC1382	2	12219239	12220395	exon	AT2G28540	+	3	1156
Ath_circ_FC1383	2	12227779	12228167	exon	AT2G28550	+	2	388
Ath_circ_FC1384	2	12250695	12251087	exon	AT2G28590	+	4	392
Ath_circ_FC1385	2	12268036	12270076	Intergenic	n/a	-	2	2040
Ath_circ_FC1386	2	12269365	12270076	Intergenic	n/a	-	6	711
Ath_circ_FC1387	2	12478851	12479830	exon	AT2G29050	+	4	979
Ath_circ_FC1388	2	12558295	12559404	exon	AT2G29210	+	3	1109
Ath_circ_FC1389	2	12559241	12559771	exon	AT2G29210	+	7	530
Ath_circ_FC1390	2	12611072	12611500	exon	AT2G29390	-	2	428
Ath_circ_FC1391	2	12634522	12634686	exon	AT2G29510	-	2	164
Ath_circ_FC1392	2	12645083	12645353	exon	AT2G29550	-	11	270
Ath_circ_FC1393	2	12675172	12675568	exon	AT2G29650	-	2	396
Ath_circ_FC1394	2	12747353	12748116	exon	AT2G29890	+	3	763
Ath_circ_FC1395	2	12814358	12814940	Intergenic	n/a	+	4	582
Ath_circ_FC1396	2	12851141	12851708	exon	AT2G30105	+	2	567
Ath_circ_FC1397	2	12853344	12853717	exon	AT2G30110	+	2	373
Ath_circ_FC1398	2	12872839	12873403	exon	AT2G30140	-	8	564
Ath_circ_FC1399	2	12953268	12953824	exon	AT2G30390	-	7	556
Ath_circ_FC1400	2	12982405	12982671	exon	AT2G30470	+	3	266
Ath_circ_FC1401	2	12994067	12994363	exon	AT2G30490	-	4	296
Ath_circ_FC1402	2	12994119	12994391	exon	AT2G30490	-	4	272
Ath_circ_FC1403	2	13000120	13000417	exon	AT2G30500	-	7	297
Ath_circ_FC1404	2	13003033	13003309	exon	AT2G30520	+	4	276
Ath_circ_FC1405	2	13004895	13005586	exon	AT2G30520	-	4	691
Ath_circ_FC1406	2	13019473	13020110	exon	AT2G30570	-	6	637
Ath_circ_FC1407	2	13021951	13023009	exon	AT2G30575	-	3	1058
Ath_circ_FC1408	2	13037381	13039013	exon	AT2G30600	+	6	1632
Ath_circ_FC1409	2	13046272	13046442	exon	AT2G30620	+	2	170
Ath_circ_FC1410	2	13079249	13080581	exon	AT2G30695	-	12	1332
Ath_circ_FC1411	2	13088352	13088762	exon	AT2G30710	-	14	410
Ath_circ_FC1412	2	13096351	13097235	exon	AT2G30740	+	2	884
Ath_circ_FC1413	2	13141972	13142134	exon	AT2G30870	+	2	162
Ath_circ_FC1414	2	13142135	13142472	exon	AT2G30870	+	5	337
Ath_circ_FC1415	2	13158685	13159248	exon	AT2G30920	-	9	563
Ath_circ_FC1416	2	13176873	13177058	exon	AT2G30950	+	2	185
Ath_circ_FC1417	2	13179412	13180718	exon	AT2G30970	+	5	1306
Ath_circ_FC1418	2	13179823	13180718	exon	AT2G30970	+	6	895
Ath_circ_FC1419	2	13179823	13181484	exon	AT2G30970	+	2	1661
Ath_circ_FC1420	2	13182986	13183443	exon	AT2G30980	-	2	457
Ath_circ_FC1421	2	13209532	13210303	exon	AT2G31040	-	12	771
Ath_circ_FC1422	2	13209969	13210479	exon	AT2G31040	-	3	510
Ath_circ_FC1423	2	13264535	13265570	exon	AT2G31130	-	2	1035
Ath_circ_FC1424	2	13271873	13272148	exon	AT2G31141	+	2	275
Ath_circ_FC1425	2	13271933	13272130	exon	AT2G31141	-	4	197
Ath_circ_FC1426	2	13271969	13272157	exon	AT2G31141	-	21	188
Ath_circ_FC1427	2	13361842	13363362	exon	AT2G31340	+	2	1520
Ath_circ_FC1428	2	13372499	13373081	exon	AT2G31360	-	7	582
Ath_circ_FC1429	2	13419080	13420459	exon	AT2G31510	-	7	1379
Ath_circ_FC1430	2	13420171	13420731	exon	AT2G31510	-	2	560
Ath_circ_FC1431	2	13438690	13439480	exon	AT2G31570	-	8	790
Ath_circ_FC1432	2	13464611	13464876	intron	AT2G31660	+	2	265
Ath_circ_FC1433	2	13467097	13467711	exon	AT2G31660	+	8	614
Ath_circ_FC1434	2	13468390	13469218	exon	AT2G31660	+	2	828
Ath_circ_FC1435	2	13525750	13528289	exon	AT2G31810	+	2	2539
Ath_circ_FC1436	2	13526000	13526509	exon	AT2G31810	+	8	509
Ath_circ_FC1437	2	13526000	13527104	exon	AT2G31810	+	2	1104
Ath_circ_FC1438	2	13531140	13531550	exon	AT2G31820	+	18	410
Ath_circ_FC1439	2	13536474	13536727	exon	AT2G31830	-	5	253
Ath_circ_FC1440	2	13544111	13544493	Intergenic	n/a	-	3	382
Ath_circ_FC1441	2	13546771	13547318	exon	AT2G31865	-	4	547
Ath_circ_FC1442	2	13554895	13555295	exon	AT2G31880	-	3	400
Ath_circ_FC1443	2	13561601	13563811	exon	AT2G31900	+	13	2210
Ath_circ_FC1444	2	13585619	13585984	exon	AT2G31955	-	2	365
Ath_circ_FC1445	2	13591703	13592201	exon	AT2G31960	+	3	498
Ath_circ_FC1446	2	13618837	13620497	exon	AT2G32000	-	2	1660
Ath_circ_FC1447	2	13627415	13628700	exon	AT2G32010	+	42	1285
Ath_circ_FC1448	2	13635785	13636332	exon	AT2G32040	+	2	547
Ath_circ_FC1449	2	13635789	13636332	exon	AT2G32040	+	32	543
Ath_circ_FC1450	2	13655899	13656091	exon	AT2G32140	-	13	192
Ath_circ_FC1451	2	13663068	13663355	intron	AT2G32160	+	2	287
Ath_circ_FC1452	2	13663536	13665098	exon	AT2G32160	+	2	1562
Ath_circ_FC1453	2	13685037	13685506	exon	AT2G32240	-	2	469
Ath_circ_FC1454	2	13689388	13689737	exon	AT2G32240	+	10	349
Ath_circ_FC1455	2	13729206	13729540	intron	AT2G32320	+	13	334
Ath_circ_FC1456	2	13729566	13730312	exon	AT2G32320	+	3	746
Ath_circ_FC1457	2	13763907	13764769	exon	AT2G32415	-	5	862
Ath_circ_FC1458	2	13772415	13772784	exon	AT2G32430	+	10	369
Ath_circ_FC1459	2	13772415	13772973	exon	AT2G32430	+	5	558
Ath_circ_FC1460	2	13772415	13773762	exon	AT2G32430	+	17	1347
Ath_circ_FC1461	2	13828027	13828618	exon	AT2G32580	-	2	591
Ath_circ_FC1462	2	13834487	13835118	exon	AT2G32600	-	14	631
Ath_circ_FC1463	2	13848756	13849118	exon	AT2G32640	-	6	362
Ath_circ_FC1464	2	13860798	13861063	exon	AT2G32680	+	8	265
Ath_circ_FC1465	2	13864173	13864410	exon	AT2G32690	+	20	237
Ath_circ_FC1466	2	13867340	13867997	exon	AT2G32700	+	6	657
Ath_circ_FC1467	2	13867525	13867997	exon	AT2G32700	+	9	472
Ath_circ_FC1468	2	13867525	13868386	exon	AT2G32700	+	14	861
Ath_circ_FC1469	2	13867525	13868681	exon	AT2G32700	+	3	1156
Ath_circ_FC1470	2	13883052	13883957	exon	AT2G32730	+	4	905
Ath_circ_FC1471	2	13883386	13883957	exon	AT2G32730	+	2	571
Ath_circ_FC1472	2	13883698	13883957	exon	AT2G32730	+	10	259
Ath_circ_FC1473	2	13955816	13956841	exon	AT2G32900	+	33	1025
Ath_circ_FC1474	2	13963421	13964081	exon	AT2G32920	+	4	660
Ath_circ_FC1475	2	13978656	13980364	exon	AT2G32950	+	7	1708
Ath_circ_FC1476	2	13993661	13994226	exon	AT2G32970	-	3	565
Ath_circ_FC1477	2	14049068	14049913	exon	AT2G33150	-	4	845
Ath_circ_FC1478	2	14076282	14077595	exon	AT2G33210	-	4	1313
Ath_circ_FC1479	2	14185401	14185935	exon	AT2G33490	+	2	534
Ath_circ_FC1480	2	14227236	14227665	exon	AT2G33600	+	7	429
Ath_circ_FC1481	2	14227236	14227905	exon	AT2G33600	+	11	669
Ath_circ_FC1482	2	14300996	14301848	exon	AT2G33800	-	4	852
Ath_circ_FC1483	2	14301849	14302430	exon	AT2G33800	-	3	581
Ath_circ_FC1484	2	14353898	14356826	exon	AT2G33980	-	9	2928
Ath_circ_FC1485	2	14361059	14361492	exon	AT2G33990	-	2	433
Ath_circ_FC1486	2	14383190	14383584	intron	AT2G34050	-	8	394
Ath_circ_FC1487	2	14522607	14522790	exon	AT2G34420	+	5	183
Ath_circ_FC1488	2	14530096	14530489	exon	AT2G34460	+	69	393
Ath_circ_FC1489	2	14530108	14530409	exon	AT2G34460	-	17	301
Ath_circ_FC1490	2	14560646	14562165	exon	AT2G34560	+	4	1519
Ath_circ_FC1491	2	14560692	14561323	exon	AT2G34560	+	2	631
Ath_circ_FC1492	2	14607487	14607970	exon	AT2G34660	+	10	483
Ath_circ_FC1493	2	14622510	14622892	exon	AT2G34680	-	8	382
Ath_circ_FC1494	2	14630837	14631356	exon	AT2G34690	+	2	519
Ath_circ_FC1495	2	14640853	14641495	exon	AT2G34710	-	6	642
Ath_circ_FC1496	2	14640853	14642090	exon	AT2G34710	-	4	1237
Ath_circ_FC1497	2	14642164	14642746	exon	AT2G34710	-	16	582
Ath_circ_FC1498	2	14773144	14774225	exon	AT2G35050	+	2	1081
Ath_circ_FC1499	2	14794952	14795246	exon	AT2G35100	-	9	294
Ath_circ_FC1500	2	14798951	14799462	exon	AT2G35110	-	27	511
Ath_circ_FC1501	2	14800559	14801483	exon	AT2G35110	-	10	924
Ath_circ_FC1502	2	14913200	14913504	exon	AT2G35490	+	3	304
Ath_circ_FC1503	2	14941253	14941540	exon	AT2G35600	-	3	287
Ath_circ_FC1504	2	14968406	14969494	exon	AT2G35630	+	2	1088
Ath_circ_FC1505	2	14970322	14971017	exon	AT2G35630	+	2	695
Ath_circ_FC1506	2	14970322	14971992	exon	AT2G35630	+	3	1670
Ath_circ_FC1507	2	14976870	14978683	exon	AT2G35630	+	11	1813
Ath_circ_FC1508	2	14981009	14981651	exon	AT2G35635	+	44	642
Ath_circ_FC1509	2	14986696	14987158	exon	AT2G35650	+	2	462
Ath_circ_FC1510	2	14986703	14987158	exon	AT2G35650	+	2	455
Ath_circ_FC1511	2	15001499	15001909	exon	AT2G35690	+	7	410
Ath_circ_FC1512	2	15001777	15002155	exon	AT2G35690	+	9	378
Ath_circ_FC1513	2	15017245	15017824	exon	AT2G35720	-	2	579
Ath_circ_FC1514	2	15029954	15030115	exon	AT2G35750	+	5	161
Ath_circ_FC1515	2	15037807	15039179	exon	AT2G35780	-	3	1372
Ath_circ_FC1516	2	15045959	15047237	exon	AT2G35800	+	2	1278
Ath_circ_FC1517	2	15054083	15054383	exon	AT2G35840	+	2	300
Ath_circ_FC1518	2	15076402	15077009	exon	AT2G35920	-	26	607
Ath_circ_FC1519	2	15120479	15122087	exon	AT2G36010	+	5	1608
Ath_circ_FC1520	2	15145406	15145616	exon	AT2G36070	-	6	210
Ath_circ_FC1521	2	15172627	15172833	intron	AT2G36170	+	35	206
Ath_circ_FC1522	2	15243535	15243866	intron	AT2G36360	-	2	331
Ath_circ_FC1523	2	15265554	15268123	exon	AT2G36390	+	10	2569
Ath_circ_FC1524	2	15305409	15306268	exon	AT2G36480	-	9	859
Ath_circ_FC1525	2	15309502	15309928	exon	AT2G36490	-	3	426
Ath_circ_FC1526	2	15321678	15322600	exon	AT2G36530	-	3	922
Ath_circ_FC1527	2	15321968	15322600	exon	AT2G36530	-	6	632
Ath_circ_FC1528	2	15339501	15341038	exon	AT2G36580	+	5	1537
Ath_circ_FC1529	2	15366495	15367302	exon	AT2G36670	-	2	807
Ath_circ_FC1530	2	15432388	15433800	exon	AT2G36810	-	6	1412
Ath_circ_FC1531	2	15445504	15445754	exon	AT2G36830	-	2	250
Ath_circ_FC1532	2	15479840	15480122	exon	AT2G36880	+	9	282
Ath_circ_FC1533	2	15480087	15480435	exon	AT2G36880	+	9	348
Ath_circ_FC1534	2	15480924	15481255	exon	AT2G36880	-	2	331
Ath_circ_FC1535	2	15502883	15503887	exon	AT2G36910	+	6	1004
Ath_circ_FC1536	2	15610117	15610540	intron	AT2G37160	+	2	423
Ath_circ_FC1537	2	15619584	15619774	exon	AT2G37190	-	2	190
Ath_circ_FC1538	2	15648031	15648605	exon	AT2G37270	-	14	574
Ath_circ_FC1539	2	15654160	15654493	exon	AT2G37280	+	2	333
Ath_circ_FC1540	2	15670294	15671185	exon	AT2G37340	-	4	891
Ath_circ_FC1541	2	15671031	15672663	exon	AT2G37340	-	3	1632
Ath_circ_FC1542	2	15694305	15695008	exon	AT2G37390	+	8	703
Ath_circ_FC1543	2	15703663	15704475	exon	AT2G37420	+	4	812
Ath_circ_FC1544	2	15723080	15723832	exon	AT2G37450	-	3	752
Ath_circ_FC1545	2	15747172	15747979	exon	AT2G37520	-	2	807
Ath_circ_FC1546	2	15752087	15752581	exon	AT2G37540	-	5	494
Ath_circ_FC1547	2	15752934	15753847	exon	AT2G37540	-	13	913
Ath_circ_FC1548	2	15807257	15807576	exon	AT2G37690	+	2	319
Ath_circ_FC1549	2	15877374	15877657	intron	AT2G37940	+	2	283
Ath_circ_FC1550	2	15910349	15910878	exon	AT2G38020	-	2	529
Ath_circ_FC1551	2	15910349	15911659	exon	AT2G38020	-	7	1310
Ath_circ_FC1552	2	15910563	15910878	exon	AT2G38020	-	42	315
Ath_circ_FC1553	2	15910958	15911450	exon	AT2G38020	-	2	492
Ath_circ_FC1554	2	15919759	15920105	exon	AT2G38040	-	2	346
Ath_circ_FC1555	2	15973475	15974805	exon	AT2G38120	+	8	1330
Ath_circ_FC1556	2	15990228	15990819	exon	AT2G38170	-	2	591
Ath_circ_FC1557	2	15990228	15991817	exon	AT2G38170	-	7	1589
Ath_circ_FC1558	2	15990943	15991817	exon	AT2G38170	-	5	874
Ath_circ_FC1559	2	15991250	15993125	exon	AT2G38170	-	5	1875
Ath_circ_FC1560	2	15991620	15992603	exon	AT2G38170	-	10	983
Ath_circ_FC1561	2	16033726	16034587	exon	AT2G38280	-	10	861
Ath_circ_FC1562	2	16130399	16130685	exon	AT2G38540	-	8	286
Ath_circ_FC1563	2	16130482	16130755	exon	AT2G38540	-	3	273
Ath_circ_FC1564	2	16130518	16130764	exon	AT2G38540	+	3	246
Ath_circ_FC1565	2	16130897	16131049	exon	AT2G38540	+	4	152
Ath_circ_FC1566	2	16148113	16149091	exon	AT2G38610	-	2	978
Ath_circ_FC1567	2	16163610	16163912	exon	AT2G38650	-	10	302
Ath_circ_FC1568	2	16211510	16211845	exon	AT2G38780	+	11	335
Ath_circ_FC1569	2	16265765	16266230	exon	AT2G38960	+	18	465
Ath_circ_FC1570	2	16292372	16292668	exon	AT2G39010	+	9	296
Ath_circ_FC1571	2	16292372	16293539	exon	AT2G39010	+	2	1167
Ath_circ_FC1572	2	16311662	16311920	intron	AT2G39080	-	12	258
Ath_circ_FC1573	2	16314083	16314373	exon	AT2G39090	-	3	290
Ath_circ_FC1574	2	16407647	16407892	intron	AT2G39290	+	9	245
Ath_circ_FC1575	2	16421372	16421591	exon	AT2G39330	-	7	219
Ath_circ_FC1576	2	16426532	16427283	exon	AT2G39340	+	13	751
Ath_circ_FC1577	2	16502658	16503745	exon	AT2G39550	+	4	1087
Ath_circ_FC1578	2	16503280	16503745	exon	AT2G39550	+	7	465
Ath_circ_FC1579	2	16513611	16514076	exon	AT2G39580	+	5	465
Ath_circ_FC1580	2	16532112	16532874	exon	AT2G39660	+	2	762
Ath_circ_FC1581	2	16534997	16536120	exon	AT2G39670	+	9	1123
Ath_circ_FC1582	2	16540239	16540412	Intergenic	n/a	-	2	173
Ath_circ_FC1583	2	16571669	16571950	exon	AT2G39730	+	5	281
Ath_circ_FC1584	2	16571908	16572353	exon	AT2G39730	+	11	445
Ath_circ_FC1585	2	16571954	16572816	exon	AT2G39730	-	3	862
Ath_circ_FC1586	2	16579590	16580052	exon	AT2G39750	-	12	462
Ath_circ_FC1587	2	16596994	16597765	exon	AT2G39795	+	6	771
Ath_circ_FC1588	2	16601322	16601866	exon	AT2G39800	-	7	544
Ath_circ_FC1589	2	16601322	16602049	exon	AT2G39800	-	2	727
Ath_circ_FC1590	2	16613842	16615133	exon	AT2G39810	+	102	1291
Ath_circ_FC1591	2	16614067	16615133	exon	AT2G39810	+	257	1066
Ath_circ_FC1592	2	16656971	16657380	exon	AT2G39890	+	2	409
Ath_circ_FC1593	2	16667669	16667990	exon	AT2G39930	-	2	321
Ath_circ_FC1594	2	16669483	16669810	intron	AT2G39930	+	4	327
Ath_circ_FC1595	2	16669924	16670305	intron	AT2G39930	+	26	381
Ath_circ_FC1596	2	16672979	16673289	exon	AT2G39940	-	4	310
Ath_circ_FC1597	2	16679656	16680190	exon	AT2G39950	-	22	534
Ath_circ_FC1598	2	16699041	16699499	exon	AT2G39990	-	5	458
Ath_circ_FC1599	2	16755627	16756014	exon	AT2G40120	-	9	387
Ath_circ_FC1600	2	16840406	16841026	exon	AT2G40320	-	3	620
Ath_circ_FC1601	2	16853938	16854654	exon	AT2G40360	-	6	716
Ath_circ_FC1602	2	16899025	16899582	exon	AT2G40460	+	8	557
Ath_circ_FC1603	2	16911699	16911968	exon	AT2G40480	-	7	269
Ath_circ_FC1604	2	16914709	16914917	exon	AT2G40490	+	4	208
Ath_circ_FC1605	2	16922931	16925679	exon	AT2G40520	+	5	2748
Ath_circ_FC1606	2	16931412	16933321	exon	AT2G40540	+	6	1909
Ath_circ_FC1607	2	16959249	16959883	exon	AT2G40630	+	4	634
Ath_circ_FC1608	2	16990454	16990706	exon	AT2G40730	-	4	252
Ath_circ_FC1609	2	17010605	17010857	exon	AT2G40760	+	5	252
Ath_circ_FC1610	2	17045364	17045730	exon	AT2G40840	+	8	366
Ath_circ_FC1611	2	17050296	17050762	exon	AT2G40840	-	11	466
Ath_circ_FC1612	2	17101981	17102821	Intergenic	n/a	-	3	840
Ath_circ_FC1613	2	17117860	17118391	exon	AT2G41020	+	4	531
Ath_circ_FC1614	2	17117860	17118614	exon	AT2G41020	+	8	754
Ath_circ_FC1615	2	17138306	17138573	exon	AT2G41100	+	60	267
Ath_circ_FC1616	2	17179008	17179486	exon	AT2G41220	+	18	478
Ath_circ_FC1617	2	17180392	17181645	exon	AT2G41220	+	12	1253
Ath_circ_FC1618	2	17180489	17180848	intron	AT2G41220	+	22	359
Ath_circ_FC1619	2	17224516	17224793	Intergenic	n/a	-	2	277
Ath_circ_FC1620	2	17224516	17224810	Intergenic	n/a	-	4	294
Ath_circ_FC1621	2	17224524	17224733	Intergenic	n/a	-	5	209
Ath_circ_FC1622	2	17224524	17224793	Intergenic	n/a	-	5	269
Ath_circ_FC1623	2	17224542	17224704	Intergenic	n/a	+	4	162
Ath_circ_FC1624	2	17224565	17224763	Intergenic	n/a	-	3	198
Ath_circ_FC1625	2	17224565	17224793	Intergenic	n/a	-	3	228
Ath_circ_FC1626	2	17376488	17377588	exon	AT2G41680	-	10	1100
Ath_circ_FC1627	2	17377285	17377588	exon	AT2G41680	-	2	303
Ath_circ_FC1628	2	17378546	17379006	exon	AT2G41680	-	4	460
Ath_circ_FC1629	2	17387527	17389491	exon	AT2G41700	-	2	1964
Ath_circ_FC1630	2	17412816	17414191	exon	AT2G41740	-	7	1375
Ath_circ_FC1631	2	17413746	17415406	exon	AT2G41740	-	9	1660
Ath_circ_FC1632	2	17430271	17430522	exon	AT2G41790	-	12	251
Ath_circ_FC1633	2	17430271	17430912	exon	AT2G41790	-	11	641
Ath_circ_FC1634	2	17431985	17432580	exon	AT2G41790	-	16	595
Ath_circ_FC1635	2	17453630	17453923	exon	AT2G41830	-	7	293
Ath_circ_FC1636	2	17514713	17514918	exon	AT2G41960	+	4	205
Ath_circ_FC1637	2	17518639	17518898	exon	AT2G41960	+	2	259
Ath_circ_FC1638	2	17592269	17592761	exon	AT2G42220	+	2	492
Ath_circ_FC1639	2	17629629	17630079	exon	AT2G42320	+	8	450
Ath_circ_FC1640	2	17698642	17700174	exon	AT2G42500	-	16	1532
Ath_circ_FC1641	2	17709676	17711466	Intergenic	n/a	-	40	1790
Ath_circ_FC1642	2	17732290	17732554	intron	AT2G42590	-	14	264
Ath_circ_FC1643	2	17732554	17733475	exon	AT2G42590	-	5	921
Ath_circ_FC1644	2	17735531	17735801	exon	AT2G42600	-	6	270
Ath_circ_FC1645	2	17735821	17736091	exon	AT2G42600	-	6	270
Ath_circ_FC1646	2	17736697	17737537	exon	AT2G42600	-	41	840
Ath_circ_FC1647	2	17779082	17779968	exon	AT2G42700	+	2	886
Ath_circ_FC1648	2	17782847	17783754	exon	AT2G42710	+	4	907
Ath_circ_FC1649	2	17793899	17794629	exon	AT2G42750	+	4	730
Ath_circ_FC1650	2	17801739	17802391	exon	AT2G42790	+	2	652
Ath_circ_FC1651	2	17815395	17815952	exon	AT2G42810	-	5	557
Ath_circ_FC1652	2	17840601	17840855	exon	AT2G42880	-	4	254
Ath_circ_FC1653	2	17911931	17912991	exon	AT2G43070	-	6	1060
Ath_circ_FC1654	2	17949312	17950007	exon	AT2G43160	+	4	695
Ath_circ_FC1655	2	17951279	17951495	intron	AT2G43160	+	2	216
Ath_circ_FC1656	2	17954031	17954231	exon	AT2G43180	-	6	200
Ath_circ_FC1657	2	18001110	18001992	exon	AT2G43330	+	2	882
Ath_circ_FC1658	2	18011306	18012603	exon	AT2G43360	-	8	1297
Ath_circ_FC1659	2	18013410	18014156	exon	AT2G43370	+	2	746
Ath_circ_FC1660	2	18026358	18029348	exon	AT2G43410	-	6	2990
Ath_circ_FC1661	2	18027928	18028904	exon	AT2G43410	-	4	976
Ath_circ_FC1662	2	18027928	18029348	exon	AT2G43410	-	10	1420
Ath_circ_FC1663	2	18028847	18029348	exon	AT2G43410	-	6	501
Ath_circ_FC1664	2	18033981	18034539	exon	AT2G43420	-	4	558
Ath_circ_FC1665	2	18055742	18055904	exon	AT2G43490	+	2	162
Ath_circ_FC1666	2	18096524	18096679	intron	AT2G43630	+	9	155
Ath_circ_FC1667	2	18159603	18159957	exon	AT2G43850	-	3	354
Ath_circ_FC1668	2	18159612	18159950	exon	AT2G43850	-	2	338
Ath_circ_FC1669	2	18185017	18186540	exon	AT2G43910	-	5	1523
Ath_circ_FC1670	2	18185349	18186540	exon	AT2G43910	-	4	1191
Ath_circ_FC1671	2	18186409	18190340	Intergenic	n/a	-	10	3931
Ath_circ_FC1672	2	18201399	18201579	exon	AT2G43950	-	2	180
Ath_circ_FC1673	2	18242239	18242671	exon	AT2G44100	+	3	432
Ath_circ_FC1674	2	18262349	18262634	exon	AT2G44160	+	33	285
Ath_circ_FC1675	2	18281226	18281744	exon	AT2G44210	+	11	518
Ath_circ_FC1676	2	18290372	18291049	exon	AT2G44240	+	4	677
Ath_circ_FC1677	2	18299217	18299567	exon	AT2G44270	-	2	350
Ath_circ_FC1678	2	18317602	18318756	exon	AT2G44350	+	2	1154
Ath_circ_FC1679	2	18376387	18376566	exon	AT2G44500	+	2	179
Ath_circ_FC1680	2	18413255	18413769	exon	AT2G44610	+	13	514
Ath_circ_FC1681	2	18417316	18417557	exon	AT2G44640	+	2	241
Ath_circ_FC1682	2	18426764	18427031	exon	AT2G44680	-	2	267
Ath_circ_FC1683	2	18432886	18433181	exon	AT2G44710	+	6	295
Ath_circ_FC1684	2	18434542	18434800	intron	AT2G44710	+	11	258
Ath_circ_FC1685	2	18434826	18436631	exon	AT2G44710	+	5	1805
Ath_circ_FC1686	2	18435991	18436631	exon	AT2G44710	+	11	640
Ath_circ_FC1687	2	18467062	18468395	exon	AT2G44800	-	10	1333
Ath_circ_FC1688	2	18518775	18519134	exon	AT2G44910	-	19	359
Ath_circ_FC1689	2	18524886	18526165	exon	AT2G44920	+	3	1279
Ath_circ_FC1690	2	18553146	18553772	exon	AT2G44980	-	3	626
Ath_circ_FC1691	2	18626568	18626820	exon	AT2G45180	-	2	252
Ath_circ_FC1692	2	18656347	18656834	exon	AT2G45240	+	2	487
Ath_circ_FC1693	2	18668011	18668571	exon	AT2G45270	+	5	560
Ath_circ_FC1694	2	18673769	18674052	exon	AT2G45290	+	6	283
Ath_circ_FC1695	2	18692229	18692454	intron	AT2G45340	+	2	225
Ath_circ_FC1696	2	18692529	18692790	exon	AT2G45340	+	16	261
Ath_circ_FC1697	2	18754041	18754380	exon	AT2G45510	+	3	339
Ath_circ_FC1698	2	18757730	18758463	exon	AT2G45540	-	3	733
Ath_circ_FC1699	2	18765109	18765829	exon	AT2G45540	-	12	720
Ath_circ_FC1700	2	18766288	18767586	exon	AT2G45540	-	7	1298
Ath_circ_FC1701	2	18766806	18767507	exon	AT2G45540	-	4	701
Ath_circ_FC1702	2	18816002	18817712	exon	AT2G45670	-	7	1710
Ath_circ_FC1703	2	18816286	18817206	exon	AT2G45670	-	2	920
Ath_circ_FC1704	2	18816286	18817712	exon	AT2G45670	-	2	1426
Ath_circ_FC1705	2	18894479	18894998	exon	AT2G45910	+	15	519
Ath_circ_FC1706	2	18894479	18896197	exon	AT2G45910	+	2	1718
Ath_circ_FC1707	2	18904716	18906626	exon	AT2G45950	-	2	1910
Ath_circ_FC1708	2	18913938	18914234	exon	AT2G45970	+	3	296
Ath_circ_FC1709	2	18969951	18970545	exon	AT2G46180	-	13	594
Ath_circ_FC1710	2	19016939	19017817	exon	AT2G46320	+	3	878
Ath_circ_FC1711	2	19042531	19042922	intron	AT2G46390	+	14	391
Ath_circ_FC1712	2	19049464	19049947	exon	AT2G46410	+	2	483
Ath_circ_FC1713	2	19107612	19107800	exon	AT2G46530	+	6	188
Ath_circ_FC1714	2	19124976	19125760	exon	AT2G46560	-	2	784
Ath_circ_FC1715	2	19149186	19150652	exon	AT2G46640	+	2	1466
Ath_circ_FC1716	2	19193447	19194652	exon	AT2G46710	+	10	1205
Ath_circ_FC1717	2	19278342	19278607	exon	AT2G46920	-	2	265
Ath_circ_FC1718	2	19301034	19301336	exon	AT2G46980	-	10	302
Ath_circ_FC1719	2	19317817	19318410	exon	AT2G47010	+	47	593
Ath_circ_FC1720	2	19344926	19345079	exon	AT2G47110	+	2	153
Ath_circ_FC1721	2	19360257	19360608	exon	AT2G47160	-	4	351
Ath_circ_FC1722	2	19395368	19396085	exon	AT2G47240	+	8	717
Ath_circ_FC1723	2	19395431	19396072	exon	AT2G47240	-	5	641
Ath_circ_FC1724	2	19400945	19401239	intron	AT2G47250	-	21	294
Ath_circ_FC1725	2	19449671	19450503	exon	AT2G47410	+	5	832
Ath_circ_FC1726	2	19450266	19452478	exon	AT2G47410	+	5	2212
Ath_circ_FC1727	2	19451333	19451639	exon	AT2G47410	+	4	306
Ath_circ_FC1728	2	19473355	19473523	exon	AT2G47450	+	2	168
Ath_circ_FC1729	2	19524885	19525874	exon	AT2G47600	-	20	989
Ath_circ_FC1730	2	19555008	19555666	exon	AT2G47710	+	6	658
Ath_circ_FC1731	2	19592315	19593106	exon	AT2G47830	-	4	791
Ath_circ_FC1732	2	19600136	19601439	exon	AT2G47860	+	2	1303
Ath_circ_FC1733	2	19608793	19609310	exon	AT2G47890	+	5	517
Ath_circ_FC1734	2	19609038	19609310	exon	AT2G47890	+	6	272
Ath_circ_FC1735	2	19619107	19619549	exon	AT2G47940	-	5	442
Ath_circ_FC1736	2	19626402	19628326	exon	AT2G47960	+	3	1924
Ath_circ_FC1737	2	19627233	19627678	exon	AT2G47960	+	6	445
Ath_circ_FC1738	2	19633098	19633732	exon	AT2G47980	+	11	634
Ath_circ_FC1739	2	19642317	19642580	exon	AT2G48010	-	5	263
Ath_circ_FC1740	2	19660731	19662015	exon	AT2G48060	-	2	1284
Ath_circ_FC1741	2	19675436	19676302	exon	AT2G48110	+	6	866
Ath_circ_FC1742	3	31760	32220	exon	AT3G01090	-	82	460
Ath_circ_FC1743	3	41627	41901	exon	AT3G01120	-	5	274
Ath_circ_FC1744	3	41692	41955	Intergenic	n/a	+	6	263
Ath_circ_FC1745	3	52154	53958	exon	AT3G01150	+	2	1804
Ath_circ_FC1746	3	92850	93111	exon	AT3G01300	+	2	261
Ath_circ_FC1747	3	97608	98829	exon	AT3G01310	-	19	1221
Ath_circ_FC1748	3	99857	100610	exon	AT3G01310	-	2	753
Ath_circ_FC1749	3	107937	109107	exon	AT3G01320	+	8	1170
Ath_circ_FC1750	3	108913	109537	exon	AT3G01320	+	6	624
Ath_circ_FC1751	3	110831	111894	exon	AT3G01320	+	2	1063
Ath_circ_FC1752	3	136172	136842	exon	AT3G01350	-	7	670
Ath_circ_FC1753	3	140716	141273	exon	AT3G01370	+	8	557
Ath_circ_FC1754	3	141431	141724	exon	AT3G01370	+	27	293
Ath_circ_FC1755	3	147727	148113	exon	AT3G01380	-	2	386
Ath_circ_FC1756	3	177820	178608	exon	AT3G01460	+	2	788
Ath_circ_FC1757	3	195178	196725	exon	AT3G01500	-	7	1547
Ath_circ_FC1758	3	199448	200009	exon	AT3G01510	+	5	561
Ath_circ_FC1759	3	209099	209478	exon	AT3G01520	+	2	379
Ath_circ_FC1760	3	213310	214789	exon	AT3G01540	-	5	1479
Ath_circ_FC1761	3	213715	213993	exon	AT3G01540	-	5	278
Ath_circ_FC1762	3	226577	227408	exon	AT3G01590	+	10	831
Ath_circ_FC1763	3	234339	235053	exon	AT3G01610	+	5	714
Ath_circ_FC1764	3	294016	294385	exon	AT3G01820	-	8	369
Ath_circ_FC1765	3	315112	315862	exon	AT3G01910	-	3	750
Ath_circ_FC1766	3	316366	316909	intron	AT3G01910	-	5	543
Ath_circ_FC1767	3	342125	342939	exon	AT3G02020	-	2	814
Ath_circ_FC1768	3	351014	351255	exon	AT3G02050	+	3	241
Ath_circ_FC1769	3	367042	367612	exon	AT3G02090	+	4	570
Ath_circ_FC1770	3	371779	372617	exon	AT3G02110	-	2	838
Ath_circ_FC1771	3	382955	383419	exon	AT3G02130	+	4	464
Ath_circ_FC1772	3	383582	383905	exon	AT3G02130	+	5	323
Ath_circ_FC1773	3	444996	446477	exon	AT3G02260	-	4	1481
Ath_circ_FC1774	3	459280	460100	exon	AT3G02290	+	4	820
Ath_circ_FC1775	3	459661	460100	exon	AT3G02290	+	12	439
Ath_circ_FC1776	3	471070	471638	exon	AT3G02320	+	12	568
Ath_circ_FC1777	3	479079	480267	exon	AT3G02350	+	3	1188
Ath_circ_FC1778	3	479554	480793	exon	AT3G02350	+	4	1239
Ath_circ_FC1779	3	503584	503904	exon	AT3G02450	-	17	320
Ath_circ_FC1780	3	503584	503908	exon	AT3G02450	-	3	324
Ath_circ_FC1781	3	510693	511237	exon	AT3G02468	+	3	544
Ath_circ_FC1782	3	523385	523850	exon	AT3G02510	-	11	465
Ath_circ_FC1783	3	523385	524409	exon	AT3G02510	-	97	1024
Ath_circ_FC1784	3	526771	527943	exon	AT3G02520	-	15	1172
Ath_circ_FC1785	3	542330	542962	exon	AT3G02560	+	2	632
Ath_circ_FC1786	3	614256	615174	exon	AT3G02830	+	22	918
Ath_circ_FC1787	3	666499	666787	exon	AT3G02950	-	2	288
Ath_circ_FC1788	3	780421	780761	exon	AT3G03310	-	16	340
Ath_circ_FC1789	3	801520	803769	exon	AT3G03380	+	2	2249
Ath_circ_FC1790	3	801520	805365	exon	AT3G03380	+	8	3845
Ath_circ_FC1791	3	805067	805327	exon	AT3G03380	-	3	260
Ath_circ_FC1792	3	812884	813646	exon	AT3G03420	+	3	762
Ath_circ_FC1793	3	838393	840100	exon	AT3G03520	-	5	1707
Ath_circ_FC1794	3	855768	856195	exon	AT3G03560	-	2	427
Ath_circ_FC1795	3	869445	870011	exon	AT3G03610	+	10	566
Ath_circ_FC1796	3	871097	871480	exon	AT3G03610	+	6	383
Ath_circ_FC1797	3	882954	883681	exon	AT3G03640	+	15	727
Ath_circ_FC1798	3	907699	908019	exon	AT3G03680	+	5	320
Ath_circ_FC1799	3	923111	924171	exon	AT3G03710	+	8	1060
Ath_circ_FC1800	3	947649	948202	exon	AT3G03770	+	6	553
Ath_circ_FC1801	3	959842	960295	exon	AT3G03780	+	3	453
Ath_circ_FC1802	3	1068785	1069199	exon	AT3G04080	-	6	414
Ath_circ_FC1803	3	1070204	1070601	exon	AT3G04080	+	11	397
Ath_circ_FC1804	3	1134444	1135342	exon	AT3G04290	-	7	898
Ath_circ_FC1805	3	1151523	1151995	exon	AT3G04340	-	10	472
Ath_circ_FC1806	3	1167578	1167989	exon	AT3G04400	+	5	411
Ath_circ_FC1807	3	1184410	1185179	exon	AT3G04450	+	16	769
Ath_circ_FC1808	3	1203188	1203767	exon	AT3G04490	+	2	579
Ath_circ_FC1809	3	1239545	1239852	exon	AT3G04590	-	4	307
Ath_circ_FC1810	3	1243132	1243842	exon	AT3G04600	+	6	710
Ath_circ_FC1811	3	1330383	1330816	exon	AT3G04840	+	42	433
Ath_circ_FC1812	3	1343721	1344013	exon	AT3G04870	+	7	292
Ath_circ_FC1813	3	1344855	1345293	exon	AT3G04870	+	5	438
Ath_circ_FC1814	3	1356333	1357093	exon	AT3G04910	+	8	760
Ath_circ_FC1815	3	1416470	1417268	exon	AT3G05070	+	4	798
Ath_circ_FC1816	3	1433867	1434113	exon	AT3G05130	-	7	246
Ath_circ_FC1817	3	1460979	1462783	exon	AT3G05165	-	8	1804
Ath_circ_FC1818	3	1461363	1462786	exon	AT3G05165	-	7	1423
Ath_circ_FC1819	3	1469937	1470272	intron	AT3G05180	-	6	335
Ath_circ_FC1820	3	1528909	1530256	exon	AT3G05350	-	21	1347
Ath_circ_FC1821	3	1541860	1542574	exon	AT3G05380	+	7	714
Ath_circ_FC1822	3	1549685	1552874	exon	AT3G05400	+	2	3189
Ath_circ_FC1823	3	1550412	1552874	exon	AT3G05400	+	2	2462
Ath_circ_FC1824	3	1564695	1565558	exon	AT3G05420	+	3	863
Ath_circ_FC1825	3	1604009	1605816	exon	AT3G05530	+	8	1807
Ath_circ_FC1826	3	1618440	1619334	exon	AT3G05580	-	20	894
Ath_circ_FC1827	3	1618774	1619334	exon	AT3G05580	-	14	560
Ath_circ_FC1828	3	1638075	1638546	exon	AT3G05630	+	4	471
Ath_circ_FC1829	3	1671696	1671940	intron	AT3G05680	-	10	244
Ath_circ_FC1830	3	1765840	1766461	exon	AT3G05910	-	2	621
Ath_circ_FC1831	3	1827593	1827852	exon	AT3G06050	-	4	259
Ath_circ_FC1832	3	1853378	1853653	exon	AT3G06130	-	13	275
Ath_circ_FC1833	3	1903690	1904246	exon	AT3G06290	-	2	556
Ath_circ_FC1834	3	1905957	1906626	exon	AT3G06290	-	2	669
Ath_circ_FC1835	3	1918487	1918991	exon	AT3G06330	+	8	504
Ath_circ_FC1836	3	1918678	1918991	exon	AT3G06330	+	95	313
Ath_circ_FC1837	3	1925328	1925847	exon	AT3G06350	-	4	519
Ath_circ_FC1838	3	1941470	1942028	exon	AT3G06400	+	10	558
Ath_circ_FC1839	3	1967240	1967514	Intergenic	n/a	-	6	274
Ath_circ_FC1840	3	1978746	1979121	exon	AT3G06450	-	5	375
Ath_circ_FC1841	3	1991232	1992013	exon	AT3G06483	-	9	781
Ath_circ_FC1842	3	2014188	2014556	exon	AT3G06500	-	5	368
Ath_circ_FC1843	3	2014434	2014928	exon	AT3G06500	+	5	494
Ath_circ_FC1844	3	2030458	2030964	exon	AT3G06530	+	4	506
Ath_circ_FC1845	3	2036027	2036588	exon	AT3G06540	-	5	561
Ath_circ_FC1846	3	2079404	2080078	exon	AT3G06650	-	5	674
Ath_circ_FC1847	3	2088648	2089182	exon	AT3G66654	+	3	534
Ath_circ_FC1848	3	2104047	2104531	exon	AT3G06660	+	12	484
Ath_circ_FC1849	3	2109690	2109946	intron	AT3G06670	-	7	256
Ath_circ_FC1850	3	2148036	2148569	exon	AT3G06810	+	4	533
Ath_circ_FC1851	3	2159150	2159500	exon	AT3G06850	-	4	350
Ath_circ_FC1852	3	2163911	2164911	exon	AT3G06860	+	10	1000
Ath_circ_FC1853	3	2173262	2174227	exon	AT3G06880	-	7	965
Ath_circ_FC1854	3	2193432	2194234	exon	AT3G06950	+	9	802
Ath_circ_FC1855	3	2223765	2224237	exon	AT3G07030	-	5	472
Ath_circ_FC1856	3	2231318	2232137	exon	AT3G07050	-	3	819
Ath_circ_FC1857	3	2243180	2243526	exon	AT3G07090	-	13	346
Ath_circ_FC1858	3	2277293	2278167	exon	AT3G07160	-	4	874
Ath_circ_FC1859	3	2279411	2279729	Intergenic	n/a	-	16	318
Ath_circ_FC1860	3	2280540	2281025	intron	AT3G07170	+	4	485
Ath_circ_FC1861	3	2294409	2294856	intron	AT3G07210	-	15	447
Ath_circ_FC1862	3	2319614	2320323	Intergenic	n/a	-	4	709
Ath_circ_FC1863	3	2328834	2329323	exon	AT3G07310	+	4	489
Ath_circ_FC1864	3	2453356	2454216	exon	AT3G07670	+	3	860
Ath_circ_FC1865	3	2492868	2494557	exon	AT3G07810	+	3	1689
Ath_circ_FC1866	3	2494557	2495051	intron	AT3G07810	+	10	494
Ath_circ_FC1867	3	2561074	2561426	exon	AT3G08020	-	4	352
Ath_circ_FC1868	3	2641467	2642239	exon	AT3G08690	+	7	772
Ath_circ_FC1869	3	2649783	2650613	exon	AT3G08720	-	8	830
Ath_circ_FC1870	3	2664549	2664784	exon	AT3G08770	+	2	235
Ath_circ_FC1871	3	2690717	2691071	exon	AT3G08850	-	4	354
Ath_circ_FC1872	3	2714947	2715261	exon	AT3G08930	+	12	314
Ath_circ_FC1873	3	2750844	2751311	exon	AT3G09010	+	6	467
Ath_circ_FC1874	3	2783300	2783483	exon	AT3G09090	-	10	183
Ath_circ_FC1875	3	2788724	2789568	exon	AT3G09100	-	30	844
Ath_circ_FC1876	3	2790073	2790861	exon	AT3G09100	-	3	788
Ath_circ_FC1877	3	2791809	2792308	exon	AT3G09100	-	5	499
Ath_circ_FC1878	3	2823392	2823993	exon	AT3G09200	-	18	601
Ath_circ_FC1879	3	2824833	2825010	exon	AT3G09200	-	2	177
Ath_circ_FC1880	3	2874547	2875167	exon	AT3G09360	+	3	620
Ath_circ_FC1881	3	2954007	2954353	exon	AT3G09630	-	5	346
Ath_circ_FC1882	3	2954915	2955292	exon	AT3G09630	-	8	377
Ath_circ_FC1883	3	2972283	2972770	exon	AT3G09690	+	2	487
Ath_circ_FC1884	3	3041338	3041817	exon	AT3G09920	-	6	479
Ath_circ_FC1885	3	3057474	3058559	exon	AT3G09940	-	3	1085
Ath_circ_FC1886	3	3058232	3058486	intron	AT3G09940	-	7	254
Ath_circ_FC1887	3	3138059	3138552	exon	AT3G10150	-	2	493
Ath_circ_FC1888	3	3139545	3139917	exon	AT3G10160	-	8	372
Ath_circ_FC1889	3	3147359	3148122	exon	AT3G10180	-	11	763
Ath_circ_FC1890	3	3147585	3148122	exon	AT3G10180	-	6	537
Ath_circ_FC1891	3	3169616	3170449	exon	AT3G10250	-	7	833
Ath_circ_FC1892	3	3171846	3172253	exon	AT3G10260	-	12	407
Ath_circ_FC1893	3	3174283	3175273	exon	AT3G10270	-	3	990
Ath_circ_FC1894	3	3200753	3201101	exon	AT3G10330	+	3	348
Ath_circ_FC1895	3	3209688	3210384	exon	AT3G10350	+	2	696
Ath_circ_FC1896	3	3226995	3227507	exon	AT3G10380	-	18	512
Ath_circ_FC1897	3	3236421	3236965	exon	AT3G10410	-	12	544
Ath_circ_FC1898	3	3237155	3237530	exon	AT3G10410	-	2	375
Ath_circ_FC1899	3	3237453	3237675	exon	AT3G10410	-	2	222
Ath_circ_FC1900	3	3241633	3242200	exon	AT3G10420	-	5	567
Ath_circ_FC1901	3	3324258	3324610	exon	AT3G10640	-	3	352
Ath_circ_FC1902	3	3339811	3340244	exon	AT3G10690	-	27	433
Ath_circ_FC1903	3	3399982	3400433	exon	AT3G10860	-	28	451
Ath_circ_FC1904	3	3433522	3434446	exon	AT3G10970	-	2	924
Ath_circ_FC1905	3	3468443	3468929	exon	AT3G11070	+	2	486
Ath_circ_FC1906	3	3483576	3484332	exon	AT3G11130	-	7	756
Ath_circ_FC1907	3	3483846	3484332	exon	AT3G11130	-	10	486
Ath_circ_FC1908	3	3484084	3484518	exon	AT3G11130	+	11	434
Ath_circ_FC1909	3	3485227	3485435	exon	AT3G11130	+	3	208
Ath_circ_FC1910	3	3486103	3487109	exon	AT3G11130	-	6	1006
Ath_circ_FC1911	3	3529565	3530304	exon	AT3G11270	+	4	739
Ath_circ_FC1912	3	3536431	3536935	exon	AT3G11290	-	5	504
Ath_circ_FC1913	3	3610704	3611250	exon	AT3G11470	-	3	546
Ath_circ_FC1914	3	3632815	3633237	exon	AT3G11540	+	2	422
Ath_circ_FC1915	3	3633394	3634416	exon	AT3G11540	+	27	1022
Ath_circ_FC1916	3	3633394	3635113	exon	AT3G11540	+	37	1719
Ath_circ_FC1917	3	3634287	3635113	intron	AT3G11540	+	15	826
Ath_circ_FC1918	3	3639435	3640198	exon	AT3G11560	-	3	763
Ath_circ_FC1919	3	3682500	3682982	exon	AT3G11670	-	3	482
Ath_circ_FC1920	3	3707789	3708115	exon	AT3G11720	-	5	326
Ath_circ_FC1921	3	3733302	3734198	exon	AT3G11830	+	5	896
Ath_circ_FC1922	3	3766605	3767713	exon	AT3G11910	-	6	1108
Ath_circ_FC1923	3	3791254	3791690	exon	AT3G11960	+	4	436
Ath_circ_FC1924	3	3795191	3796093	exon	AT3G11964	-	10	902
Ath_circ_FC1925	3	3804676	3805570	exon	AT3G11964	-	6	894
Ath_circ_FC1926	3	3823893	3824252	intron	AT3G12010	+	2	359
Ath_circ_FC1927	3	3831468	3831959	exon	AT3G12020	+	4	491
Ath_circ_FC1928	3	3832712	3833452	exon	AT3G12020	+	2	740
Ath_circ_FC1929	3	3860454	3860624	exon	AT3G12120	-	2	170
Ath_circ_FC1930	3	3860555	3861494	exon	AT3G12120	+	10	939
Ath_circ_FC1931	3	3860560	3861104	exon	AT3G12120	+	11	544
Ath_circ_FC1932	3	3860560	3861311	exon	AT3G12120	+	2	751
Ath_circ_FC1933	3	3860562	3861542	exon	AT3G12120	+	4	980
Ath_circ_FC1934	3	3860562	3863027	Intergenic	n/a	+	6	2465
Ath_circ_FC1935	3	3860566	3861221	exon	AT3G12120	+	3	655
Ath_circ_FC1936	3	3860969	3861211	exon	AT3G12120	+	2	242
Ath_circ_FC1937	3	3875543	3875746	exon	AT3G12145	+	2	203
Ath_circ_FC1938	3	3917900	3918234	exon	AT3G12280	-	14	334
Ath_circ_FC1939	3	3922144	3922438	intron	AT3G12300	-	8	294
Ath_circ_FC1940	3	3924008	3924776	exon	AT3G12320	+	3	768
Ath_circ_FC1941	3	3980258	3980947	exon	AT3G12550	+	8	689
Ath_circ_FC1942	3	4050739	4050958	exon	AT3G12740	+	5	219
Ath_circ_FC1943	3	4055365	4056120	exon	AT3G12760	+	14	755
Ath_circ_FC1944	3	4062316	4062478	exon	AT3G12780	-	4	162
Ath_circ_FC1945	3	4062845	4063093	exon	AT3G12780	+	5	248
Ath_circ_FC1946	3	4151036	4151312	exon	AT3G12980	+	2	276
Ath_circ_FC1947	3	4151607	4153835	exon	AT3G12980	+	6	2228
Ath_circ_FC1948	3	4173865	4174517	exon	AT3G13040	-	26	652
Ath_circ_FC1949	3	4283021	4283777	Intergenic	n/a	+	37	756
Ath_circ_FC1950	3	4307920	4308280	exon	AT3G13300	+	4	360
Ath_circ_FC1951	3	4307920	4308482	exon	AT3G13300	+	4	562
Ath_circ_FC1952	3	4320515	4321715	exon	AT3G13330	-	10	1200
Ath_circ_FC1953	3	4321433	4323211	exon	AT3G13330	-	23	1778
Ath_circ_FC1954	3	4387214	4387911	exon	AT3G13460	-	18	697
Ath_circ_FC1955	3	4417070	4417877	exon	AT3G13530	-	5	807
Ath_circ_FC1956	3	4417070	4418142	exon	AT3G13530	-	3	1072
Ath_circ_FC1957	3	4470790	4473076	exon	AT3G13670	+	2	2286
Ath_circ_FC1958	3	4511704	4512217	exon	AT3G13750	+	4	513
Ath_circ_FC1959	3	4511704	4512466	exon	AT3G13750	+	5	762
Ath_circ_FC1960	3	4544953	4545917	exon	AT3G13810	+	5	964
Ath_circ_FC1961	3	4562261	4563297	exon	AT3G13860	-	13	1036
Ath_circ_FC1962	3	4593351	4593782	exon	AT3G13920	-	4	431
Ath_circ_FC1963	3	4628774	4629418	exon	AT3G13990	-	5	644
Ath_circ_FC1964	3	4637142	4638044	exon	AT3G14010	+	11	902
Ath_circ_FC1965	3	4651662	4652427	exon	AT3G14050	-	2	765
Ath_circ_FC1966	3	4667778	4668351	intron	AT3G14080	+	5	573
Ath_circ_FC1967	3	4674900	4675550	exon	AT3G14100	+	6	650
Ath_circ_FC1968	3	4712828	4714371	exon	AT3G14200	-	18	1543
Ath_circ_FC1969	3	4716374	4717665	exon	AT3G14205	-	17	1291
Ath_circ_FC1970	3	4716624	4719293	exon	AT3G14205	-	11	2669
Ath_circ_FC1971	3	4718415	4719293	exon	AT3G14205	-	2	878
Ath_circ_FC1972	3	4733353	4733766	exon	AT3G14220	+	4	413
Ath_circ_FC1973	3	4764783	4765466	exon	AT3G14290	+	2	683
Ath_circ_FC1974	3	4773831	4774589	exon	AT3G14310	-	3	758
Ath_circ_FC1975	3	4784395	4785105	exon	AT3G14350	-	9	710
Ath_circ_FC1976	3	4807394	4807815	exon	AT3G14390	+	8	421
Ath_circ_FC1977	3	4818650	4819027	exon	AT3G14415	+	6	377
Ath_circ_FC1978	3	4818650	4819381	exon	AT3G14415	+	6	731
Ath_circ_FC1979	3	4818654	4819375	exon	AT3G14415	-	4	721
Ath_circ_FC1980	3	4819138	4819583	exon	AT3G14415	+	2	445
Ath_circ_FC1981	3	4819458	4820291	exon	AT3G14415	+	11	833
Ath_circ_FC1982	3	4821787	4822309	exon	AT3G14420	+	3	522
Ath_circ_FC1983	3	4822828	4823630	exon	AT3G14420	+	2	802
Ath_circ_FC1984	3	4915671	4916353	exon	AT3G14620	+	2	682
Ath_circ_FC1985	3	4938105	4938353	exon	AT3G14690	+	7	248
Ath_circ_FC1986	3	4947156	4947901	exon	AT3G14720	+	42	745
Ath_circ_FC1987	3	4947156	4948365	exon	AT3G14720	+	13	1209
Ath_circ_FC1988	3	4947692	4948365	exon	AT3G14720	+	4	673
Ath_circ_FC1989	3	4983955	4984325	intron	AT3G14830	+	8	370
Ath_circ_FC1990	3	4991380	4991766	exon	AT3G14840	+	12	386
Ath_circ_FC1991	3	5009358	5009640	exon	AT3G14890	+	4	282
Ath_circ_FC1992	3	5041373	5041882	exon	AT3G14980	-	2	509
Ath_circ_FC1993	3	5047634	5048711	exon	AT3G14990	+	4	1077
Ath_circ_FC1994	3	5048353	5048711	exon	AT3G14990	+	11	358
Ath_circ_FC1995	3	5062757	5062986	exon	AT3G15030	+	2	229
Ath_circ_FC1996	3	5091300	5091762	exon	AT3G15120	-	6	462
Ath_circ_FC1997	3	5116715	5117131	intron	AT3G15190	+	3	416
Ath_circ_FC1998	3	5195566	5195827	exon	AT3G15380	+	21	261
[truncated: 3,863 more rows]

## Sheet: sequence
Sequences of circRNAs
>Ath_circ_FC0001	1:382802|383130
TGATTTATTCAGAGGAGGATCGGAAGCTCAACAAAGATATTACTATTGGTCTTATCCAGCGTGAGTTGCTTAGCCTAGCGGAGTACAATGTCCACATGGCGAAGCATCTTGATGGAGGGAGAAACAGGACCGCAACTGACTTTGCTATTTCTCTACTCCAATCCTTGGTCACTGAGGAGTCGAGTGTCATTTCAGAGCTCCACAGTCTTGTTGATGCGCTGGCAAAGG
>Ath_circ_FC0002	1:454621|455040
GTGATCCATACTTTGACAATACTGGTTGCTCTCACCCGGGATGTGAACCCACTTACCCTACACCAAAATGTGAGAGGAAATGTGTAAGCAGAAACCAGCTATGGGGTGAATCAAAACACTATGGTGTCGGCGCATACAGAATCAATCCTGACCCTCAAGACATTATGGCTGAGGTTTACAAGAATGGACCTGTCGAGGTTGCTTTTACCGTTTACGAGGACTTTGCACATTACAAATCAGGAGTATACAAGTACATAACGGGTACTAAGATTGGAGGTCATGCAGTTAAGCTCATTGGCTGGGGAACTTCTGATGACGGCGAAGATTATTGGG
>Ath_circ_FC0003	1:1507528|1507806
ATTTTGATGTAGCTGTAGGAGATATCACAATCGTCACAAACAGAACAAGATATGTAGATTTCACACAACCGTTTATAGAATCAGGGCTTGTGGTGGTGGCTCCGGTTAAGGAGGCCAAGTCTAGTCCTTGGTCATTCCTGAAACCATTCACTATAGAGATGTGGGCTGTCACTGGAGGCTTCTTTCTCTTTGTGGGAGCCATGGTCTGGATTCTCGAACACCGCTTCAACCAAGAATTCCGTGGCCCTCCTAGGCGTCAACTCATTACCATCTTCTGG
>Ath_circ_FC0004	1:1631578|1631842
TGGTGTTCAGGCTGATTTTGATATCCCAAGTTGCGCCACTGTGCAATGGTCATTCCATGGAAAACGACAACACTAATGTAAGAATCCAACAGGAGGATACGGTCTGCACCAATGGAAGCAACATCCAACAATGCAGGTTGAGGTAGTGAGTTAAACGAATATGTTGTTAGAGATGGCTGAATCATAACAGCTGCGTTCGAAATATTTTCTCGGTTTAATAGCATGCGGTTGTAAGCAGTTTCGTCTGGACTATTGTTGAACACC
>Ath_circ_FC0005	1:4876360|4876767
CTTGATCCAGGAACAAAATCTCCGCCTTATCGTCCAAGGTCAGTTTCTCAACGTCGATTCCTAAAAACGGTATGACTGCCATCTCGGTTAATCCTGTCAAAACAAAACCTGCCCTTGATCCAGGAACAAAATCTCCGCCTTATCGTCCAAGGTCAGTTTCTCAACGTCGATTCCTAAAAACGGTATGACTGCCATCTCGGTTAATCCTGTCAAAACAAAACTGCCTGGGAACAAAATTAATCTCACTCCATGCATTACACAGAGAATAGTCACTGAACATTAAACTATTTAACCATAACAGAGAGATTATCTTTCAGATCAGTCTACTCAACCATCACATTTATCTTAGCACACAGTCTATGTACTTTCATCAAACTCCAACCCTAAAGTCATCAAAAG…
>Ath_circ_FC0006	1:5297906|5298178
AGGCCATGGTGAATCTGAGTGGCGTCGAGCTGTGATCCGTCCACTGCTGAGAGCGGGAGGTGATCGCTGCTCTGTGAAACCAGCCTCACGCATTGCCCTCCACTGCAAGAACCGCCTGAGCCAAGCCTTCGCTTAACACACACGGATCACTCTCAGCTTGGACTGGGCAGCCCGGAACAATGCCACAACAGATCCGACCCGTGGGCCGAGCCAGTGTTCCACCAACTTATTGTCCCCACACGGGTCACAAGCCCACGTTACTGAGCTCGACG
>Ath_circ_FC0007	1:5297909|5298163
CCATGGTGAATCTGAGTGGCGTCGAGCTGTGATCCGTCCACTGCTGAGAGCGGGAGGTGATCGCTGCTCTGTGAAACCAGCCTCACGCATTGCCCTCCACTGCAAGAACCGCCTGAGCCAAGCCTTCGCTTAACACACACGGATCACTCTCAGCTTGGACTGGGCAGCCCGGAACAATGCCACAACAGATCCGACCCGTGGGCCGAGCCAGTGTTCCACCAACTTATTGTCCCCACACGGGTCACAAGCCCACG
>Ath_circ_FC0008	1:5297909|5298178
CCATGGTGAATCTGAGTGGCGTCGAGCTGTGATCCGTCCACTGCTGAGAGCGGGAGGTGATCGCTGCTCTGTGAAACCAGCCTCACGCATTGCCCTCCACTGCAAGAACCGCCTGAGCCAAGCCTTCGCTTAACACACACGGATCACTCTCAGCTTGGACTGGGCAGCCCGGAACAATGCCACAACAGATCCGACCCGTGGGCCGAGCCAGTGTTCCACCAACTTATTGTCCCCACACGGGTCACAAGCCCACGTTACTGAGCTCGACG
>Ath_circ_FC0009	1:5297936|5298122
TGTGATCCGTCCACTGCTGAGAGCGGGAGGTGATCGCTGCTCTGTGAAACCAGCCTCACGCATTGCCCTCCACTGCAAGAACCGCCTGAGCCAAGCCTTCGCTTAACACACACGGATCACTCTCAGCTTGGACTGGGCAGCCCGGAACAATGCCACAACAGATCCGACCCGTGGGCCGAGCCAGTG
>Ath_circ_FC0010	1:5297960|5298163
GGGAGGTGATCGCTGCTCTGTGAAACCAGCCTCACGCATTGCCCTCCACTGCAAGAACCGCCTGAGCCAAGCCTTCGCTTAACACACACGGATCACTCTCAGCTTGGACTGGGCAGCCCGGAACAATGCCACAACAGATCCGACCCGTGGGCCGAGCCAGTGTTCCACCAACTTATTGTCCCCACACGGGTCACAAGCCCACG
>Ath_circ_FC0011	1:5297966|5298163
TGATCGCTGCTCTGTGAAACCAGCCTCACGCATTGCCCTCCACTGCAAGAACCGCCTGAGCCAAGCCTTCGCTTAACACACACGGATCACTCTCAGCTTGGACTGGGCAGCCCGGAACAATGCCACAACAGATCCGACCCGTGGGCCGAGCCAGTGTTCCACCAACTTATTGTCCCCACACGGGTCACAAGCCCACG
>Ath_circ_FC0012	1:5297990|5298163
CTCACGCATTGCCCTCCACTGCAAGAACCGCCTGAGCCAAGCCTTCGCTTAACACACACGGATCACTCTCAGCTTGGACTGGGCAGCCCGGAACAATGCCACAACAGATCCGACCCGTGGGCCGAGCCAGTGTTCCACCAACTTATTGTCCCCACACGGGTCACAAGCCCACG
>Ath_circ_FC0013	1:5297990|5298178
CTCACGCATTGCCCTCCACTGCAAGAACCGCCTGAGCCAAGCCTTCGCTTAACACACACGGATCACTCTCAGCTTGGACTGGGCAGCCCGGAACAATGCCACAACAGATCCGACCCGTGGGCCGAGCCAGTGTTCCACCAACTTATTGTCCCCACACGGGTCACAAGCCCACGTTACTGAGCTCGACG
>Ath_circ_FC0014	1:5566448|5566862
ATGAAAAGTCAGAAACAAGGAACGCTGGACTTCCCCCAGTTGGCCCGTCTCTGGCAGATTACGACACGAGTGGCTTGCAGGTCATTATGAATGACGATCTCGAGGAGCTAAAGGAGCTTGGTTCTGGCACATTCGGTACAGTGTATCATGGTAAATGGAGAGGATCAGATGTTGCCATCAAAAGGATAAAGAAGAGTTGCTTTGCTGGCCGATCATCTGAGCAAGAAAGATTAG
>Ath_circ_FC0015	1:7018031|7018441
TACTGAAAACGCCTGTGTCATTGGACATGCTTGGCCGCATATTTAACGGCTCGGGAAAGCCAATTGATAATGGCCCTCCTATTTTGCCAGAGGCATACCTTGATATTTCTGGAAGTTCAATCAACCCCAGTGAAAGAACCTACCCTGAAGAGATGATACAAACGGGGATTTCTACCATTGATGTCATGAACTCCATTGCTCGTGGACAGAAGATTCCTCTTTTCTCTGCTGCTGGTCTACCTCATAATGAGATTGCTGCTCAAATTTGTCGTCAGGCTGGACTTGTGAAGCGGTTGGAAAAGACTGAGAACTTAATTCAGGAGG
>Ath_circ_FC0016	1:11333026|11333248
TGCTTATCGAATTGGCTCTGGTTTTCAAAGGTTCCATCAAAATCATCAATATCATCTTCTTCCTCCTCCAGAATTTTCTGCTCCTCTCCAGCAGTCGCAGCGCCGGCAACAGCAAAAGCGGCGCTACTAGGGTTTCTCTCGGCGTTCTCTTCATCAGCAACTTCCTTTTGTTGGGCAAGAGCTTGTTTCATGATCTTCTCGCTCATACCAGCTTCAATCAAC
>Ath_circ_FC0017	1:12350713|12350970
AGGAGTATCAACAACATTAATGATATCACCATCTTCTTGAACAACTCTCTGTGACTCGCACGTGCTTGTCACTCCTACAGTTCTAGCTCTTGACCTAAAAGCTTTCCTCCCAAGGATACTGTTACCTGTCGCACTCTTTCCGTTTCCAGTACGGCCCACAAGAACTAGGGTTCTTTTAGGGTTTGATGATGACGCAAATTCCCAATCATCTTCCATCATATCTCCACCCATGTCCAACAAACTCATATACCCTTATC
>Ath_circ_FC0018	1:17179609|17179940
TTAGCTGGAGATTACGGGTTTGACCCACTCGGGTTAGGAGAGGATCCGGAAAGCTTGAAGTGGTATGTTCAAGCAGAGCTTGTTCACTCTCGTTTCGCTATGCTCGGTGTTGCAGGAATACTCTTCACTGATGTCCTTCGGACCACAGGGATTCGTAATTTACCGGTTTGGTATGAAGCTGGAGCTGTGAAATTTGATTTTGCTAGTACAAAAACTCTCATAGTTGTACAGTTTCTACTTATGGGG
>Ath_circ_FC0019	1:24047380|24047963
TGCACGGATACACCAGCTTGAATAGTACAAGTCGACTCGCCTTGGCTTGTTTTGTCTAGGTACAGACGGGTATTGTACTCCCTTAGTAATGCAGTAAAAGACTCGGCCAGCATCCCATATACGACGGCCTATAATATACTCCCTGTCGCTACAAAAGAAGGGGAACTTTCGCACCCATTGCACAACCATAGTGCCCGTGTCCTTGCAACGCTCGAGAGTAGAAGAATACAAAAGCATATCATCCCACTTGGAACGGAACTCATCATCCCAAAAGAAGTCCCTGACCATCTCGGGAGTGGCATCCTCAAACACAGTTCTGCTACGGTACTGGGGAGGCCCATTC
>Ath_circ_FC0020	1:24047620|24047963
TTAGTAATGCAGTAAAAGACTCGGCCAGCATCCCATATACGACGGCCTATAATATACTCCCTGTCGCTACAAAAGAAGGGGAACTTTCGCACCCATTGCACAACCATAGTGCCCGTGTCCTTGCAACGCTCGAGAGTAGAAGAATACAAAAGCATATCATCCCACTTGGAACGGAACTCATCATCCCAAAAGAAGTCCCTGACCATCTCGGGAGTGGCATCCTCAAACACAGTTCTGCTACGGTACTGGGGAGGCCCATTC
>Ath_circ_FC0021	1:25494907|25495509
AAGCAATCCTTGTGAACTGCAGCAGAGGTCCTGTGATCGATGAGGCAGCTTTGGTCGAACATCTCAAAGAGAACCCGATGTTCCGAGTTGGTCTCGATGTGTTCGAGGAAGAGCCATTCATGAAACCAGGGCTTGCTGATACGAAAAACGCTATTGTTGTTCCTCACATTGCTTCTGCTTCCAAGGGGACTCGTGAAGGAATGGCTACGCTTGCAGCTCTCAACGTCCTCGGAAGAGTCAAAGGGTACCCGATTTGGCATGACCCGAACCGAGTCGATCCATTCTTGAACGAAAACGCTTCACCGCCCAATGCCAGTCCAAGCATCGTCAACTCAAAGGCCTTAGG
>Ath_circ_FC0022	1:27248715|27249161
TACCAACTAAACTGCAAAAAGCATAAGGTGGATGAGTACTCTCGAAGACCTCGCGTGTATGCTAAACAGCCCCTTACTGTTTGTTTATCAAACCTGTCTAACGAAGAGGTCTTCAAAGACGAGGACGAAGCATTATCAAAATCTATATTTGGTGGCAGTATGAATACATACAAGACCAGAGTCATTCACTTTGGTCAGATGGAACGTGTAATGCAAGGTTCGGTCCCTTCCTTCATCCCTAGAAACCGAACAAGACTGGTGATGTCAGAGAAGGCCGTCGATGGGACAGTAGCATGGTATCAAGGGGACGTAGATGAAGGGGATGTTTTTCAGGCTGAAGATTTTCTCTTAGCGTTGCCCAATACAG
>Ath_circ_FC0023	1:29861643|29861927
AACAACTCATGACGAGGAAGTGTTCGGTTTCCATAGCGACAATTCTCCATGTCATGGCTTCGAAGAGGTCTTAGCATGTTACAAGAGAATTGCACCCAACTTGCGTCTATCAGGGCCAACGTCGTATGGACCGCTCATCGATGCTGCTGTCGACATTGTGGAGAAGAACAACGGACAATTCCATGTTCTGGTGATTGTTGCAGATGGACAGG
>Ath_circ_FC0024	1:30090398|30090595
TGGATATGGCTGAGGAATGCATGAGGCATGCTATGGATTTGAGTGGTCTGCTGCTGCTTTATTCTTCATTGGGAGATGCAGATGGAATGATGAAGCTGGCAGCACTTGCAAAAGAGCAAGGAAAGAACAATGTCGCTTTTCTTTGCTTGTTCATGTTGGGTCAAGTAGAAGACTGCCTGCATCTGTTGGTGGAAAGG
>Ath_circ_FC0025	1:30312631|30312873
TTCGGTGAAGAGTGTAACCACGAAACCGACTGTACACAAGATTGATTCTGTGAGGAAAGGAACCATCCCTGTGTATGAATATCAATTGCTGGAATCTGCAACAAACAAGTTTAGTGATAGTAATGTGTTGAGCCGAGGTGGTCGTGGATGCCTTTACAGAGCTTGTCTCGATGAAAAATCCTCAGTCACTGTGAAGAAACTTGATGGCGGTGGGGAGACAGACATTGAAAAACAGTTTGAGG
>Ath_circ_FC0026	1:30349031|30349237
AGCAAAGAGTAGAGAGATAATGGCTGAGGAAGAAGCTAAGGGTTTGGATTACATACCGGAGATAGTACTGAAGAAGAGGAAGAACAGAGATGAGCTTGCCTTTATCAGGAAGAAGCAACTTGAGTTGGGTAATTCCGGCAAGAAGAAGAAGAAAGTCTCTGATATCAAACGTCCTGAAGATTTTGTTCATGAGTTCAGGGCTAAGG
>Ath_circ_FC0027	1:30373642|30373879
GAGGCAATGATGATTAACTTTCCAGCTCCAGCTGAACCACCGATGAGAGCAACAATTAGACTCGGGATTATAGCTAAACATCTTGTTAGTAAGTTTCTGAGCCATGGCTCGAGTCTGAGATCAAGAAAGCCCTGCATTACATATTGTCCAGCATAAGTTCCGGTTATCGTCGAGCTCTGACCAGAAGCAAGAAGCGCGATTGCAAATAGCTTTGAGCTCCATTTTCCCACAACGTTC
>Ath_circ_FC0028	1:30373956|30374200
CGTAGCAGAAACGAAGCCTTGTTTAAGTCCAAATCCTCACAATTAGCTCGATCTTCAGGGCTTAAGTTGGGGGCATTACAAACAGCCCCGCTTACTGATATTACAGAGACGTTTATGAGAAAGGCCACCATTAGAGCCAATCCACTTTCTATCAAGTAAAACCTGCAAGCTTCCTTGATACCAGAAGCGGAACGAGGGATTTTCCTCGAGAGAACCAAGGCCGAGTGGAGGAAGAGATTATGCC
>Ath_circ_FC0029	2:134090|134273
TTCTCGGCATATTCCTTGGAGTATTGCTCGGCTCTTTTGAAGATAAGCTTCCTGTTCTCGGCGTTCTTCTTCTTGGCGGCTTCAACATTCTGCTTCTTCTCCAAAGCCCATTCCTCCTCTCTCTTCCTCTTCTTCAACACCGACTCTGGAACTACAACCTTTGACTCAACCATTTCCGAATCC
>Ath_circ_FC0030	2:2184885|2185057
CAGAACGGTGGGAAGTACGGTGAAGACCCGGCCGAGGAGTCAGTACCCGACCGTAAACGGATCCGGGGGTTTGGATCCGGATACGAGTTCGTGTTTGACTGATCGGGGATTGGGAGATTTCACCGGATGCATCGTCGTTCAGTCCGTTGTTGTGTAAAGTGTCATACGGCAC
>Ath_circ_FC0031	2:2925885|2926336
TAATTACACTCTCCATAACTGGAGCACTGAATACAGTATTGTCGGAACAACATAAACAAGAAATGCGCCGTTATCTCTATAATCACCAGGATGAGGACGGAGGTTGGGGTTTACATATTGAGGGCCCTAGCACCATGTTTGGGTCTGTGTTGAACTATGTTACTCTAAGGTTGCTTGGAGAAGGACCTAACGATGGAGATGGAGATATGGAGAAAGGACGAGACTGGATACTAAATCATGGTGGTGCTACCAATATTACATCTTGGGGGAAAATGTGGCTATCGG
>Ath_circ_FC0032	2:4485014|4486252
GCAGATTTCATGTAGTGATCAAGCTCTTCTCTCTCTATTCTAGAGAAACTTCATACACAAACACAACTTTCAACTTTCAGGACCGTTCGAAGAAACTGAAATTAAAACATGGAAAGGTTCCAGTGGGGAACATCACCGTTGATATGGTATGGATTCTAATGTTTTTTGTGATTACACAAAGGCTTTATCTTTTAAACATACTCGTATATATAGTTTTACATGTGGTATTTGTGAAGGTACTTGGTGGAATGAGAGGGATGACCGGATTACACAATCGTAACCTCATTGCTTGATGCAGATGAGGTATGGTTATAAATTTGAATCATATAGATAATCACAAGCTTTTGTTTCAAACTGGGAGTAGATAATTAAATCATATTATTTTTTCAAAATTTCTGT…
>Ath_circ_FC0033	2:4485095|4486252
ACCGTTCGAAGAAACTGAAATTAAAACATGGAAAGGTTCCAGTGGGGAACATCACCGTTGATATGGTATGGATTCTAATGTTTTTTGTGATTACACAAAGGCTTTATCTTTTAAACATACTCGTATATATAGTTTTACATGTGGTATTTGTGAAGGTACTTGGTGGAATGAGAGGGATGACCGGATTACACAATCGTAACCTCATTGCTTGATGCAGATGAGGTATGGTTATAAATTTGAATCATATAGATAATCACAAGCTTTTGTTTCAAACTGGGAGTAGATAATTAAATCATATTATTTTTTCAAAATTTCTGTTATATAGATTGAAGGCTGAAGAACTGATGGCTTAAAGGACGAGTGAAGGCTGTTACCTCCGGAGACTGCTTAGTGATCACG…
>Ath_circ_FC0034	2:7244814|7245074
CGACGACGGGGATGCGTGTGACGGATGAGTGTACGAGTTCATTCATGGACATGAAATGGAAGAAAGTTCATAGATACATCGTTTTCAAGATCGAAGAGAAGTCACGTAAAGTCACCGTCGATAAAGTCGGCGGCGCCGGTGAAAGCTACCACGATCTCGAAGATTCTTTACCGGTGGATGATTGTCGCTACGCTGTCTTTGATTTCGACTTTGTCACCGTCGATAACTGCCGCAAGAGCAAGATCTTCTTCATTGCATGG
>Ath_circ_FC0035	2:12379091|12379633
TTTTGATGTTTGATTCTGTGAATCGAAGAACATGTTTGCATTACGCTGCTTATTATGGACATGCTAATTGTGTTCAAGCTATTCTCTCTGCTGCTCAATCAAGTCCTGTTGCTGTCCATTGGGGATATGCGAGATTTGTGAACATAAGAGATGATAAAGGAGCGACTCCGTTGCATTTAGCTGCTCGACAGAGACGACCTGAATGTGTGAATGTTTTGTTGGATAGTGGTTCTCTTGTTTGTGCATCTACTAGTGTATATGGGTCTCCAGGAAGCACACCTCTTCATTTAGCAGCTAGAAGTGGATCTATAGATTGTGTCAGAAAGTTGCTTGCTTGGGGTGCTGATCGTCTTCAACGAGACGCTTCTGGG
>Ath_circ_FC0036	2:13563445|13563811
CGCAAAAACTCTTGCAGGAGGCATTGTCTTTTCTGCAGACTCTGTCTGTCTTCGAAGAGTTTCATTTTCTGACTCTAGAATTGCAACCTTATCCTTCAGGCTGTTTAACTCTCCAATCTCTTCAACGCTTGTTGAAGCGGCCAAAGCCTGCTGACGCAAAACCTGATTTTCGGATTCAAGGTTTGACAGG
>Ath_circ_FC0037	2:13772415|13772627
ACATTGGATAAGACTATTTCAAGCTTAGAGATGGAGTTAGCTGCAGCAAGATCGGCTCAGGAGTCTTTAGTAAACGGTGCTCCTATATCTAATGATATGGAGAAGAAGCAATTACCGGGGAAAAGACGGTATTTGATGGTTGTAGGGATTAATACTGCTTTTAGTAGCCGAAAGAGAAGAGATTCTGTTCGAACAACTTGGATGCCTTCAGG
>Ath_circ_FC0038	2:14352471|14356826
TTTTCTTTCGCATCAGATGTATTAATTTGTTCCACCAGAAAAACCGGAAAACATCAGAAAGCAGCACAAGCACTACCCACCTGCTGGCAGATTTTTCAAGAACGAGCTTTACTTTCAGGTCAAATGGTTGGGGTTTCACCAAAAAACACACTTCTTGCAAAACGGGAGCTACCCATGTTTTCAAGGAGCACATCCAATATTTGATTATGTGGTAAAGGTCCACTAGGAAAACCACATCCAAATTGTATCCTTGTCATCAGATCAACTGGCTTAGTTTCACGGAATCAAAACCACCTTCCTAGATGCAAATCAATCAGAAATGGCTCTAAACCTATTACCTGCATCAGTGGCTCTTGAGACATTAGAACATGAAAGAGCTAAACAAAGCATCTAGAAGAT…
>Ath_circ_FC0039	2:16089234|16089706
CTTAACTCATCGTATGCCCAATAATATTGTGGATATTTTCCCTCTGGACCCCCAAAAGCTTGCTGCCAAGAGTCCACCATGACCAATATCTTATCTCTTACTTGCATATCTGCCTTCTTTTTCACAATTTTGACCATTTCCCCTAAAATGTTTTTCTCTGCAACTTGATGGTGCAAATAATCTCCACAGTTCTTTACCAACGTCTCCAAAAGCGTAAGAGCAAGTAGTTGAACTCTCGAACTCTTATGTTGCAGCCTCTTTTTCACAGCTTTAACTACATCTTTCGCCTGCC
>Ath_circ_FC0040	2:17224542|17224695
GGAGACAATAAGGGGATGGGACGTTGGGTCGATCTCATTGGGCCGGGTTCGGGTTGGGCTATATTCTGGCCCGCCCATTCCAAGTTGGGAGTTGAGGCATGGGCTTCGAGCGAAGGCTCGGGTCTCATGTCTTCTAGAGTGGGGGAGACCGCG
>Ath_circ_FC0041	2:17224565|17224731
TTGGGTCGATCTCATTGGGCCGGGTTCGGGTTGGGCTATATTCTGGCCCGCCCATTCCAAGTTGGGAGTTGAGGCATGGGCTTCGAGCGAAGGCTCGGGTCTCATGTCTTCTAGAGTGGGGGAGACCGCGTGAGGCTGGTTTCACAGAGCAGCGTCCACCTCCCGC
>Ath_circ_FC0042	2:17272367|17272938
AGAATGACTGGGAAGGAAGATATTGTCAGCTTCACCGAGCTGCTAGCTCTTCAAAGTCACCTTATGGATGTCCGATCCATTGTGCTGGAGCAAAAGGAGGAGGTAGAGCTGGAAGAAGCTGAAAGGCCGCACAAACAGGAAAGTTCCTTGTTGACCTTGCAAGAGAAGGAAGCAGAGCATGATGCTGACGGTATGAGGAGAGGGGTTTTGGTTCCTTGCAAATTCTCTGCCAGCAGG
>Ath_circ_FC0043	2:17736697|17737234
TGATCCACACTTGTGAAAACCGCGTCTTCGGGAACGTCCGAAACTCCGCTTGACAATAACTGACGTGCACGCTCACGTGTGTTGTACAGCTTGTCCCTCACATCTCCAAGAATAGCTCGGTATGGCTCATTCGCAGGGATTTGTTTCCAGAATTCTATATAGTGTTTTGCATCCCTCTTCGCACATCTTTGACGTTCTGCACGAACCCGAAGTTCCTCATTGCAACGCCACATAGACATCTCAAACATAAGATCTTCTATCTGGGAGAAGTAGAGATTAGCAGCCATCATTCTAGCTAATAAGCATACATCTCTTGTAACTTCAGGAGTTACTCGCGGGTTTCC
>Ath_circ_FC0044	2:19680200|19680395
AATGGCAAGCTCGACAGAGAGAGAAGACCAAAGAACTGCGGCGGATGCAGCGGGAGGAAGAAGAAGAAGAGGAGAGAAAGATTGAAGAATACCGTGAAATTGGCACGAGGTTGAAGGAATTTCCCGAGCAAGACTTAAGGAAAGCCAGAAAGCTCGTCTCCAGCTTCATCAGAGCTGCCGAGGAAGTCGAAGAGG
>Ath_circ_FC0045	3:3339811|3340668
GTGCTCTGCGAGATTGGATTGAGATATCCCTGACTTTGATCCGGTTCACAGTTCCGCTTTGGCTCACCAGAACTACTTGCTCATCACTCTCCCCATCCTCAGCCAAGGAGTAACCAACAACGAAAACAGCAGCCAAACGATCATCCTCAGCAAACTTGTATCCAGATAAACCAACTCTGTTCAGACGCGAACGCCGGAAGCTACTCAGAGGAACACGCTTTCCATAGCCATTCTCACACACGAATAATAGCCATGGACCCGTGGATTGTTTCCCAAGTGAAGCATCTTCCGACTTCTCTTCCATATCTTTCCGCAGAGATGCAGGTATGATGTCCATGCTCGCTATCTTATCCTCATTCTTGAGTCTCATGGCAGTCACTCCCTTTGTATTTCTGCTCA…
>Ath_circ_FC0046	3:4915989|4916353
TTTCTACCAACAAAGAACAATTTGAGGATGAGACAAATTAACAAAGAAGTGAAATCTAGACTGAGAGAGATCATCATGAAAAGACAGAGGGGTATGGATACAGGGGAGGCTCCAAAGAATGATCTGTTAGGAATACTTTTGGAATCGAATTCTGGAGATCATGGTATGAGTATCGAAGATGTGGTAGAAGAGTGCAGGCTGTTTCACTTCGCGGGCCAAGAAACCACCGCGGTGCTGCTCGTGTGGACTATGATAATGCTGAGCCATCACCAAAAATGGCAGGATCAAGCTAGAGAAGAGATATTAAAAGTCATTGGGAAGAACAACAAACCTAATTTTGATGCACTCTCTCGACTCAAAACAG
>Ath_circ_FC0047	3:6142472|6142819
TGCATGACTTGAGACTCGTAGTCACGAAGTTGCTGGGCATAAGTCATCTCCTTGTTACCGACTCTAAAGATATAAGTCGAAATCCAACCCAAAGTCAAACCAAGCACCAGTATCAGCTGTACTGCATTCCCCGCTTGCAACGGATCAACTCCCACATACTCAAGTCCACTCTCTAGCCCGATACCAAGTGCAGTCACTCCCACTCCTATCAATATAACATCCTTCCTCGTGTAACCAAACGGCGTCGTC
>Ath_circ_FC0048	3:18230090|18230338
CTCAAGCTGAAGTGAAGAGCTACCCAGTGGAACCAATAAAGGCTCTTGCAGCAAACAATGAAGGAACTTACTTAGTTGGTGGTGGAATCTCTGGAGATATTTACCTTTGGGAGGTTGCGACTGGGAAGTTGCTTAAGAAGTGGCATGGTCATTATCGTTCAGTAACATGTTTGGTGTTCTCTGGAGATGATTCTTTGTTGGTTTCTGGATCTCAAGATGGGTCTATTAGAGTTTGGTCTCTTATAAGG
>Ath_circ_FC0049	3:18285488|18285704
TTGTACAAGACGATGCAGACAAAGATGTTGAGTGGAACACGGAAGAAATTCATTATGGTGCTTCGTGCTTCTTCAGGTATATACTGCGACCTCATCTTCATTATCGAAGGCCAAAATATTCCGACACAAGACTCAAAAACACAGAAACCAAGCAGCTGAATGGAGCTAGTTAACGACAATCCTTCGTCTTTCACCTTTGACGGTGTCACCAAGACC
>Ath_circ_FC0050	3:19268816|19269145
TCAAGTTGAGATATGAGACCATCTCCGTCTCTGTCGAACACTCTGAATACCTCAATTAACTCATCCGATGCTGATTCCTGAGAAGTGTTTTGAGCCATAATATACAAGAAATCATCAAAAGTGATGCCACCGTTGCCAAAGATGTCAACATCGCTCATCATCTGTTGCAGTTGTTCCGCCTTTGGATTCTTCCCCATCGACTTCATCACTTTCGTTAGCTTCTCCTTCGTGATGAACCC
>Ath_circ_FC0051	3:19422334|19422643
AAATTGGTGGTAGAACGGTGAAAGTGAACTTCCCGGAGGTGCCGAGAGGCGGTGAGAACGAAGTAATGAGAACCAAAATCCGTGATAATAACCGGAGTTATGTTGATAGTCCTCATAAGGTATATGCAGGAAACCTTGGTTGGAATCTAACCTCACAAGGTTTAAAGGATGCATTTGGTGATCAACCTGGTGTGCTTGGTGCTAAAGTTATCTATGAAAGAAATACTGGGAGGTCTAGGGGGTTTGGTTTCATCTCGTTCGAGTCAGCGGAAAATGTTCAGTCTGCTTTGGCTACAATGAATGGCGTGG
>Ath_circ_FC0052	3:20514579|20514863
TGCTTGGGAGGGCCAAATTCTTTAATAGTCTGTTTGCTAGTTGGGACCAAATTCACACTAACACTTTCTAAAGGCTCAATCACATCTTTGTATACCTTATCTTGACCTTCAATCACAACTTCCTGCCAACCAAATGGATAGAGAAACGCATAAGCATCTTTATTGTCAGAGACAGCAAGGAATCCTTTTTTGCTTTCTGCAGCAAC
>Ath_circ_FC0053	3:21811459|21811608
TGTGCTGCTAACTTGCGGAGTGTACTTCCATCAGTTTCATCTGGATTCTCGTCATCGCCGTCCTCATCTTCATCATCTGTTTGGAATTCATCCATGTCGTCATCATCACCATCTTCATCTTCTTCTTCCTCTTCTGCCTTTGCCGCTGTGCTGCTAACTTGCGGAGTGTACTTCCATCAGTTTCATCTGGATTCTCGTCATCGCCGTCCTCATCTTCATCATCTGTTTGGAATTCATCCATGTCGTCATCATCACCATCTTCATCTTCTTCTTCCTCTTCTGCCTTTGCCGCTTC
>Ath_circ_FC0054	3:22036749|22037661
TCATCCGGGAGGAGATCAAATATCGTCTGCAGAGGCCCTGGCTTTTGATGTACAATTGTTGGGCCTTGCTGATCCAATGTGACCCTTCTTCTACCGGCTCCAGCATATCCAGTTACAGCCCTAGGAGCATTCACGGGTAGTTTGATTGCATTAATGTTAAGGCAAACCTGCCCAGACGGGCTGTCTAATGAGTGCCACACTGGACCCGTTTGGCCTTCACGTTCAACATTAATAGTTACTGAGCCAAGAACAGTACTTTTCCAAATGATATCCCAATCATGAATTGTTACATTAATCTTAGCAGGAAGTTCATCTGTGGGAAAATTGAACTCTTCACCCCACATTGGATTTCTCGAGCCAGGGACCATAGAAC
>Ath_circ_FC0055	4:5239825|5240072
ATGGAGAAAGTTAACATAGCGGAGGTACGAAGCAAAGCAAAGATCATTGGGACATTGGTGGGTCTTGGAGGGGCACTAGTAATGACATTGTACAAAGGTCCGCTTATTCCTTTACCGTGGTCTAACCCGAATATGGATCAACAAAACGGACATACAAATAATTCACAAGACCATAACAATTGGGTTGTTGGAACCTTGTTGATTCTCCTCGGTTGTGTTGCTTGGTCTGGTTTTTATGTTTTACAGG
>Ath_circ_FC0056	4:7887110|7887618
GTACCGTTGACACAAAGCATCCGTGCATCATTTCTGTCACTTTTTCCGACAAAGCACGTATATTCTGTCTACTTTCATCACAGATCTACGCAGTAATTAACAAAATATCTATTAAGAATCAAAAACACATAGAAAAAGAGAATAAAAACCAACTGATTAGATCTAAATCTGTATCGTTTTCGCTAACCATATCGACAGTGTAATCCATTGGAGAATTCTTTCAGTTTTTCTTTGCTTGCTTGGTCTTAATCCTAAATCAATAAAAGTTAAATAGTTTAAGACAAGTATATCTGAAATTTGATCGAATATTTTATATTGCTTGCCTGAAATGGATTCCTTCTTCCCGTACTGCTACAAAAGCAAATCTAACGTTGACACACTGCCGATTACACCGAGAGC…
>Ath_circ_FC0057	4:8218497|8218778
GTGAGTTTGAGGTGAAAGATGACGGCGACGATAGATCGGAGGTTATCAACGCTGAATCCAAACGCGCCGGTGTTTGATCCGGTGGAATTTCGTGAGGTGGAGGATTTTTCACCGAAATGGTGGGATCTAGTAACGACTTCGAAATGGTTCCGTGACTTTTGGCTCAGTGCTAACTCTGAGAATGAGTTCCTCGGCGGCGACGATTTCTCAGTTATGGAAGAAGAGTTCGAGGAGATGATCGCATCGTCTGATGGTGGATCCATGGCTGATACAGTTACAGG
>Ath_circ_FC0058	4:9044497|9044699
GGTCCATATTTCGGTAGTAGTTTACTGGTCCAGTGAAGCCATTCTTCTCATACTTTGACACATAATATTTGACATCTGAATCAGTTAGCCAAGAGGGAAGTGAAACAGAGTCATCATAGCGTTTTCCTTTAGGTAGTAGATAGACCAGGGTTACGATATGTTAAGAACCTTAGCAAATTCCGACTCTATTTCCCCATATTCC
>Ath_circ_FC0059	4:9308159|9308347
CAACCATCAAAACAAATTTAACACTCAAATCAAATCATCAATTCCCAAACTCTGGAACTCAGATTATCAAAATTCCCACAAATCTATCAGTCGATCATGTTAAAGACCCAACCTTTAAGTAATCTAAACGAAAGTACAGGATCGCAATCAAACCAAAAAAGAAGTTAAGAACTCAGTGATCAAACCTG
>Ath_circ_FC0060	4:12480687|12481259
CTCTTCTCCATCAGCAGCTGAGAACACAACAGAGAAGCATAACAGTTTCCAGTTTCCGTCTCCATTGATGAGCCTAGTCCCACCAGAGAACACAGACAACTACTGTGTGATCAAAGAGAGGATGACTCAGGCGCTTCGATACTTCAAAGAATCAACCGAACAACACGTTTTGGCTCAGGTCTGGGCTCCTGTGAGAAAGAATGGTCGTGATTTGCTGACGACTTTGGGTCAACCTTTTGTTCTTAATCCTAATGGTAATGGGCTTAATCAATACAGGATGATCTCTCTCACATATATGTTTTCTGTGGATAGTGAAAGTGACGTAGAGCTCGGACTCCCGGGTCGAGTTTTCCGTCAGAAATTGCCTGAATGGACTCCAAATGTTCAGTACTATTCCAG…
>Ath_circ_FC0061	4:13955817|13956022
GAAACGTCGACAAATAAACTGTGGAGTAGAAAGGCCTTCCTATCTCGAACCTGTCTCTCTTCAGGTGTTTTACAAGGCATTGCTGCCAAAATGGCAAATTCCTTAGCCCACTTTCTTTTGTCATACTTTCCAGACCGGCCTACCCCACCACCATCCCCTCCCCATGTCTCATCCTCCACTGGAAGTGACGGAAAAGTAGATGGAC
>Ath_circ_FC0062	4:15077027|15077410
AAGATGATATCAAATATCATGTGGGAAGACATTTCAAGGATATATCTAATTCAAGGTTTATCGGAAGTGTACAGGTAAACCAATTAAGTCACTTTACATGAGCCTTCTAGCTTGTTGATCGTGGAGAAACATCTATTTTAATTAGTACTCTGTTTGTTTACATAATTTGCGTTATACGTTTGTCATTGTTCATTAAATTTCACATTTTAAGAGTTTATGGTGGTTTATAATGTATAGATACTTACACATTTGTAAGCATGGTGGATTAAGTGGCTAGACAAGGAGCCAAAGATTGGCAAAATCACTATGATCAGAATCCACAGATGCACCAGCACTTCCTCTCGTCTCTTTGCATATCATATAAACCGAGAACATTTCTCAGG
>Ath_circ_FC0063	4:15518698|15518883
TCGTGGCATCCAAGAGCCTCTAAATTTATTGCGCTTCAAGTGACTTCCAAAGCCTGTGTAAACTCCAATAACAGCTAGCATTTTCTTCCCTGAAGAAGAGACACTTTTCTGTTTTTTAAGATAGCCTTGACTCTTTGCCTGTGCCAACTCCATTTCAGTTTCAACAATTCTCCTCTCAAGATCTC
>Ath_circ_FC0064	4:16164427|16165058
TTAGCCATAGATGTATGATGAATGAGTTACAACGATTTCCAGTCCTACGAAAGCGCATGGATGAGGTTATCGGGGATTTCCTGCGAGAAGGTCTTGAACCCTCAGAAGCAATGATCGGGGATATCATTGATATGGAGGTGGATTACATAAACACTTCACATCCAAATTTTATTGGTGGAACCAAGGCCGTGGAAGCTGCAATGCATCAAGTGAAGTCTTCGAGGATTCCCCATCCTGTGGCACGACCAAAGGAGGACACTGTGGAGCCTGATAGAACATCTTCTTCCACGAGTCAAGTGAAATCTAGATCGTTTCTCGGCAGGCAAGCTAATGGAATTGTTACTGATCAGG
>Ath_circ_FC0065	4:18148097|18148383
TATGGGAGCTGCGTACGGGACAGCAAAGAGTGGTGTGGGAGTGGCATCTATGGGTGTGATGAGGCCGGAGTTGGTGATGAAGTCTATTGTCCCAGTTGTTATGGCTGGTGTGTTGGGTATCTATGGTTTGATTATTGCTGTTATCATCAGTACCGGGATTAACCCCAAGGCTAAATCCTACTACCTCTTCGACGGATATGCTCATCTCTCTTCTGGTCTTGCTTGTGGGCTAGCTGGTCTTTCAGCTGGAATGGCCATAGGTATCGTTGGCGATGCTGGTGTCAGG
>Ath_circ_FC0066	5:252761|252968
TTCACTGGCCTATCCGGCTAAGAGAAGGAGCCAGTAAGCCACCAAAGGCAGGGGACGTTCTTGACTTTGACATGGAAGGAGTTTGGAGAGAAATGGAGAATCTTTCCAAGGACAGTCTCGTCAGGAATATCGGTGTCTGTAACTTTACAGTCACTAAGCTCAATAAGCTGCTAGGATTTGCTGAACTGATCCCTGCCGTTTGCCAGG
>Ath_circ_FC0067	5:794379|795164
TGTTTACAACAGCTGGTGTACCAATTGAGTGGGAAGAACACTATGTTGGGACTGAGATAGATCCGAGAACACAGAGTTTCTTGACATGGGAAAGTCTCGAATCTGTGCGTAGAAACAAAGTTGGTTTGAAAGGTCCAATGGCTACTCCAATTGGGAAAGGTCACCGTTCTTTGAACCTGACTCTTAGGAAAGAGCTTAATCTATATGCCAATGTTAGACCTTGTTACAGTCTTCCTGGTTACAAAACTCGTTACGATGATGTTGATCTCATTACCATCAGAGAAAACACGGAAGGAGAATACAGTGGCCTTGAACATCAGGTTGTTAGAGGTGTGGTGGAAAGTCTTAAAATCATTACCCGTCAGGCGAGTTTGAGAGTTGCAGAGTATGCTTTTCTCT…
>Ath_circ_FC0068	5:1106878|1107381
TGGTGGAACATGAGAACCATTCCTGTTTCGAACAGAAGCCCCTGCAGTTGGATGCATCTGGCGCATGTGGTTTATCTGCTGCTCAAGCAGTTCGTTATATTCCATTATCTGGTGCTTCACCATGAGCCTCAGATAATATGCCTTGAAAAATTCGCGGTTCTCTTCTTCAAGCTTCTGCCAAACTGGTGGAACATGAGAACCATTCCTGTTTCGAACAGAAGCCCCTGCAGTTGGATGCATCTGGCGCATGTGGTTTATCTGCTGCTCAAGCAGTTCGTTATATTCCATTATCTGGTGCTTCACCATGAGCCTCAGATAATATGCCTTGAAAAATTCGCGGTTCTCTTCTTCAAGCTTCTGCCAAACTGTCAACTCAGAAGGAAAATATACAATCATAAT…
>Ath_circ_FC0069	5:1134325|1134820
TATTGTGGTGCTCAGATATTTGAGATATATGGTTTGGGACAGGATGTTGTTGATCTTGCATTCACTGGAAGTGTGTCAAAAATCAGTGGACTCACCTTTGATGAGGTGGCAAGAGAGACATTGTCTTTCTGGGTGAAGGCCTTTTCTGAGGATACAACTAAGCGATTAGAAAATTTTGGGTTTATTCAATTCAGGCCTGGAGGTGAGTATCATTCAAACAACCCAGAGATGTCAAAGTTGCTTCACAAGGCTGTCCGTGAAAAGAGTGAAACTGCATATGCAGTCTATCAACAGCATCTCTCTAACAGACCTGTTAATG
>Ath_circ_FC0070	5:1252683|1253134
TGATGGTGGCCCCTCCTTTTCCGATTATACCTCCACAAGAACTGTTAGGAACCACAAGTCTAATTCTTCTCCTAGGCTCAACCTCATTACCATCTTCAGCATGAAGCTCACTGTGCAATTTATCAAGGATAAGTTCCAGTCCATTGACAACTTCTTTGATTGATCCCGATATCATAATAATTCTGTCAGTCGTCCCCGGGAAAAACTCTTGATTACGTGAAAGCTGAATCCTTGCCCCAGACTTTGCCTGAAATTCAGTGATGGTCGAGCCACCTTTCCCAATGACGGAACCAGCTGCCGCATTGGATACAAGAAACCGAATGTGTGTTGGCTTCTCAGCAGAATC
>Ath_circ_FC0071	5:2031426|2031768
TATCATCATCAGCACAATACATAATACAACAGTTTGCCGCAGCAACCGGATGCAAGAAACTTGCGGGCGAAATCAAAAACACTTTCGTGACCGGAAAAATCACAATGACTATGGTGAGTGATATTAATAGCTCAACCGCGGTCAGTAGTGCCTCGTCTGTGTCTCATAAGGGATGCTTTGTCATGTGGCAAATGCTACCTGAAAAATGGCTTATCGAGTTGGTTGGTGGCGGCCATAAGGTTTCAGCCGGTAGTGATGGAGAAATTACTTGGCGTTATACACCATGGCTCGGTGATCATGCAGCTAAAGGTGCCATAAGGCCTTTGCGACGTGCTCTACAAG
>Ath_circ_FC0072	5:2141178|2141654
AAGCTAAAGACAAGTTCCAGCAGCTGCAAAAAGTGATATCAATTCTTGGTGATGAAGAGAAAAGGGCAGTCTATGATCAAACTGGCTCAATTGATGATGCTGATATTCCTGGAGATGCGTTTGAGAATTTGCGGGATTTCTTCCGGGACATGTATAAGAAGGTCAACGAAGCTGATATTGAAGAGTTTGAGGCAAACTACAGGGGATCTGAGTCAGAGAAGAAAGACTTGCTTGAGCTTTTCAACAAGTTTAAGGGTAAAATGAACAGG
>Ath_circ_FC0073	5:3005359|3015023
TCTGGACTGCCCAATCCAAGCTGTGAGTGAACCGTATGAACCAAGCGAAGGTTTGGTCCGTACGGTTGCTAAAGGTTGAGGGTATTGCGTTAGGCTGGCTTCACAGAGCAGCGACTACCTCCCGCTCTCAGCAGTGGATGGACCACGGTTCGTCGTCACACAAATCCACTATGATCCGCTGGCTCGTACCCAGCTTGAACCACCATTTTTTTCGTTACATTTTAAATTGCTAACTCATTTTATTTCTCCCCTCTCTGTCTCCCTCGACGACGTTCTCGTAGTGCGCTCCATTTTTTTATTAGGGTTCCTCGATTTTTGCCTTTATCAAAGAGACGACGGCGACAATCATGACTCGTGAGGCGTGACCGTGAAGAAGAAAACCAGAAGACTTAACTACGA…
>Ath_circ_FC0074	5:3076264|3076529
TTAATATGAAAGGTTTGGATGGATTACAAGGGCCTATATACGTGGGAACCGGGTGTGTTTTTAGGAGACAAGCACTTTATGGATTTGATGCGCCAAAAAAGAAGAAGACTAAGCGTATGACTTGCAATTGCTGGCCTAAGTGGTGTTTGTTTTGTTGTGGTCTAAGAAAGAATCGTAAGTCAAAGACAACGGATAAGAAAAAGAAGAACAGGGAAGCCTCAAAGCAGATACACGCGCTAGAAAATATCGAAGAGGGCACCAAAGG
>Ath_circ_FC0075	5:13463300|13464016
AGAAGGTCAGGTTGTTTCTCTACAGGCTTCTCTGCTTCTGCTTTAACTGGTTCAGGTGATGCTGGTTTCTCTTCAACAACCTTCGGGGGAATTTCGTACTCTATGGCCAAAATCTCTTTGGGAGCAGTAAGTTTCTCCACTACCTGCTCTTTCTTGACCCCTGCTGCTAATGGTGCTTCTTTCACATACTCTTCCATTGCTTGTAGAAAAGAAGTGGGAGGCTGCTCAATCTTTATAAATCTCTCTCCACGTCCAACATTAACACTTTTGCAAACTTCGAAAAATTCAGAAAGCCTCCCTGCCTGTTTTACCGCTCGTCTGTACATATCCAAAGCCTTCACAGCATCATTCCGTTGCATATCAAAGAAC
>Ath_circ_FC0076	5:13873891|13874091
GAGAAGAAGTTTCTTATTTCCTTGCACAATGTCATTCCCAGCTACATTGACAAGGGAAAAGCGCAGTTCCTTCCCAATCTTTATAACTTCATTGCAGTTCTCAACCTTTTTGAATGGCATTTTTATGGGAGGTTTATTTGCGTGTTTCCAGTTGACCGAGCCAGGTGAAACTTTGTCGAGAACTTCAAGAAGAACCCACC
>Ath_circ_FC0077	5:15262270|15262561
AGATTCTGTCATCTTTATCAACATCGTTCAGTTTCCGAGGTAAATACTAAAGAATCTTTTTCTTGTTCCAGTCTTCATTCTGTCCACATACCATTTGATGCCTTCACATTTATCTGAAACTGAATAAGAAAGTTGAGAGTAAAAGAAGGGCCAACAACGGTCAAGTCTTTCTTCATAGTCGATTTTTAACCCCTTTGGAGATTTTCTTCTATAGTCTAGTTTTATCTCCTTTTCTACTTTGCCTGGCTTTTCCAAGTAAAGTTCTTGTGCCGGCACTTGTTTAGGTCATCC
>Ath_circ_FC0078	5:17969010|17969433
CAGGAGATTGATGGGAATATATATGCCGAATGGGGGAATAATAGCAGGATCTTCACCTAGTGGACAAGCACCAAACATAAATAATAATTACCACGGGAGGAGATTGATGATCAGTGAAGCAAGACCTTCAAAAAGCAAAAAAGGTGGTGGTCGCGAGCCTGAAAGTCCGGGCTGAAATCGAAACTAATTCTTGAAATCAAGAAAAGTCGGGTATTATTGCTAGTGTGAATCCTTCGACCATGCCATAAATCAGTTAGG
>Ath_circ_FC0079	5:18770048|18770268
TCTAAGAGAGCCATAATCTCATCTGCAGAGTAACGAGATGCTCCAACCCCATTGTTGTTGACAACAGTCTCTATATCTGCAATAGAGATGTCATCGAGCCTGTGTGTCCTCATGTGCTGCCCAAACACTCGCTCAAAGGTTTCAATCCTTGCTGCAGAGACCGTGCCGCTGAATTGCTCTACAGAAGGTTCATCTACTTCCATTGGATCTGCTGTTTCAC
>Ath_circ_FC0080	5:23231370|23231552
TTGCGATCTCAGCTCGTCTCTTGGCTTGATTTGCAATCTCAGACAGTTCTCTGTAACCACCTCTCTCCGGGACAACGTTGGCTGTTTCAGTGTTCTGAAGACCGTGTAAAGTCCTTTGTGCATGAGCCCATTGTGCTTCCCTCTCCTCTATTCCATAGTTTTGCTTAGTGGTAAACGCAGTC
>Ath_circ_FC0081	5:24297870|24298832
TTACATCTTGTATTAGGGATGGAGTTAACAGAATATCCTTGAGTGGAGGTGACGTTCGGATTTTTTGTTTTGGGGTCAGACTTGTGAAGCGCAGGACTCTACAACAGGTTCTAAATTTGATTCCAGAAGAGGGTAAAGGGGAGACTTTTGAAGATGCTCTTGCACGTGTCCGCCGATGCATTGGAGGTGGAGGTGGAGATGATAATGCCGACAGTGATAGTGACATTGAAGTTGTTGCTGATTTCTTCGGTGTCAATCTTCGGTGTCCTGTGAGCGGTTCTAGGATAAAAGTTGCTGGGAGATTTTTACCCTGTGTGCACATGGGCTGTTTTGACCTTGATGTGTTTGTGGAGTTGAATCAACGTTCCAGAAAGG
>Ath_circ_FC0082	5:26255438|26255795
TCAATGTGGATCTAATGGAGCTGCTGGGAAGGATATGCTTAGTGAGACCAAGCTCAAGGATCTTTTGAATGGAAAAGACTATGTGCTCACTTATGAGGATAAGGATGGTGACTGGATGCTTGTTGGAGATGTTCCGTGGGAGATGTTTATTGATGTCTGCAAGAAGCTGAAGATAATGAAAGGGTGTGATGCTATTGGGTTAGG
>Ath_circ_FC0083	Mt:11509|12086
CTATCGGTCATTGAGGAATACTTAGGCTTAGAGGGTGGTCCCCCTTTCTCGCGTAAAAGCGATCAGAATTCGAACACGCCGCGTTTTACTGGGAAGGATCGAACCATAGGAACGAATCTACAGGGCTATCACCTTCTTTGGCCAGATCTTCCAACCTTTTCACAATTACAGTTCACAGCGCCCTTTAGGAATCTTCAGTCAAGGTACGAAGTAAACTCGACTGAAAGAAGAGGGGCTTTCTGGTTTTTCCATCATCCAATCCACAATAAATCGAATGAAACCTGGCGAAAAAGAAGTGAACACTTTGGAACGAAGCTTCGTCTTTCTTTTTCTTAAAATCCCAAATCCGCTCTCGCTCGCCGCTACTAACGGGGTCTCGGTTGATTTCCCTTCCTTTAG…
>Ath_circ_FC0084	Mt:11531|12086
TAGGCTTAGAGGGTGGTCCCCCTTTCTCGCGTAAAAGCGATCAGAATTCGAACACGCCGCGTTTTACTGGGAAGGATCGAACCATAGGAACGAATCTACAGGGCTATCACCTTCTTTGGCCAGATCTTCCAACCTTTTCACAATTACAGTTCACAGCGCCCTTTAGGAATCTTCAGTCAAGGTACGAAGTAAACTCGACTGAAAGAAGAGGGGCTTTCTGGTTTTTCCATCATCCAATCCACAATAAATCGAATGAAACCTGGCGAAAAAGAAGTGAACACTTTGGAACGAAGCTTCGTCTTTCTTTTTCTTAAAATCCCAAATCCGCTCTCGCTCGCCGCTACTAACGGGGTCTCGGTTGATTTCCCTTCCTTTAGCTACTTAGATGTTTCAGTTCGC…
>Ath_circ_FC0085	Mt:11587|12086
CCGCGTTTTACTGGGAAGGATCGAACCATAGGAACGAATCTACAGGGCTATCACCTTCTTTGGCCAGATCTTCCAACCTTTTCACAATTACAGTTCACAGCGCCCTTTAGGAATCTTCAGTCAAGGTACGAAGTAAACTCGACTGAAAGAAGAGGGGCTTTCTGGTTTTTCCATCATCCAATCCACAATAAATCGAATGAAACCTGGCGAAAAAGAAGTGAACACTTTGGAACGAAGCTTCGTCTTTCTTTTTCTTAAAATCCCAAATCCGCTCTCGCTCGCCGCTACTAACGGGGTCTCGGTTGATTTCCCTTCCTTTAGCTACTTAGATGTTTCAGTTCGCTAAGTTTTCAAAGTCCAAAGAGCGCAGACTAGCCACGGAGCTTGGATACGGTTTCC…
>Ath_circ_FC0086	Mt:11614|11812
ATAGGAACGAATCTACAGGGCTATCACCTTCTTTGGCCAGATCTTCCAACCTTTTCACAATTACAGTTCACAGCGCCCTTTAGGAATCTTCAGTCAAGGTACGAAGTAAACTCGACTGAAAGAAGAGGGGCTTTCTGGTTTTTCCATCATCCAATCCACAATAAATCGAATGAAACCTGGCGAAAAAGAAGTGAACAC
>Ath_circ_FC0087	Mt:189272|189521
TGACAAGCTCGACCGAACACCTGAAGTCCTTGATATTTAGGTTAGGGAGACACGCGCGCATTCCTGACAACAGGCACGGGCGATAATCCAGGCAAGCTTCCCCGCAAGCCTCACAACAGACACGTCCCAGCTGTCCGACCGTAGGCCCCGCTGCTGCGGCAAGGCGCGGCAGCCCTCTGACCCTGCGAAAAAGAGCTTCCCGTCGGTTCAGGCACCATTTTTTTGAATAGGTGGGACTTCGGTGATAGG
>Ath_circ_FC0088	Mt:361863|362121
ACCGGGCGGCTCGCCTGAATGCCGAGTCTTTCTCCGCCGCCAACTCGACGTCGTCGTCACCTGGGTCAAAAACTTGACTTTACTAAACAAGCGAGAAAAGCCCTTTCGCACTTCTTAGTAAAGCGCGGCGCTAGCTGCAATCAAACTCAAGCGCAGACTAGAAAGGGCTTGGAAAGGCGCCGTCTCCCTTCTTACTGAGAGCAGAGCTAGTTGCTGTCACTCAATTACTAGGTCTGGCACGTCACTCGGCTCCTTGGC
>Ath_circ_FC0089	Pt:328|497
AGGCTTATATTGCTCGTTTTTTACTAAACTAGATCTAGACTAACACTAACGAATTATCCATTTGTAGATGGAGCCTCAACAGCAGCTAGGTCTAGAGGGAAGTTGTGAGCATTACGTTCATGCATAACTTCCATACCAAGGTTAGCACGGTTAATAATATCAGCCCAAG
>Ath_circ_FC0090	Pt:367|556
CTAACACTAACGAATTATCCATTTGTAGATGGAGCCTCAACAGCAGCTAGGTCTAGAGGGAAGTTGTGAGCATTACGTTCATGCATAACTTCCATACCAAGGTTAGCACGGTTAATAATATCAGCCCAAGTATTAATAACACGTCCTTGACTATCAACTACTGATTGGTTGAAATTGAAACCATTTAGG
>Ath_circ_FC0091	Pt:369|600
AACACTAACGAATTATCCATTTGTAGATGGAGCCTCAACAGCAGCTAGGTCTAGAGGGAAGTTGTGAGCATTACGTTCATGCATAACTTCCATACCAAGGTTAGCACGGTTAATAATATCAGCCCAAGTATTAATAACACGTCCTTGACTATCAACTACTGATTGGTTGAAATTGAAACCATTTAGGTTGAAAGCCATAGTACTAATACCTAAAGCAGTAAACCAAATACC
>Ath_circ_FC0092	Pt:375|525
AACGAATTATCCATTTGTAGATGGAGCCTCAACAGCAGCTAGGTCTAGAGGGAAGTTGTGAGCATTACGTTCATGCATAACTTCCATACCAAGGTTAGCACGGTTAATAATATCAGCCCAAGTATTAATAACACGTCCTTGACTATCAAC
>Ath_circ_FC0093	Pt:375|579
AACGAATTATCCATTTGTAGATGGAGCCTCAACAGCAGCTAGGTCTAGAGGGAAGTTGTGAGCATTACGTTCATGCATAACTTCCATACCAAGGTTAGCACGGTTAATAATATCAGCCCAAGTATTAATAACACGTCCTTGACTATCAACTACTGATTGGTTGAAATTGAAACCATTTAGGTTGAAAGCCATAGTACTAATACC
>Ath_circ_FC0094	Pt:375|603
AACGAATTATCCATTTGTAGATGGAGCCTCAACAGCAGCTAGGTCTAGAGGGAAGTTGTGAGCATTACGTTCATGCATAACTTCCATACCAAGGTTAGCACGGTTAATAATATCAGCCCAAGTATTAATAACACGTCCTTGACTATCAACTACTGATTGGTTGAAATTGAAACCATTTAGGTTGAAAGCCATAGTACTAATACCTAAAGCAGTAAACCAAATACCTAC
>Ath_circ_FC0095	Pt:431|761
TGTGAGCATTACGTTCATGCATAACTTCCATACCAAGGTTAGCACGGTTAATAATATCAGCCCAAGTATTAATAACACGTCCTTGACTATCAACTACTGATTGGTTGAAATTGAAACCATTTAGGTTGAAAGCCATAGTACTAATACCTAAAGCAGTAAACCAAATACCTACTACCGGCCAAGCCGCTAAGAAGAAATGTAAAGAACGAGAATTGTTGAAACTAGCATATTGGAAAATCAATCGGCCAAAATAACCGTGAGCAGCTACAATGTTGTAAGTTTCTTCTTCTTGCCCGAATCTGTAACCTTCATTAGCAGATTCATTTTCTG
>Ath_circ_FC0096	Pt:444|603
TTCATGCATAACTTCCATACCAAGGTTAGCACGGTTAATAATATCAGCCCAAGTATTAATAACACGTCCTTGACTATCAACTACTGATTGGTTGAAATTGAAACCATTTAGGTTGAAAGCCATAGTACTAATACCTAAAGCAGTAAACCAAATACCTAC
>Ath_circ_FC0097	Pt:474|703
ACGGTTAATAATATCAGCCCAAGTATTAATAACACGTCCTTGACTATCAACTACTGATTGGTTGAAATTGAAACCATTTAGGTTGAAAGCCATAGTACTAATACCTAAAGCAGTAAACCAAATACCTACTACCGGCCAAGCCGCTAAGAAGAAATGTAAAGAACGAGAATTGTTGAAACTAGCATATTGGAAAATCAATCGGCCAAAATAACCGTGAGCAGCTACAATG
>Ath_circ_FC0098	Pt:564|764
CATAGTACTAATACCTAAAGCAGTAAACCAAATACCTACTACCGGCCAAGCCGCTAAGAAGAAATGTAAAGAACGAGAATTGTTGAAACTAGCATATTGGAAAATCAATCGGCCAAAATAACCGTGAGCAGCTACAATGTTGTAAGTTTCTTCTTCTTGCCCGAATCTGTAACCTTCATTAGCAGATTCATTTTCTGTGG
>Ath_circ_FC0099	Pt:693|850
AGCTACAATGTTGTAAGTTTCTTCTTCTTGCCCGAATCTGTAACCTTCATTAGCAGATTCATTTTCTGTGGTTTCCCTGATCAAACTAGAAGTTACCAAGGAACCATGCATAGCACTAAAAAGGGAGCCGCCGAATACACCAGCTACACCTAACATG
>Ath_circ_FC0100	Pt:738|944
TTCATTAGCAGATTCATTTTCTGTGGTTTCCCTGATCAAACTAGAAGTTACCAAGGAACCATGCATAGCACTAAAAAGGGAGCCGCCGAATACACCAGCTACACCTAACATGTGAAATGGGTGCATAAGAATGTTGTGCTCAGCCTGGAATACAATCATAAAGTTGAAAGTACCAGAGATTCCTAGAGGCATACCATCAGAAAAAC
>Ath_circ_FC0101	Pt:1048|1219
TCCCACTCACGACCCATATAACAAGCTACACCAAGTAAAAAGTGTAGAACAATTAGTTCATAAGGACCGCCGTTGTATAGCCATTCATCAACGGATGCAGCTTCCCAGATTGGGTAAAAATGCAATCCAATAGCTGCAGAAGTAGGAATAATGGCACCGGAAATAATATTG
>Ath_circ_FC0102	Pt:1234|1366
GATCCAGAAACAGGTTCACGAATACCATCAATATCTACTGGAGGAGCAGCAATGAATGCGATAATAAAAACAGAAGTTGCGGTCAATAAGGTAGGGATCATCAAAACACCAAACCATCCAATGTAAAGACGG
>Ath_circ_FC0103	Pt:7146|7361
TCTTTTCTTTCTTCTCTTAGCCTTTGTTTGGCAAGCCGCTGTAAGTTTTCGATAAAATTCTTAATACTGTCTTAAACAAATTCACGATTTTGATTTTTCCAACAATTCAAAAGATCCAAAAAATCTTGACGTATGAACGAACTCTCAATTCAAACATTTAATTTTTTTGGTAGCCATACTAAATCTGGATCATTTCTATTTCCTAAATTTTATCC
>Ath_circ_FC0104	Pt:47722|47923
TCGGTAATGGTACACATAGCTTAATTGCGGGGGACTGAAAATCCTTGTGTCACCATTAGTAAAAGCAAGATGATCCTTCGGTAATGGTCGACATAGCTTAGTTGCAGAGGACTGAAAATCCTTATGTCACCATTAGTAGAGGACTGAAAATCCTTATGTCACCATTAGTAAAAGCAAGATGATACTTCAGTAGATGATACC
>Ath_circ_FC0105	Pt:56071|56226
TGGTGTTCTGCCTGTGGCTTCAGGGGGTATTCACGTTTGGCATATGCCTGCTTTGACCGAGATCTTTGGAGATGATTCTGTACTACAATTCGGTGGAGGAACTTTAGGCCACCCTTGGGGAAATGCACCGGGTGCCGTAGCCAACCGAGTAGCTC
>Ath_circ_FC0106	Pt:66920|67482
ATTTCTAATGCGAGATCTAAAAACATATCTTTCCGTAGCACCGGTACTAAGTACTCTATGGTTCGGTTCGTTAGCAGGTTTATTAATAGAGATTAATCGTTTATTTCCAGATGCATTAACATTTCCCTTTTTTTCATTCTAGTTATTAACATCAGAAAGGGGTGAAAAATTTAGAGATACAATCAACAATCGGGGACTAACCCCCCCACCTTTTCTAATTAGTAGAATAAATTAGAAAAGGTGGGGGGGGGGGGGAAAGGTCATAAAAACGAGGGTTCAGGATCCAATGAAATTAGTAATAGAACGAAAAAAAGTGTTGCTAGGGAACCTATCAGATACTTAAAAAAACTACTGTACAAAGATTTTAAATATAGTTTTCACAAAATCATAAATCATTGT…
>Ath_circ_FC0107	Pt:67295|67482
TTTCACAAAATCATAAATCATTGTATTACTTATTTTTTTTATTTAATTACTAATAAATAAAATATTAATTGTAACGAAATATTTCAGAATTTTTTTTAGTTAACAGCTTCTATTTTTTTTGTTCTTGTTCTTTCTGGATCCTAAAATTAAAATAGAAGATTGAGGTGAATCATAAATCCAAAGGAGG
>Ath_circ_FC0108	Pt:73421|73577
GCGTGAACTTTTTGTACGCCGCATGCCTACTTTTTTTGAAACTTTTCCGGTAGTTTTGGTAGACGGAGACGGAATTGTTAGAGCTGACGTCCCGTTTAGAAGGGCAGAATCAAAATATAGTGTCGAACAAGTAGGTGTAACTGTTGAGTTTTATGG
>Ath_circ_FC0109	Pt:75335|75546
AATACCAAATAAAAAAAGACAATAAAGATAGGTAATCTAGAAGATTCAAGAGGCCTGTAACGATCAACACAACATAAAGACGAATGAGCTTACTTGATTTTTTGGCATTTAACCACAAAGACGAGCTTTCGCATTTTGACTCTTTCATATCTTTAAATAATAAAAAATAATATTGAATGAGAGACAAGTTTAAAACTTTATATTCCATATC
>Ath_circ_FC0110	Pt:76935|77090
TATGAGACGACCCAGAAAGCACTTAATCATGATAAACTTTTTAAGCTTACGTGGGTGTTGAGCATTTACCTGTAAGAATGGAATTTCTTGAATCTTTAGTTGCAATAACTTTGGAATCGGATAATTAATTTTTACATATTAAATTATATTTTTTG
>Ath_circ_FC0111	Pt:77915|78113
ATGTCTAATATCTTTTTTACATCTTCTACGTGAAAATGTTCAATTTTGATAAGGTCTTCTTGACTGTTATTCAAAAGGTCCAATAATGTATGTATATTGGATTTTTTGAGACAATTGTAGATTCTGGGAGGCAATTCTAATTGGTCAATAAAAATATATTGAAAGGCTAGTTCTTTTGTTTTTTTTTTTTTTCTTAGG
>Ath_circ_FC0112	Pt:79580|79805
AACGGAAGCCCTTATTTTCATAGTTGTTATTCCTTAATTCTGTGAATATATTTATTGGTGGACGAAAAAAAGGTTTCTTGATATTTTTGAATCTTGAATTGTATCTTCGTGAAAGGAATGGTTGAAATTGAAAAAACACTTACTCATTTGAATACTTATTATGGAGTCTAGAAAATGGCTGTCCCCTTATTAACTTATACTTAAGAACTTACTCAAAATTTTACC
>Ath_circ_FC0113	1:33980|34327
TCCAAGTCTGTCATGTAGAAGCTTCTCCTTCCAATCGAAGCCTTTTGCAGACTTTTTCATCACTTTGATTGTTTATGTTCCCAACTTGGCTCTCTTTCACTTCCATTGAACATCTCTTGTATGGCTTAAATCCTGTCTGTCTCGTTTTAAGACTCTTGCATGTTCCAACACCGATCATTACTACTCCTTCTTGGTCTGCAGCACAAGAATCCTGGCTTTTGAAATTAGGAGCCAATGGCATTGACGTGTCACTTTGTTTTCTATTCACATTCTCTGCCACTTGAGGAGGCGAAAAGCTTTGAGGCAATCTTTCTCTTGCAAAGAGAGCCTGAAACGCTATACGACCC
>Ath_circ_FC0114	1:45645|46145
GTTCCATTGAATGATAAAGCCGCATCACGTTCTTCACCGCTTGTAAAAGAAAGAAAGGCAAAGACTCTGTTTCTCCCGGTCTTACGATCATGTAACACTCTCGTGCTTACGATTGTGCCAAACTTGCTAAAGTGGTTTCTCAAACCATCAGGCTGTGTGAACCAAGGGAGATTTCCGACATAGACCTTGTGTTGGCTTTCGTACATCAGAATCTTCTTTGGAGTTGAGTTCAAGACTTCAGGGTTTCTTCTTGTTCCTGGATTCATGTCAACAGAGTACCTAACCCGCATTTCCCGACCACCTACTTCCGTTCCATCAAGAGAAGCAATGGCGATTTTGGCAGAGTTTATAGAACCCATTGTCACGTACCCGCTTCCACGGCTCTCTCCCGTCTGAGGA…
>Ath_circ_FC0115	1:123578|124123
TTCAGAATATAGTTCTTCCTCTTTGCTGCCACGCTCTCTTTGCCTTTTGCGTTATGACTTGGGTTGATATAGTCGAGTAGATCGGAAACACTTAGGTGGCCTTTGCTGGCTATAGACGCGTCTGGCTTAGGAGTACCATTTCGCGCAGCTTCTTGTTGTTCAAAAGCCTTGGACTCAAAGTATTCTAGCCAAGCAGCAGCATCCTGAGTACGTAAATCATCTGGCCCCAGCTTTGCTCGAAGGATTCTTAAGGTTGTTTGCTCATGCTGAACACTTAAATGGTATGCCTCCATCAAGGAGAGCGCAATTGCTATGGCATGGTAGCTTGCAGCAGTC
>Ath_circ_FC0116	1:123578|124394
TTCAGAATATAGTTCTTCCTCTTTGCTGCCACGCTCTCTTTGCCTTTTGCGTTATGACTTGGGTTGATATAGTCGAGTAGATCGGAAACACTTAGGTGGCCTTTGCTGGCTATAGACGCGTCTGGCTTAGGAGTACCATTTCGCGCAGCTTCTTGTTGTTCAAAAGCCTTGGACTCAAAGTATTCTAGCCAAGCAGCAGCATCCTGAGTACGTAAATCATCTGGCCCCAGCTTTGCTCGAAGGATTCTTAAGGTTGTTTGCTCATGCTGAACACTTAAATGGTATGCCTCCATCAAGGAGAGCGCAATTGCTATGGCATGGTAGCTTGCAGCAGTCTGGATATGGTCCGGACCAAGCAACCTTTGATTACACTTGAGAGCTTTGTGAAGATACCTCAAG…
>Ath_circ_FC0117	1:123784|124394
TTAGGTGGCCTTTGCTGGCTATAGACGCGTCTGGCTTAGGAGTACCATTTCGCGCAGCTTCTTGTTGTTCAAAAGCCTTGGACTCAAAGTATTCTAGCCAAGCAGCAGCATCCTGAGTACGTAAATCATCTGGCCCCAGCTTTGCTCGAAGGATTCTTAAGGTTGTTTGCTCATGCTGAACACTTAAATGGTATGCCTCCATCAAGGAGAGCGCAATTGCTATGGCATGGTAGCTTGCAGCAGTCTGGATATGGTCCGGACCAAGCAACCTTTGATTACACTTGAGAGCTTTGTGAAGATACCTCAAGGCAACATGCACATTTCCTAGACCTTCCTCCATCATGGCTACATTGATGTATGTAGCAGCAGTATTTGGATGAGATGGACCGCATGTGAGAT…
>Ath_circ_FC0118	1:125133|125655
TTATGCACTGGGACAAGACTAACCACATCTGTTTTCCGGAAAGGTGCAGGAGAATCCATGTCAAAGTCCCTTGGAATCAACTCAATACCAACCTTATGGCATAAGCCTCGGAGAATGGCAAACTTCCGTAGATCCTTGTAACTGAAGGCATTAAGATCATAATCATACCGTTTCTTCAAGAATTTCTCCAACCATCGGAAGATCAGAGGATGTACATTCCAAGGGTTATGTGGTGTTGCTGCAACATTTTCAGGAATCCCAAGCATCATGTTCAAAGCAGCAGCTACTTTTATAGCTATTTTGTCAGTGTCAGTAGCAACAGCAGAAATCACCGCCTGGAGGATATGCTTAAGGGCTCTTACTATCATCTCATGAACACACAGCGATTGTACATGTGAC…
>Ath_circ_FC0119	1:126075|126840
TTGTGATGAAGTCCAGTATCTGACTCTTTTAGGCGAGTGAAGGCTGCATCAGACAACAAATTCTTCAAGATGAGCACATTTTCTTGAGCATTCTTCTCAGCATCGGATTGCAAAGATGCAGCAGTATCAGCCTCTGAAGAAACCGCATCGACTTGAGACGATAATGCAGTCTGCGGCGTCTTAGGGCTGCTCACATCTGTTTTCTTTTTGCTGCTATTGAGGGACTTAAGCGGTTTCCCAAGCCCTTCAACCTTCAATTCATTCTTAGACTTTTCACCGGTTTGTTTTTTGTCCTTTTCTGTATTCTTTTGGTCTTGTAAATGCTGTATCCAACAAGCTCCAAGCTCCCATCTCATGATACTATCCCTGTCTATCTCCTCTCCCTCAAGCTTAGCAATG…
>Ath_circ_FC0120	1:126685|127573
TATTGATATTTAGAGCATTAGCACCACCTTCAGGCTGTTCAAGGAGGTCAACAATTTGAGAAGGTGGGCTTAACTCCTCACTCTCCTTCTCTAATTTCACAACAGCAATGTAACCACAGTACTTAAGACTTATAGTTCCTAAAGTAGCAACGTCCTGAGCAGCAGTATTTTCATCAGCTGTAAGTCCCTTGAGAAGGTTCCGTTCCATCAGCTTCTTTTTATCCAAACCAGTGGCTTGAATTCCATCGATTTTTGTATCCACTTTACTACTTGCATTTGAAGTATCCCTTGTAACCGTAACAGTCAAGTCTCTAACTGTCTCGGAATAGAGAACTTCGGAGTCTTCTTCAGCCAGTACTGGCTCAGCCATTACTTTCTGAACAGCCTTGATGGCTCTGA…
>Ath_circ_FC0121	1:128027|128312
TTGAAGAGGAGGAGTGAGATGAGCGAGAGAGAAAAACTCGTAGAAACTTCCAAGCTTAGGGAAAGAGTGGCTAGTCTCTCCGGCTTCATCAACCACAGTATCCTTCGACGCAGGAGACGGCGGAGGCGACGTATCCGACTGTTTAGAATTCTTTCCACCTCCCTTAACCTGCGCACTTTTCACGGAGTCTGATTTCTCCGGCGACGGACCGAAGCAAGTGGTACAGGCGACGATGTCAAGCAGCCGTCTAACGTGCGCCACTGCTGTTCCTTCATTGTAATCCTC
>Ath_circ_FC0122	1:157828|158112
TGAGAGAGAATGCAGAGGAGGGATTGGACATGGTTACGAGAGATGGAATCACCGATAAAAGCCAACCATTTGTTCCTCATATTGTCAAGGAATTGCTCAGGGTTAAACCTCGGGAGATCGCAATCGCGAGGTTGCCATCTCCATCGAAGGTAATTCACATCTGGCCTTCCGTTTTTCAAGCAATTTTGGTAATCTTGGATATGACGGCAAGAGACATTGGTGTAGATTGGCCCTGATGGGTCTGGTACCCAATTCCCGATAAAGATATCACACTTGGTTGAAAC
>Ath_circ_FC0123	1:191137|191475
TACGAAGCCACGCACAGAAGTACTTTCTCAAAGTTCAGAAGAATGGGACTAAAGAACATCTCCCACCTCCTCGACCAAAGAGGAAAGCCAATCACCCATATCCACAAAAAGCTCCTAAATGTACTCTTTCTTCTTCAAACGCATTATTTCAACATGACTACTTATACAACACTAATTCACATCCGGTGATTAGCACCACCCGTAAGCATGGATTAGTGCATTGCGATGTTAGTATACCAAGTTCTGTTATCAAAGG
>Ath_circ_FC0124	1:191340|191692
TACTCTTTCTTCTTCAAACGCATTATTTCAACATGACTACTTATACAACACTAATTCACATCCGGTGATTAGCACCACCCGTAAGCATGGATTAGTGCATTGCGATGTTAGTATACCAAGTTCTGTTATCAAAGGGGAATTTGGTGTCTCAGAGAACTGTTGCAGCACTAGTAGTAGTAGAGATAAGCAGAGGACTAGAATCGTTACAGAGACAAATGACCAAGAAAGTTGTGGAAAGCCACATAGAGG
>Ath_circ_FC0125	1:191340|192026
TACTCTTTCTTCTTCAAACGCATTATTTCAACATGACTACTTATACAACACTAATTCACATCCGGTGATTAGCACCACCCGTAAGCATGGATTAGTGCATTGCGATGTTAGTATACCAAGTTCTGTTATCAAAGGGGAATTTGGTGTCTCAGAGAACTGTTGCAGCACTAGTAGTAGTAGAGATAAGCAGAGGACTAGAATCGTTACAGAGACAAATGACCAAGAAAGTTGTGGAAAGCCACATAGAGGGGCGCCAAATTTCGCTGAAGTTTACAATTTTATAGGAAGTGTGTTTGATCCTAAAACAACAGGTCATGTCAAGAGATTAAAGGAAATGGATCCAATAAATCTTGAGACGGTTCTCTTACTGATGAAAAATTTATCTGTAAACCTGACGAG…
>Ath_circ_FC0126	1:226395|226691
GGAACGTGGGAGTCACGAGCGCTTCTCTTGGCGTCAGTGGCGGAGAAGACCGTGTAGACAAGGACGAAGGTTCCGATTATCTCAGCACCCAAACCAGAGCCCTTAGTGTAGCCGTGAGCGACTGTGTTGGCTCCTCCGCCGAGAGTTTGGTAAGGATTTGGCTGGAAGCCTTTGACAACTCCGGCGCCGCAGATGGCTCCGAGACATTGCATCACGATGTAAAAGACAGCTCTCGTCAATGACAGCTTACGAGCCAAGAACAGACCAAATGTCACCGCTGGGTTTATGTGCCCACC
>Ath_circ_FC0127	1:263644|264712
TTACGTGTTTGGTGTTGCCGCGTGATCACTGTCATTTGCTTGAGACTAATTCCATCTGGCAATCGGATACGTCACTTGACAAATGCTCTTTAGTGGAACGCATTTTGCAACTCGACCCTTTAGAAGTGAATATCTTCAGGGGGATCACACTACCTGATGCTCCTATATTTGGAAAGGTTTTTGGAGGACAATTTGTCGGACAGGCTCTTGCTGCGGCGTCAAAAACTGTTGATTTTCTCAAGGTCGTCCACAGTTTACACTCCTATTTTCTTCTCGTTGGAGATATTGACAGCCCCATTATTTATCAAGTTCACCGCATACGTGATGGGAACAACTTTGCCACCCGAAGAGTTGATGCAGTACAGAAAGGAAATATCATATTCATCTTGCTGGCATCAT…
>Ath_circ_FC0128	1:265335|265626
TGTGTCGTTGCATTTGCCTCGGATTTAATATTTTGTGGTGTTGGTTTGAACCCTCACCGGAGAAAAGGGGTGAAATCCGCCGCACTTAGCCTGGACCATGCGATGTGGTTTCACCGACCTCTAAGAGCCGACGAGTGGTTGCTCTATGTGG
>Ath_circ_FC0129	1:313566|315015
ATTAAAGGGAAGAACAGAGCCTTATCTTTAGCCACTCTTGACCCGTTCGAGTTCTTCTTCAGCTGTTTTTAACTGCAAACGCAATGTGTGTACTTTCCTCTCCAGCTCCTCTACATTGCTCCTGCTAGTGGTAGGATGGTACGGCGTCAAGAACTTATGTGAAAACGCCTTTAAGGCTTCAACCCCCTGTCACCTTCTTACCTCTTCCGGAAGCAGAGGAAGCTTTGTGATATTAAAGTCATCGTATAGCATATAAAACTGATCAAGATACTTCTGTTGCATCCGCATCCTTGCTCTGAGCAACTTGGACTCCACATCTTCGTCGTCGTATAGTACTTGGTTGATGATAATGTTATGCGTGTCAATCTCAAACTTGGCGAGTTCCTGAACAAGTCTCTC…
>Ath_circ_FC0130	1:314440|314802
GGGTCTTTGAATTGCCGATTTACTTGCTCAATCACATCTTTCAAGCCCTCAAGTCTTCCCAGCAAAGCATCCTCTCCGAACTCATCCTCCATGCCAAACATACGGCTCATCTGAGTCATCAAGCCACCAAATCTACTCTTCAATGACATCAACTTCGAAAGTCCCTTTTCTAGTGTGGCCGGAAACTGTAACAGGCGGAGAGTATGTCCAGTAGGAGCAGTGTCAAACACAATAGTAGCATAATCCATTGTTTGCACCAACC
>Ath_circ_FC0131	1:325641|325876
TCCGTTTTCATTTCTTTATCACTGATTTGAGTTTTCACTGACTGTCGATTCCGTGAATTTATCAATTTTAGCTTTGTATTAGTTAAGCAACTCTCTTCCTATTGCTGGGGTGCTGATCCCTTTCCCTTTAATTGCTTCTTAGGAGACGATTCTTCACTTTTATTGATTCGATTCATTCTTCTCTACTCGATGACTATTTTTTTTGTTTTTATTTTGCTTCTGTAGAAATTGTGTG
>Ath_circ_FC0132	1:328897|329436
TGAGAAGATGCTTGGACAGAGGTGCCCCAGGGAATTCGTACTCTGGCACAGACTCATTACCATCACGACATTCCCAAGCAAGAGAATCTGTGAACGGACAGAAGGCACCGTTTGCTACACTATGTGAGCAAGGGGGACTTCAAAAGATCTTGCAATTGCTTGAGTCAGATGATGCAAACATCAGAATTCATGCTGTGAAAGTTGTGGCCAATCTTGCAGCTGAAGGGGCAAATCAAGAAAAGATCGTTGAAGCTGGAGGCCTGACATCGTTGCTAATGCTTCTCAGAAGCTACGAAGATGAAACTGTGCGAAGAGTTGCCGCTGGTGCGATCGCCAATCTCGCAATGAACGG
>Ath_circ_FC0133	1:374582|375238
AGCATGGATTTTCACACTGATTCTGCTGATAACGACCTTGATGCTATCTTAGCTGAAATCGATAAGGAAGTCAGCGTTGGAGATCTCATGGGAGAATTAGGTTGTGGATTCACTGCTGATGCCCAACAATGCAAAGAAATCTTGTCTAGTTTTGCTCCACTAGGAGAGGCTACTATCTCAAGAATTGTTGGCAATGTTTCTCGGACCTGTGCTGATCTTGAAGATAATCAAACCACCTTTTCAACGTTTACTGTAGCCCTTGGTTCCTGCATTCCAACTGAACTTCCCACGCCAAGGTCGTGGAATGTTGATATTCTAGTTGACACAATCAAGCAGCTTGAGGCTCCTGGCATAAGCTGGAGGAAAGTAATTGAGAATCTCGATCATGACGGATTTGAC…
>Ath_circ_FC0134	1:375324|375719
AGCCATTTCCTCTTGATGCTGTATGTGGTTCTGTCTGGAAAAATATGGATGGTCAATTATCCTTTCTTAAGCACGCAATATCTGCTCCACCAGAAGTATTCACCTTTATGCATTCTCCAAGGAAGCTGGTATATATTGATAACATGCACAGCCAAGAGCAACAGTTAGGACTATCCAATCATGCATGGCTGTCGCTCGATCTCTTGGATGTACTGTGCCAATTGGCCGAGAGAGGTCATGCTGTTTTAGTTAGTTCGTTACTCCAGTATCCACTCACACAGTGTCCTAGAACCTTGCTTCTTGGAATGACACACATCAAAG
>Ath_circ_FC0135	1:381404|382040
ACTTTGTTCAACATCCTTGGCAAAAGCAGTCGACCCAAACTTCACACGGTTTATCTGCTGCATCAAGCTCATCTGGTGATGTTGCGCTTGGTAGTGGTTATGGTCCAGTATCAGGAAAAGTTGCTTCTGAATTTTTGTCTAATGCTGGAAACGCTCGGATGGACATGGTCTCCCGGCCATCAGATATTTCTGTGGATGGTTTTGAATCTTCTCCAGTCTCACTTTTGAGGTCACAAGTCGATCCAGCTGGTGACTCATCCAGTCTTCAATTTACTAAGTCACTACCAACCTCTGAATTGAATCTGGCTGAATCCTCTGACGCTGCTACGAAAGAAACTGGAACATCACTGCAGACATTGACTTCAGCTGCTACCATGGAACGACTTGGTGCTAGTAATA…
>Ath_circ_FC0136	1:382372|383130
CCGTAATTTCTGAAGTTCCTGAAATCATCCTCAGATGTATAAGCAGAGATGAAGCCGCTTTTGCTGTCGCTCAAAAAGCTTTCAAGGCTCTTTACGAGAATGCATCAAGTAACCTTCACGTCAGTGCTAACCTAGCAATACTTGTTGCTATCCGTGATGTTTGCAAGCGTGTTGTTAAAGAGCTCACTAGTTGGGTGATTTATTCAGAGGAGGATCGGAAGCTCAACAAAGATATTACTATTGGTCTTATCCAGCGTGAGTTGCTTAGCCTAGCGGAGTACAATGTCCACATGGCGAAGCATCTTGATGGAGGGAGAAACAGGACCGCAACTGACTTTGCTATTTCTCTACTCCAATCCTTGGTCACTGAGGAGTCGAGTGTCATTTCAGAGCTCCACA…
>Ath_circ_FC0137	1:383394|384969
TTGCCTCAAAATCCGGATCTTCTGAGTCATTGCAACAGCTAATTGACATCATACGAAATCCAGTTACTAACACAGCTGGCCTCTCTGATAGTTCAACCGGAAATGATAACAACGATAGGCAAAAGGATGAGAAGGTTGCGTGCAACACCACTAACACAGAAGAGAGTACCAGCTTGGATTATGTGGAATCAGATCCTGCGGGTTTCCAGAATCGGGTGTCCACGCTATTTAAAAACTGGTATCAAATCTGCGAACTTCCTGGTGCAAATGAAACCGCATGTTCACAATATGTCCTGCATTTGCACCAGACTGGATTACTTAAGGGAGATGATACAACAGAGAGTTTTTTCCGAATTCTTCTGGAACTTTCTGTTGCTCATTGTATATCTTCTGAAGATA…
>Ath_circ_FC0138	1:384317|385623
AACTTTCTGTTGCTCATTGTATATCTTCTGAAGATATTAATTCCGGTGCTGTGCAATCTCCTCAGCAACCTCAGAGTCCATCATTCCTTATCATTGATATGTATGCAAAGCTTGTTTTTTCAATATTGAAGGATTTCCCTGAGCAGGAGTCTAGCAGTAGGTTATTTCTTCTTTCAGAGGTCATGGCTGACACAGTGAGATTTATTCAAAAGGACGCAGAAGATAAAAAGACATCACTCAATTCTAAACCATATTTCCGATTGTTCATCAACTGGCTACTGGACTTGTGTTCCCTGGATCCTGGGACGGATGGTGCAAACTTTCAGGTTCTCACAGCTTTTGCCAACGCCTTCCACGCATTGCAGCCTCTTAAGATTCCTGCTTTCAGGTTTGCATGGC…
>Ath_circ_FC0139	1:388267|389301
TTCATGGACAGAGACTTCTTCACTTCTTCCACCCCTTCTTCTGCTTCCTTACGATGTTTTTTGTCCATCTCACTCATATTGTCCGCCCATTTGATCTTGTCTTGAATTGAAATGAGCAGATTCTCTGACGTGTTCAACCAGTTGGACAATGTGTGTAACATATTCCCTAGTTGACCTGGCCTTAGATCCCTACCAGCTGCAAACGGAACCTCAAAACATCTTTTTAACTGATCCAGTTTTCCCCTAACTATACCCGCATACATGCATTCATTGATAAGAAAGTCCTCGAGTTCGCGAACATTGGAAACATCTAACTCGACCATTAGTGTATCATAGGGCAATACCTTGTTAGACTCAGCAAGGGTGAGGACAGTGAGCTGCTTAAGCTTAAGAATTTGG…
>Ath_circ_FC0140	1:394227|394455
CAAGAGAAGGAGTTAAGATTGAGCACGAGAAGAAGCTGTCTGCGCTGCAGAGTCAGGAGTATAAGGGAGGTGATGAATCCAAGCTAGACAAGACTAAAACTTCCATAACCAGACTGCAATCACTCATCATTGTTTCTTCAGAAGCTGTTTTAACCACGTCTAATGCCATTCTCCGCCTCCGGGACACTGACCTTGTCCCTCAGCTTGTTGAACTCTGCCACGGG
>Ath_circ_FC0141	1:396608|397098
ACTTTTTTGCATCGTTTCTTTCCCGCGATGAAGCTTTCAAGCTTATCCATGATGGATGGTTGGAATATGGTAGTGCTGTCAAATCAGAAGGCGAGATTCTGGTGACCGAACCGCAGGTAAGCGATGGAGTTGTTAAAAGGGCACGCAGTTCCATGGATTTGGCCAATGAACTAGATATTCCAGTAAGGGATGAAACTCTTCATCTTTCCAGCAGTTCCAGTCTTCCTGTCATTAGTCAGAATGGCGTTCCACCTTCATCCGTTCAGCGGCACGCTGAACCAGATGTAGATGTTGTGGCGGCCAATACTTTCAACTGGAAGCCTGAAGATACAGATGCACCTAAATG
>Ath_circ_FC0142	1:396608|398713
ACTTTTTTGCATCGTTTCTTTCCCGCGATGAAGCTTTCAAGCTTATCCATGATGGATGGTTGGAATATGGTAGTGCTGTCAAATCAGAAGGCGAGATTCTGGTGACCGAACCGCAGGTAAGCGATGGAGTTGTTAAAAGGGCACGCAGTTCCATGGATTTGGCCAATGAACTAGATATTCCAGTAAGGGATGAAACTCTTCATCTTTCCAGCAGTTCCAGTCTTCCTGTCATTAGTCAGAATGGCGTTCCACCTTCATCCGTTCAGCGGCACGCTGAACCAGATGTAGATGTTGTGGCGGCCAATACTTTCAACTGGAAGCCTGAAGATACAGATGCACCTAAATGGTCATCTGACTTTACAAAGGTAGCAGAGGCAAAGTTTTCGGTTCCAGTAGAAG…
>Ath_circ_FC0143	1:405647|406310
TAAAAAAAAAGTTTGGAAATCAAGTGGAAACTTTCTTTGTACTTTTCACCAGTCTTCAGTTTCATTTTCTTTTCTACTGCACTCGTCCTCTTCCTAATATTCTAGCTTTGGGATTAGGCAATCTGGCATATGGTAATTGGTTAAAGGGAAATTTTTATCCAGCTTTGAGTTTCCTGGTTTTTGCCACTGTAATCTTCAGATGCGATACGATGTTACTGCTTGGGCCTATTGGTCTTGAACTTTTATTGGCCAAATCGATCTCCTTCTGGAAAGCACTTAAGTATTGTGTTGGAACCGCTCTGTTGGCCGTAGG
>Ath_circ_FC0144	1:412882|413295
GCTGGGCAGTATGTGTGGGAGGATCATCGGCCTAGGTCAGGTTTGTGGAAAGGAACTGCTGGTGGAGAAGCCATTTCAATTAGTGGATGTGATGATGATCAGACTTCGGCCGACACATCAGCGCTGTCGAAGATCACGTCTACGGGTGCTATGACTTTCTGTTTTATTCAAGCAATTGAACGCAGCGCACAAGGCACAACCTATGGAAGCCTTCTGAATTCTATGCGCACCACAATAAGGAATACAGGGAATGATGGTGGTGGTAGTGGTGGAGTTGTGACGACTGTGCTGAGCATGCTTCTGACAGGGGGAAGTGCGATTGGGGGATTAAGACAGG
>Ath_circ_FC0145	1:454414|455040
ATGTTTCCTTATCTGCCAATGATGTCATAGCATGTTGTGGATTACTTTGCGGTTTTGGTTGTAATGGTGGTTTCCCAATGGGTGCATGGTTGTACTTTAAGTACCACGGTGTAGTAACCCAAGAGGGTGATCCATACTTTGACAATACTGGTTGCTCTCACCCGGGATGTGAACCCACTTACCCTACACCAAAATGTGAGAGGAAATGTGTAAGCAGAAACCAGCTATGGGGTGAATCAAAACACTATGGTGTCGGCGCATACAGAATCAATCCTGACCCTCAAGACATTATGGCTGAGGTTTACAAGAATGGACCTGTCGAGGTTGCTTTTACCGTTTACGAGGACTTTGCACATTACAAATCAGGAGTATACAAGTACATAACGGGTACTAAGATTG…
>Ath_circ_FC0146	1:576993|577592
TGAGGTCAATGCTAATGACTATATACCAAATCCTGCCGCTCCTGCAAACACTAAAAGAAAATGGCAGATCATGAAAGAAAAGGTTCAGATGACAGAGGATGATGATTTTGATGAGCAGAATGCAGTCATTGCTGAAGCTGCTGAGCAGCCTCTAGATTTGATTATACCGCTACTAAAGTACCAAAAGGAGTTTTTGGCTTGGGCTACAATACAGGAACTATCAGCCGTAAGAGGAGGCATTCTCGCTGATGAGATGGGAATGGGGAAAACAATACAAGCCATCTCTCTCGTTCTTGCCAGACGGGAAGTTGACAGAGCCAAATCTAGGGAAGCAGTTGGGCACACCCTTGTGCTTGTTCCTCCTGTTGCTCTTTCTCAGTGGTTAGATGAGATTTCTCG…
>Ath_circ_FC0147	1:597520|598625
TGTAAGGACTGATAATTGCAGCAGAGACACTGACTTTCCTAGTAAGAGGCCTCTTGCTTCTCTCCCCAAACTCAGGTGGCGTTTCATACCCGTTTCCACCACCACCCGACCCGATTCCATACCCATCTTTAGGCCAAACAGCGTTCCCATACCCATAAGTACCTTTAGTCTCAAACAACCACCGAGTATGATCAAAATCTCCAGCTTGATTCTGCGCTTTAAACGACTTCACAACCGAAAGCCTCTTGTCAAGCTTTGATTCACCCATCTGAGGAAGTGGTTTCGCCTCATCTTCTTCGTCTTCTTCCTCAGTCTCTGGATCATCGTTGATATCCCTATAAGGCTCTTTGCAACCAGGACAATTGCCTCCACCACTTGTGATACAATCAAAGTAACAAT…
>Ath_circ_FC0148	1:627834|628469
ATCACATGCGTAAAGGAGGCGATGTCTGTTTCTCGCAAGTGTACCGTGATGCTAGAGGGACAACTGGAGTTGTTGATTACACCTGCTATGAGGACATGAAGTATGCGGTGAAAAAGCTCGACGACACAGAGTTTCGAAATGCGTTTTCGAATGGATATGTCCGGGTTAGAGAATATGATTCAAGGAAGGATTCTAGGAGTCCTAGCCGGGGAAGATCCTATTCTAAGAGCCGCAGCCGCAGCCGTGGACGAAGCGTGAGCCGAAGCAGGAGCAGAAGCAGGAGCAGGAGCAGAAGTCCCAAGGCAAAGTCTTCACGTAGGTCCCCTGCAAAATCTACATCAAGATCTCCTGGCCCCCGCTCGAAGTCAAGGTCACCGTCTCCAAGAAGG
>Ath_circ_FC0149	1:628111|628469
TGAAAAAGCTCGACGACACAGAGTTTCGAAATGCGTTTTCGAATGGATATGTCCGGGTTAGAGAATATGATTCAAGGAAGGATTCTAGGAGTCCTAGCCGGGGAAGATCCTATTCTAAGAGCCGCAGCCGCAGCCGTGGACGAAGCGTGAGCCGAAGCAGGAGCAGAAGCAGGAGCAGGAGCAGAAGTCCCAAGGCAAAGTCTTCACGTAGGTCCCCTGCAAAATCTACATCAAGATCTCCTGGCCCCCGCTCGAAGTCAAGGTCACCGTCTCCAAGAAGG
>Ath_circ_FC0150	1:646125|646956
TTCGGGGAAGCCGTCTAATTACTGCTTCGTCAAGGTCAAATGGTCTGTTGGTAGCAGCCAATACTAAAACCCTTTCTTTATCCTTTGTGCGTAAGCCGTCCCAGTTTATCATGAATTCGTTCTTCATCTTACGCATAGCTTCATGTTCTCCTGGATTCTCACGTCTTCCCAGCATGCTATCAACCTCATCAACAAAAATGACGCTTGGAGCTATCTTACTTGCTAAAGAGAAAACAGCTTTAACGTACTTCTCTCCCTCACCAAACCACTTTGAAGTAATGCTGGACATTGAAATATTGATAAAGTTTGCCCCAGCCTCGGTTGCTACAGCTTTTGCCAGCATTGTCTTCCCCGTACCAGGCGGTCCAAACAATAGTATACCCTTTGTAGGCTTTGTAA…
>Ath_circ_FC0151	1:648910|649117
TGCTTTGAAGGTGTAACTTTTAGAGGTTGCAGTTGATACTTCTTGCCTCCGAACAGCCTGAGAGCTCAATGTTGATCCACCTGTTATACCAGCCTCTACACTTGAAATTGGTTTCTTATGCTGCAAAACAGCAGCTTGTGCAGCTTGTACAGCTCGTTTAGCAAGCACGGACAGTCTTTCACGCCTAGAACTTTCTTTGGTAGTATC
>Ath_circ_FC0152	1:665213|665463
CAACAAACAACACGCACAAGCTTACATGAAACATATATTAACCAAACATAAAATAAGATTCGCAAGGCAACAAACAACACGCACAAGCTTACAAACAAAGACCCAAACTCAACATACACATACACACACATTCACACGTAAAGATTACTTCTGCTTTCAGTTAGTTCCTTGGCTTATTAAACCAAGATTTCTCTTGATCACATGCCATTTTCCAAGCCTCTCTACTCGTAATCTCATCCACCCACTTACGCACTTTAGATCTTTTTTCGAACAATTTCTTCGTTGGAGTTCCCAAAAGGTATTGTATGTTTGGTAGG
>Ath_circ_FC0153	1:683751|683970
TCTATCTAGCTTAGTATTAGGATCTTGATATTCCCTTGAGTCTTCTTTATTACACTCCATAGACACTTTTCTAGCAGGTCTTTTCTTGCTCCTGCTTTCTTTTGTTTTTACTTTAACAGCAGTGCCAAGATCTTGCACGTTATTCACCAGACCCCAGTTATTATCTTTCGAAGGTGCAGATGACTCCTCTTCTCTACTCTTTTGCTTAGAGTCACCCTC
>Ath_circ_FC0154	1:740123|742317
CAATACACCCTGGCTATGGGTTCTTGTCAGAAAGTTCTGACTTTGCCCAACTCTGTGAGGATTCGGGTCTAACATTCATTGGACCTCCAGCATCTGCTATTAGAGACATGGGTGATAAAAGGGCATCCAAGAGAATTATGGGAGCTGCTGGAGTTCCTCTCGTGCCTGGATATCATGGCCATGAGCAAGATATTGATCATATGAAGTCAGAAGCTGAAAAGATTGGATACCCTATAATAATCAAGCCAACACATGGAGGTGGGGGGAAGGGAATGAGGATAGTGCAAAGTGGGAAGGATTTTGCTGACTCGTTTTTGGGTGCCCAACGTGAAGCTGCTGCTTCTTTTGGCGTTAACACTATTCTTCTCGAGAAATACATTACTCGACCGAGGCATATAG…
>Ath_circ_FC0155	1:764698|766380
TTGATAATGCCAGATTACAAGTTGTTGATCTGATAGGAACTACCCTGCGACTATCAAGCCTTGATCTTGCGATCTCGTACGTGTTCAAAGGGGAAAAATCGGCCTCAGTAGCAGCTACATCCAAAGTTCAAGGTGAAATACTCGCTCCAGCACTCACAAATGCGAAAGTAAGTGTGATGCTTTATTCTTTGAGTATTGGCCTAACTGGGGACATGTTGGTCATATATATGAGGTCTGAGATATAGTCACTATTCATGCAGAAAGTAAATATTGTCTAACAATGTCTTGTTGTGACCTGATTGACTTTACATTTCACTGTTTGCAGGAATTGCTTGGAAAATATGCTGAATGGCTACAATCAAATACTGCCCGTGAAGGGAGTCTGTCTCTGAAATCATT…
>Ath_circ_FC0156	1:869453|870571
TGGTCATATTCCCATCTTGCTGAAAGCGGAAGAGAGACGAGAATGCTCTCTATTCGTCCTCCTGTCTTCAGACCAAATGTCGTTCCCCGATCATATACCAAGTTGAATTCGACATATCGCCCTCGTCGCAACTGTTGCCATGCCTTGTGCTGCTCTGTAAATTCCATGTCTTTCCTTTTCTCTACTATAGGTATATAAGCCGGCACCACTGAGTTTGCGCATTCAGTGGCAAATGACAGAAGCATTTCCTGATCATAGTCATTAAGATCATCAAAAAATATCCCTCCAAGTCCTCGTCTCTCATCACGGTGCTTGATGTAAAAGTAGTCATCACACCACTTCTTGAATCGGGGATAGAAGGAAGGGTCAAATTTGTCACAGGCTTGCTTTTGAATCGAA…
>Ath_circ_FC0157	1:949296|951211
TTTTTGTTCAAAGGTTTTGCTTTGAACTTTGGTGCCTTCTCCAGTTCCTCTTGCTCAAGTTCTGCAGTAGTTTTTGCTATAGTAGGACGAGCTCTTAGCATTGTTTGGAGCACAGGGCTCTTTGGTTCAGTAAGGTGATGCTTCTGATCATTATGCTGCTTAGACACTTCTGTTGAAGCTATTGAAGATGTCTCTGCATGCTGGTTAGCCCTTGCCATTGTTTGAAGATGAAATTCCTGAAATTCTGGCAGATGTGGTGTACTTCTTTGAGGTGCAGGCAAAGCTGGAGCTGCCAAAATCTTCTTGTTCACAGGTCGAGCTTTAAACTTGGGAATCTTTGCCAACATCTCTTCCTCAAGTTCTGCACTGCTCTTAACTCTCAAAGGACGAGCTCGTTGG…
>Ath_circ_FC0158	1:949882|951211
TTCTTGTTCACAGGTCGAGCTTTAAACTTGGGAATCTTTGCCAACATCTCTTCCTCAAGTTCTGCACTGCTCTTAACTCTCAAAGGACGAGCTCGTTGGGACGTCACAAATTCGGGTTCCTTTGGTCTTGTCAGTGTCAGCTTAGGTCGATTCTGGACGAATAGGTCTCGCGTGCTTGTTTGGAACTTCTTCATCAATTCAGCAGTTGAAACAAAAGGTGCAATTTGCTCACGAACATAAACCTTTCTGTTTTCCTTCGGAGTGTGCTTAGTGACTGAAGGGCATAAGTTGAAACCAGTGTTAACAAGACCATTTCTTGTCTTGTGGAGCAGAGTTGCTGGTTTTGGATTGAGAATCTGTCTTGATTTTCCATCATCTAGCTTTTGCCTTTTGATGGCT…
>Ath_circ_FC0159	1:950403|951211
TGTCTTGATTTTCCATCATCTAGCTTTTGCCTTTTGATGGCTTGATTTTCTTGAATCAGATTGGTAGTGCTAGCTATGTTGTTAAGATTCGTTTCCCCTTTCACACTTTTCTGATGACTGCCTTTGGCTTGAGACTGGTTTTTAGGCCTTAGTGTAGATGGATTCTTCAGCAGACTAGCTATCTTTCTAGCAGTTTGCTGCTTCTTAAGATCCACCGACTTTGCCCCTAGAGAAAACTGCATTGGTGGTTTGGGTGTGCAAGCAGGAGCAATGTTCTCCTTGTCTTCTATTGGCTCAGTCGTCGGATCGCTGGCATCTACGGTCTTGTTGTTGACCTCTGCGTCCTTGGAACTGATGCGAGACGGCTTAACAGTGCTTGCTTTAGAAGGAGCAACTTCT…
>Ath_circ_FC0160	1:980777|981160
ATCTGAAGATCATGACTACCAGTGGTGCTCTCTACAAGGTAAGGTCGTGCACGAACGTCATAGATGATTGGCCTTTCAAACCATGGCACCATAAAATGTGTGCCTTCTGGGTACACCATCTGAAGATCATGACTACCAGTGGTGCTCTCTACAAGGTAAGGTCGTGCACGAACGTCATAGATGATTGGCCTTTCAAACCATGGCACCATAAAATGTGTGCCTTCTGGGTACACCTGAAAACACAAATCCAAGTAAAAGTAACGCTTTCTTAGAATTCAAAGCCTCAGATATAAAAGTACATCTTGTTAGTTTGAGAAATACAAACCTTTTCCTTGATACCAGTTAATCGGTTGAACATGACAGCACGGTGTCCTCCATCGACATTGTAGAGACTATTAG…
>Ath_circ_FC0161	1:1036796|1037746
TTAAAATTGCTTAATCGACCGGTGTTGCTTCCTTGCGACCACGTCTTCTGCGAGTCATGTGTACACAAATCGTCGCAAGTTGAATCGGGATGTCCTGTCTGCAAATCTAAACATCCCAAAAAGGGGTAAGTAGGAGAGATCTTCGATTCATGGAGAGTGTTATAAGCATATACAAGAGCTTGAATGCAGCTGTTAGTGTTCATCTCCCACAATTACAGATTCCAAATGATTGCAACTACAAGAACGATGCATTGAACAATTCCAACAGCCCTAAACATGGCGAATCTGAAGATTCTGAGATGACTGACAAGGATGTGAGCAAGCGCAGTGGTGGTACTGATTCTTCTAGTCGTGATGGTTCTCCTCTTCCGACCTCAGAAGAAAGTGATCCAAGACCTA…
>Ath_circ_FC0162	1:1053095|1054200
TCAAAATGCTGCTGGAAAGATGTCAACCAGTTTTGGGCTTAGGTAGCCCTTGACTGCTCGATTTTGGCCATAGTATGCTTTTACTAGGAAGGCTTTTTGAACGAGCTTTGGTTTACGTTGGAACTGATTTTCTTTCCTCTCCGTTGTGGGACAAATACATTGAGTATGAGTACATGCAGCAGGACTGGAGCCGAGTTGCCTTGATTTACACCAGAATATTGGAGAATCCAATTCAAAATCTGGATAGATATTTCAGCAGGTTTAAGGAGCTAGCTGAAACACGGCCTCTGTCGGAACTAAGGAGTGCTGAGGAATCCGCAGCTGCTGCTGTTGCTGTTGCTGGTGATGCTTCTGAAAGTGCAGCATCTGAGTCCGGTGAAAAGGCAGATGAAGGACGAT…
>Ath_circ_FC0163	1:1111304|1111919
TGACCGCTCAGATGTGGAGGGAAATGCCCACCCTGCTGGTCCACATGTTCGGATACCATTTGCTTCACTATTTGATACTCTCGGCATGTTTTTAGCTGATGAGGGCGCCGTCTTGCTCCTCTACTCATTGTTGCAAGGGAATTCCGACTTTAAGGAGTATGTGTTGGTGCGAACTGATTTGGATACTTTGGTGATGCCCATCCTGGAGACGCTGTATAACGCTTCAAAGAGAACATCATCTAATCAAATATACATGATGCTAATTGTACTTCTCATACTTAGTCAGGATTCATCTTTCAATTCAAGCATTCACAAGATGG
>Ath_circ_FC0164	1:1125994|1126673
ATCTTCCTCCTGAAGTAAGAGAGGCTCTAGAAAAGAAGTTGGATGATCTGAAGAAGCAGCAAGATATCCATTTCCGTCTTGCTTTTGAACGTAAAATCTTCCTAAGGAACAGAAAGGTCAGATTCTTCGGGCGGAGAAAGATTGAAAGGAGTATAAGACGTCTCGAGAAGCTACATCGGAGTACATCTGGTGGTTATGTGCAAGATGCAGAAATAGGTGGGCAACTCAATAGACTCAAAGAAGACCTTGAATATGTTAGGGTCTTCCCCAAGAATGAGAAGTATGTATCGCTATTTAGTGGATCTGATGATTTACAAGTATCTGAGCGGAGAAGTAAATTGCGGAAGCAAATCAAAGCCAACATAATTTTTGCTGCTGCCAGTGGGAAAGAGTTGGAAGG
>Ath_circ_FC0165	1:1125994|1126962
ATCTTCCTCCTGAAGTAAGAGAGGCTCTAGAAAAGAAGTTGGATGATCTGAAGAAGCAGCAAGATATCCATTTCCGTCTTGCTTTTGAACGTAAAATCTTCCTAAGGAACAGAAAGGTCAGATTCTTCGGGCGGAGAAAGATTGAAAGGAGTATAAGACGTCTCGAGAAGCTACATCGGAGTACATCTGGTGGTTATGTGCAAGATGCAGAAATAGGTGGGCAACTCAATAGACTCAAAGAAGACCTTGAATATGTTAGGGTCTTCCCCAAGAATGAGAAGTATGTATCGCTATTTAGTGGATCTGATGATTTACAAGTATCTGAGCGGAGAAGTAAATTGCGGAAGCAAATCAAAGCCAACATAATTTTTGCTGCTGCCAGTGGGAAAGAGTTGGAAG…
>Ath_circ_FC0166	1:1126847|1127673
GACAGGGAGCGAAGATGATGCTCTTTTGGACCTGAGTGACGATGACTTCTTTGTCAACGGAAGTTCAAGTGACGAAGCAGATGCGGATGATGAGTGGACTGATAAAAGCACAAAGGAGCCGGTTTCTAGTGCTTCTGGTAGAGCAACATCGAGCATGTCCAGTGACGAAAGAAATCAGGAGCCATACTCTACTAGGGTTTTAATGCCACCACCACGGTCAAGGTTTGCATCAACATCTCGTCAGTATTCATCTGTGAAGAGGAATGAGATACCTTCCTCCAGCAACACTTCACATAGAAGAAGCCAGTCTTCACATGCTGCCACTAGTTCGCATACAAGTCAGAGTAGCAACTTGAGTTCTAATTCTGATGCTCACAAACCCAAGAGGAAGAGAAGGCC…
>Ath_circ_FC0167	1:1143979|1144556
CTTGGAGGACCACCAACAGCATTGGTGCAATAAAGCCTAGCGTTATCAACAAGCTCACAATACTTTGGGAATGCATTAGCAAATCTCTTGTGTGAATTCAATTGTGGTTTCACTCTCACTGCTCTCTTCACCATTAGAGCTCTCCGTATGCCTCTTGCTACGGCAAGATAAGCGTCACAAACCACACCGACCAGCTCGATTCTGTAAGGTTTCAGATTTTGTTGTTTGCCATTTTCTTTCGTTTCTTCTTCTTCTTCTTCCCAATATTTTTCGGTTATCGTCCCCTCTTCGGACACCTTGTAGCCTTCGCCCATTCGATATTTTTGTTTGTGGACGTTTCTTGCCATTTCGATCATTTGTTCGACGAATGGCTCCCATGACAATGTTCCATCCATTATC…
>Ath_circ_FC0168	1:1177525|1177847
TGCAAGAAATCTCCGATGTTGATGATAAGTGCCCCGGGAAGAGGCGAGACATCAACCCAACAGTCTTGATGAAGAATTTGAAGACCACCGATGTTGTCCTGAAGAAGAATAGTGATAAAAGTGTTGTCGGAATGCTTACTTGTGCCTAAGGTTTGGTCAGGTTGTGGACAGGGAGGGTAATAATGGCAGATCATATGCAAACCCTTCATGCAACCCATACTCTTAAGAGTATCAGAGTTCAAACCAAGAGCTTCTGAGAGAAGTTCAAAGAGCAAGCCACCTAAACTCATCACATGCTTCGAGTATCCGATCATAGCATCTC
>Ath_circ_FC0169	1:1190464|1190905
TTGCAGTTAGGAGCGGCATGCTTCTCCAAGGCAGCAGCCTGAGACTTGTAGATGGAAACATTCTTGGACATCACATCCTTCCTCTCCATACCTTCTTTCCTCGGGAAACCACCAACCATAACAGCAACATTGACTCCAGTACATCCCTCAACGGCATCAGTTGTAGCAACAACACCTTTAAGAAGAGGGAAAGCAGCATCGATCAACTCCATCTTAACACCGTTCAAAGCTTCAGCAGCTGGAGGAATATCCAACATGTGGAGGATAACAGGTTGGTCAGCACCAAGCATGATACCCCTTGCAATCATAGGTACAAGAGCATATCCGATTTGTCC
>Ath_circ_FC0170	1:1192712|1193060
CCAGGCCAGATCGATACGTACCACTCTTCGGTGATTTTTACTATGAAACGTCGAAATGGAGACCTAGTGTGCCATTCGCTGAGCAACTAAGAGCCTTTCAGGATCTCATAGTTGAAGGAAAGGTTCGCTATATCGGTGTCTCGAATGAAACTTCATACGGAGTGACGGAGTTTGTTAACACAGCAAAACTCGAAGGACTACCAAAGATTGTGAGCATCCAGAATGGTTACAGCTTGCTAGTTAGATGTCGGTATGAAGG
>Ath_circ_FC0171	1:1192712|1193321
CCAGGCCAGATCGATACGTACCACTCTTCGGTGATTTTTACTATGAAACGTCGAAATGGAGACCTAGTGTGCCATTCGCTGAGCAACTAAGAGCCTTTCAGGATCTCATAGTTGAAGGAAAGGTTCGCTATATCGGTGTCTCGAATGAAACTTCATACGGAGTGACGGAGTTTGTTAACACAGCAAAACTCGAAGGACTACCAAAGATTGTGAGCATCCAGAATGGTTACAGCTTGCTAGTTAGATGTCGGTATGAAGGTGATCTGGTAGAAGTATGCCACCCAAAAAATTGCAATGTTGGCTTGCTTGCTTATTCCCCTCTTGGAGGCGGCTCGTTGTCTGGGAAATACTTGGCTACAGACCAAGAAGCTACAAAAAATGCAAGGCTGAATCTTTTCC…
>Ath_circ_FC0172	1:1304620|1305465
TCGGCATTCTTTGAATAAGTCCGACTCCAAAATGATTGTAAGCAATGGTCACTTGCATAGCTTTGTCCCTCATGTACGAGTCACTATGTCCTAGCAACATAACCTCGTTATGGTGAGTTAAGTGGTTGTTAGAGATGGTAATCGCGGTTGAGCCCATGACTGCGTCCACAAGCCCATCAGCGCAATGGGACAACGAGTTATGATCAATCCATACATGACTCGATCCAAAGATCGAAATCGCGTCACCATCTGCCATTGTCCTCCACCCAAAATGCGTCTCTGAGCTTCTCACCATAGCGTTACCAGTTGGTTTACAGTCATGAATATGCAATCCGTGAACGATCACATTCGTCACAAACTGAATCGTGATGCAACCACCGTTAGCAATGTGAACGTTTG…
>Ath_circ_FC0173	1:1314463|1315416
CCGGATGCTTCAACTCCTATCGAAGAGACTGTGAGGGCGATGAACTACGTGATTGATAAGGGTTGGGCCTTCTATTGGGGAACCAGTGAATGGTCAGCTCAACAAATTACGGAGGCATGGGGAGCTGCTGACCGGTTGGATTTGGTTGGTCCAATTGTCGAACAGCCAGAATACAACATGTTCGCTAGGCACAAAGTTGAGACAGAGTTTCTTCCTCTGTACACCAACCATGGTATAGGTCTCACTACCTGGAGCCCACTTGCATCTGGTGTGCTCACTGGTAAATACAACAAGGGAGCTATTCCCTCAGACAGCCGATTTGCATTGGAGAACTACAAAGACCTTGCCAATAGATCACTTGTGGATGACGTGCTGAGGAAAGTTAGCGGTCTCAAACCC…
>Ath_circ_FC0174	1:1320087|1320671
TTGGAGATTTCGGATTGTCGAGAATAAAACGAAACACGCTTGTCTCTGGTGGAGTAAGAGGAACCCTTCCATGGATGGCACCAGAGCTGCTAAACGGAAGCAGCAATCGGGTCTCAGAGAAAGTCGATGTTTTCTCATTTGGTATCGTGATGTGGGAGATCTTGACAGGCGAAGAACCCTATGCGAATCTGCATTGCGGTGCCATCATTGGTGGAATTGTGAACAATACGTTAAGACCTCCGGTGCCTGAACGGTGTGAAGCTGAGTGGAGGAAGTTGATGGAGCAATGCTGGTCATTCGATCCAGGAGTACGGCCATCGTTTACGGAGATTGTTGAACGACTTCGATCAATGACTGTTGCCTTGCAACCCAAGCGAAGAACCTAAAAGCCCTCTCAAA…
>Ath_circ_FC0175	1:1334717|1336131
TTTCGTTTTTTTATCTTTCTCTCATCTGGATAAAAGGAAGAATGGGACAACAATCGTTGATCTACAGCTTCGTCGCTCGCGGTACGGTGATCCTCGCCGAGTATACCGAGTTCAAGGGCAATTTCACCTCCGTCGCCGCTCAGTGTCTCCAGAAACTTCCGTCCTCGAACAACAAATTTACCTACAATTGCGACGGTCACACTTTCAATTATCTCGCTGATAATGGCTTCAGTAAGTCTCTATCTCCCGATCTGTGTCGATTTTGCTCTGTATTTCTCTGTTTATGCCTTGGTTCATCTGTTTTCTTATGAATGCTTAGTTTCGAAATCAAATGTTCGAGAACAGTGTAGCTTTGAATTTCGTAGGATATTCGTTGCTCTCGATTCTTGTGGCATTGTG…
>Ath_circ_FC0176	1:1334717|1336477
TTTCGTTTTTTTATCTTTCTCTCATCTGGATAAAAGGAAGAATGGGACAACAATCGTTGATCTACAGCTTCGTCGCTCGCGGTACGGTGATCCTCGCCGAGTATACCGAGTTCAAGGGCAATTTCACCTCCGTCGCCGCTCAGTGTCTCCAGAAACTTCCGTCCTCGAACAACAAATTTACCTACAATTGCGACGGTCACACTTTCAATTATCTCGCTGATAATGGCTTCAGTAAGTCTCTATCTCCCGATCTGTGTCGATTTTGCTCTGTATTTCTCTGTTTATGCCTTGGTTCATCTGTTTTCTTATGAATGCTTAGTTTCGAAATCAAATGTTCGAGAACAGTGTAGCTTTGAATTTCGTAGGATATTCGTTGCTCTCGATTCTTGTGGCATTGTG…
>Ath_circ_FC0177	1:1336837|1337242
TCGCCTCATCGTGCTTCCCTTGCTTGATGAGACATGTGCATAAATTGCAAGCCTTGTTTGCATCTGGCTCTATCAATTGAGCTTTCCGATACACAGCTTCAGCTGCTGTATAGTCCATTAGTTGCATATAAGCCCATCCCAAGTTCCCCAAGATCCTAGAGGTTTCCTTCTCGACGGTGACCTGAAACTTCTTGCCATGAGATCTCGCAGTCTTTGTTGGTTTGCCATTGAATGCTTCTCCTTGATATATCATCCAAAGCTTTTGCTTCAATAACTCAACTTGCTCTTCTATTCTCCCACATTTC
>Ath_circ_FC0178	1:1352637|1353124
TCGGACCTGCTGATCCTGAAGACAATCAAACAATCTGTTGAGATGCGGAACAGTGTATGTCACAGTGCTACAATTTATGCTAATGCTATAATGCATGCTGGAACGACAGTTGACACTTTTCTCAGGGAGAATTTGGATTGGCTAAGCAGGGCCACCAATTGGGCCAAGTTTAGTGCTACAGCAGGATTAGGTGTTATTCATAGGGGTCACTTGCAACAGGGCAGGTCACTGATGGCCCCATACTTGCCTCAGGGCGGAGCAGGTGGTGGCGGGAGTCCTTATTCCGAAGGGGGTGCTTTATATGCTCTCGGCCTTATTCATGCAAACCATGGTGAGGGAATCAAGCAATTTCTTCGTGATAGTCTACGCAGCACTAGTGTTGAGG
>Ath_circ_FC0179	1:1406338|1407205
TTCTAAAGGAGCATTTTCTGGTATAGCTGGTTGCACTCCTTCAATAGCCAGCCAGTGACAAACAATTTCAGTATCAAGGGGAGCTTTTGGCAGCGGGGCTTCGATCACCTCTTTGAAATCCACTTCTCTGTCATCAGTGTAGAACAAATCGCGATGTCCAATAGCTTTTCTAAAACGAAATGGCCCTCCTGAGGCAAATCCATATATCGGCTCAACGTTCCTTAAGTTGAGAGCACCATCTACATCCGAAGCTGTTAAAGTCGTTCTCTTTGAGTGACGCATGCATTTGATAGCTTCCTGCATGATCTCTCGGACACGATACTCAACATCAGGAGCAAGCATAAGAGCAGCTTCAGGTAACAAGTTGGTAATCCCAATACTTTGAGCTATTACCTCAAC…
>Ath_circ_FC0180	1:1431806|1432518
TCAAGTTGATCGCCGAGATTAACGACGATTGAATGCTTAACCGGAGGAACATCGACCCACTCGCCGTCTTTAAGAAGCTGAAGTCCACTGACTTTGTCGTCTTGGAAGAGGAGGATGATGCCGCCGGCGTCGGTGTGGGCTCGGAGACCCTTGACTAGGTCCGGATTAGGACAAGGTGGATAATTGCTGACTTTGGTTCCAAAAGTCGGTCTTTTCGACCCGTAAAACACCTTTTTTAAATAACCCTTCTCTAAACCGAGATTCTCGCACAGCAGATCCAGTAGCTCCTCCGACAACTTCTCTATCTTTCCGGCGAAGTCTTTCATTAACGTTCTGTAATCGTCGTCGAGATCAGGGACATCGGAGATATTAGAGACGGGAAGGTGCTTGAGGTAGAAA…
>Ath_circ_FC0181	1:1432291|1432518
TGTAATCGTCGTCGAGATCAGGGACATCGGAGATATTAGAGACGGGAAGGTGCTTGAGGTAGAAAGTGGATTCCCAGTCAACGTCGTTGACTTCAGAGCGAAGAGAGTCAAGACCTCTGTTCTTAATCGATTCCTTGAATCTCTCTTCCATGCACTTCTTGTAATGTTCCTTGGTCATCTTCTCCACTTTGTCCAAAAGCTCGAGTGAAATCCCATGGTTCACACAC
>Ath_circ_FC0182	1:1477797|1477971
ACCACCGTGCCCCAAACCTCCTCCTCCTCCACCTCCAGCACCACCACCGCCACCGAGTCCTCCTCCGGCACCACCGCCGAGTCCTCCTCCAGCACCAAATCCGCCACCATGTCCGGATCCACCACCCACACCACCTCCTCCGCCACCGCCTCCTCCACCGCCTCCACCAGCACC
>Ath_circ_FC0183	1:1483439|1483712
GGAATCCGGAGCACAATGTCTTGCTCAGGATCGAAAGAGGGAAGGAGAGTTTCGAAATCCGGATCACGCCGGATAAGAGTTTCGATGGAACGGGGAAAATCGGTGTTCAGTTATCACCGAATGTTAGATTCGGTAAGGTGAGACCGAAGAACATACCGGAAACTTTTAGTTTCGCCGGTAGAGAATTCTTTGGGCTCTCTTACAATGTATTGGATAGTTTGAAACAGACTTTCTTGAACTTCTCTCAAACCGCTAGTAAAGTCGCTGGTCCAG
>Ath_circ_FC0184	1:1488018|1488479
TCCCATCTAGCAGGATCAAATTTTCTTGGATCTGGAAAGACTTCAGGGTCGATGTGGACATCCCTAAACCATGTCAAAACCTTCCAACCTTTTGGGATCAAATAGCCATTCATTTCAACGTCAGTCTTTGCCTCTCGAAAAGCAGTGAGTGAGAATGTTATGACTCGAAGTGTCTCATCGACAACCTGCGATAAGAATTCCATTTTCCGGGTTTCTTTTAGAGATAGACCTTTTTGACCTTCAGGCCTACTTTTCAGGATCATTTCTTGTTCAGCC
>Ath_circ_FC0185	1:1499455|1499779
TTAAGTTTCCTTGCATTCTTGCAGAAGCTCTTGATTGTTGGTTTTGGGATGCTGCTCGGATCTCGACCGATTTTCTTTAAAATGTTTTTAACTCGTTCCTCAATGACAAGAAAATCAGCCTCGGCTTTGGCTAAATAGATTTTCTGCAAATTGATATAGTGTCCTGTTGAAGAGGTCATATCTGGTATAGAACCTTCAAGGGGTGCCTCTCCACCACCTTCATTTAAAACAAACTCC
>Ath_circ_FC0186	1:1513993|1514265
TCATTTCTTGAATTCTCGTCTCTGAGGAAGTCAAAGACTCGCTTTGGAGGAACAGGGATCCAAAAAGAAGTGGCTGCACTAAGAACAATACCAGGAGGCCTTCCTGGATCATCCACACTCTTCCTAGTCATCACTCTAACATCTTCAGCTCCTGTACCGGACAATGTAGTCCACGTGTGAGCGGTTGAAGCACTCACTCCTGCACAAAAGCTTATAACCATCCGCTCTGCCAATTTCAGCATACTCCTCCTCCCTTCTTGGTTGGTTATCAC
>Ath_circ_FC0187	1:1516586|1517057
TTCATTTGGGTACGTTTGTTTTGGAACCAGAATTTGACCTGAAGAGGTTCCAAATTCAATTCACGGCTTAGCTGTTTCCTTTGCTTGTCATCTGGGTGAGGACACTCTTTGAAGAACCCTTCCATCTCCTGGATCTGAAGTTGGGTGTGTCGATGATATCGTTTCTTCTTGTTAGGATGAAGAGGATCTTGGTCGTTTCCTGATCCTCCTTCTTGATTCTCACTTCCCGATTTAGTATTCGGACTGTCGAATTCATCGTCCCGAAGAAATCCTTCATTATTGTTGTCTTCATGGTTGTAGTTGTGGTTATTGCTGTCTGCGTTGTTCATAGCCGCAAGCAGCATATTTGGCTCGAACATCTTTTCTTATACTCCGGAAACTGAAAGCAAACCC
>Ath_circ_FC0188	1:1580029|1580711
TCTTCGAAAAGTTACAGAAGTATCTTGGTGTCAAAACTGAAATAGAAGGTGGCTACTCGTGGTCTCTTATACATAGGGTGGACACTGATTCAGATACAAATTCCCAAATGTCGGCACAAAGGATCGAAAATAATTCAAAGCTAGCTGTCGGGCTGGCTATCATGGATGAATGCTTTTTGCCCATAGTTGACAGAAGGAGTGGGGTAGATCTGATTCGCAATGTCCTTTATAATTGCGGGTCCAATTTCAACCGGATAAATTATACTGGCTTCTACACTGCTATCCTAGAGAGAGGAGACGAAATTATATCCGCGGCATCTCTCAGG
>Ath_circ_FC0189	1:1631389|1631842
TGGGATCCATGTTGATCACAAACAACTAATCTTGGTACAGGGAAACGATCACGAATGATCATCTGCGCATCTTCTTGAGGGGCTTCCAAGAGTTGGGCAAATGCCTGGTGTTCAGGCTGATTTTGATATCCCAAGTTGCGCCACTGTGCAATGGTCATTCCATGGAAAACGACAACACTAATGTAAGAATCCAACAGGAGGATACGGTCTGCACCAATGGAAGCAACATCCAACAATGCAGGTTGAGGTAGTGAGTTAAACGAATATGTTGTTAGAGATGGCTGAATCATAACAGCTGCGTTCGAAATATTTTCTCGGTTTAATAGCATGCGGTTGTAAGCAGTTTCGTCTGGACTATTGTTGAACACC
>Ath_circ_FC0190	1:1633933|1634777
TGATCAAGTGCGGATGCAAAAAGGTCCAGTACATGTCCTTGGTTAACCAGTTGGTTTGCGAGCGCATCATAAAATTTCTCCGCTTTCTTATAGAACGGAGCCGCATCTTTATCAAGATCTTTATGTGAACGCAAAGGTTCTGATAGATCCTTTGACACAATCGTGCCTGGCCCCTCAGAACATGGTCCTCCAATTAAAGCAACGATTCTAGCCCCAGTTCCAGGAAAACAAGCTCCAAGTAGTCCCGTAGCCACACTTATAGCCACTCCCGTGCATCGTGACTGGCGCCGTCCAGCCTGGACAGGCCACTGATCCGTCTGTAGCTCTTCCAACAGC
>Ath_circ_FC0191	1:1634121|1634608
CAAAGGAAAAACTTTGTATTTGAGGCCAAACAATTAACAAGGAAAGTTCAGAGTGTGCTCTTCTCCTAAACACTTTTGTCGACCATTATACTTGCAGATAAATGGTCATCTAATATGAAGATGTATCTCCCACACGTTGCTCAGCAGAACATGACGAAAAAATACATTTAGTTCTAGATTGGAGCCTAACAGATTTGCGATGAAAAAGCCATGCTATCTTAAGCAACATAGCTAGTTTTATCCTACTTAGGCTAGATGAAGTATCCGAAGCTCTAACAAAAGAAAAATAGCATTTCTATACATCATCTTCTCCTATCTATCATGGCCAACTGTCACCCTTACCACTACAAGAGGTTCATACATTAAATCTAAACCAGATATTGAACAATTCCGTATGTA…
>Ath_circ_FC0192	1:1648866|1649370
CAAAACCAGACGGATTGAAAAGGAAAGGAGCAAAGAGCCATGTCACCACCATGAACCATATCGAAACAGTGATCAGAATATAAGTAACCACACCCCTATATGATTGACCAAAGATCTGATATACCAGTAGAAGAATCATAAGTTCAATGCCCTTCACAAAGTGACTACGGGAATAGAACCTATAGTTCTCAGCAAATTTCGCGTGGAAGACCACAAACCCTCGACCAGTTCCTCTATACTCTGCGCCTCCATGAAACAATGTCCTTCCGTAGTAATGTGTTTTTGTCCCGAGCTGAAACGTGAAAAAGACGGAAGCAAGTTGTAACTGCATCAGCACAAACTCAATCAATGCATTGTGGAACCCCCTCTCAAGTCCAATCTCCATCATCATAGGCAAAG…
>Ath_circ_FC0193	1:1680120|1680505
ACGATACGAAGCTTCGAATAGCTGACTTTGTTCATGGAAAAGATGGGCTTGGCAACCAAAACTTCCCTCCACCTAAAGGAAAACCAATTGAAAAGTCTGGACCTGAGTTTTTAGTTGAACAAGCAAAGCTTTGCCCTGGTGAAATCACGGTTGTTGCTTTGGGACCACTAACAAATCTCGCGTTGGCTGTTCAGCTTGATCCAGAGTTTTCGAAAAATGTCGGACAAATTGTTCTTCTTGGTGGAGCATTTGCAGTAAACGGAAATGTAAATCCAGCTTCGGAAGCTAATG
>Ath_circ_FC0194	1:1684644|1684987
TTGGACTTGAAGGAAGTGCCGTGGGGCAATGGTGGATTGATGCAATTGGAAAAGCCCTTGATGAGAAAAACACTTTCGAGCGTATGGGTTCAAGGCAGTTGGCAGGACTTCTGATATCTCTTTGGGCGAGGAAGGATATTAGAACTCATGTTGGAGATCTTGATGTTGCAGCAGTTCCATGTGGTTTTGGCCGTGCCATTGGCAACAAGG
>Ath_circ_FC0195	1:1756067|1757388
TCATGCTATGTGGCCAGCAATTATCGTGGATGAGTCTGTTATTGTAAAGCGGAAAGGTCTAAACAACAAGATCTCTGGAGGAAGATCAGTCCTCGTACAGTTTTTTGGCACCCATGATTTTGCTAGGATACAAGTCAAACAAGCGGTCTCATTTCTAAAAGGGCTTCTCTCACGGTCCCCCCTGAAGTGCAAGCAACCTCGGTTTGAAGAGGCCATGGAGGAGGCAAAAATGTACCTAAAAGAATATAAGCTTCCAGGAAGGATGGATCAACTTCAGAAAGTTGCTGATACTGATTGTTCGGAAAGGATTAATAGTGGAGAAGAGGACAGCTCAAACTCGGGTGATGATTACACAAAAGATGGAGAAGTCTGGTTGCGGCCAACAGAACTTGGAGATTG…
>Ath_circ_FC0196	1:1759617|1760412
GCCATATAATTATCTTGGAAGAAGAGGACGAAAGGAACCTGAAGCTCTTGCTGGTGCTTCTTCAAAGCGATTATTTGTTGAGAATCAACCGTATATTGTTGGCGGATACTCTCGACATGAATTTTCAACCTACGAACGCATTTATGGATCAAAGATGTCCCAAATAACTACTCCGAGCAATATTCTATCTATGGCCGAGAAATATACATTCATGAAGGAAACCTACAGGAAGAGATTAGCATTCGGGAAATCGGGAATTCATGGTTTTGGGATCTTTGCAAAGCTTCCGCACAGAGCCGGAGATATGGTGATTGAGTACACTGGTGAACTTGTTAGGCCACCAATAGCTGACAAGAGAGAGCATCTTATATACAACTCAATGGTGG
>Ath_circ_FC0197	1:1760716|1761228
GTGCCGGGACCTATATGTTTAGAATTGATAATGAGCGGGTCATAGACGCAACAAGGACAGGAAGCATTGCTCACCTTATCAATCATTCATGTGAGGCAAATTGCTATTCAAGAGTCATCAGTGTTAATGGTGATGAGCATATTATCATATTTGCAAAGAGAGATGTCGCAAAATGGGAGGAGCTGACCTATGATTATAGGTTCTTTTCAATTGATGAGCGCCTTGCATGTTACTGTGGTTTCCCAAGATGCCGGGGTGTTGTTAATGACACAGAAGCCGAAGAACGACAGGCAAATATTCATGCTTCTCGCTGTGAGTTAAAAGAGTGGACAGAGTCCTGAGAGG
>Ath_circ_FC0198	1:1765300|1765548
CAAAAATGACACTGCCATTAGCTGTTTGAGTCTTGAGATCACCAGCTACACTGTCATACTGCACAACATCTTTGACAAAATAACCAGCAGTAGAGCTACCATCTCCATATATCTCAAGATAAGGACAAGACATATTAGCTTTGCAGCCAGAGAGAGGACCACCACTAATCTGGTAGCAAAAATCATCATCACAAGAGACCAACTTTCCACTGTCTGATTCGTCAATGTTGTAGAGTGTAAGCTCAATC
>Ath_circ_FC0199	1:1767753|1767922
GAGAAAGGCAGCCATTTCTTTCTGTCCCATGAGCTTTCCTCCAGTGGTACCAAAACCAAGAGGCTCAAAGAGGGCAGCAGCAGTAATGAAAGACTGGTAGTCCCAGAAACCAACAGCATGAGCAATGGGAGTGTTCCTTTTGGAAAAGAGTTGCTCAAACTGATAAACC
>Ath_circ_FC0200	1:1767761|1768028
CAGCCATTTCTTTCTGTCCCATGAGCTTTCCTCCAGTGGTACCAAAACCAAGAGGCTCAAAGAGGGCAGCAGCAGTAATGAAAGACTGGTAGTCCCAGAAACCAACAGCATGAGCAATGGGAGTGTTCCTTTTGGAAAAGAGTTGCTCAAACTGATAAACCTGAAAGTAATCTGATATCGTCTGGTTACAGCAGTATTTAGACCACCAGCTGCATTCCCATCCTTGCGTGCACACCTTATTTCCCCTCACTTTCTTCACTTTAATCG
>Ath_circ_FC0201	1:1779786|1780145
TGGCTTCGATTTTAGTGTCTTGTTTTGGGCTGCTTTTGCAGAGATGGCGAATGTTGGAAGCTGTTTTTTGTTTGTTTGTTTGGTTTGGTTAATATGGCCTCTTTGTTCATTACTCTATCTGGTTGTTAAAGTTTGCAACTTTTTGCCGTTTTGAGCTTACTTTCTTAGTCTTTGGTAGGTTAGTTTTTCCATTCTGTTCCGGCTTTAATGGGGTATGCTGCTGAGCTTTAAGAAGTTTTTTTTTTTTTGGTTTAAGACTTTTGCTTTATTCATGCAATGTCTAGCCTCAATAGTTCTCTCCCTGTTTATTGGTTTTAGTTCATATCTGCTCTTATTTTACTTTGACCATATTGACTCAG
>Ath_circ_FC0202	1:1782453|1783628
CTTTGCCTTAACGCATGGACAGAACACGGGGAAAGAACTGGTGGATTTTATGCCTGCAACCGGTATGAGGCGGCTAAGCAAGAAGGGTTGGATGATGAGGCTGAAAGGAGGCGAGAGATGGCAAAAAATTCGCTAGAGAGATACACTCATTACTATGAACGCTGGGCAAGCAATCAAGTGGCGAGGCAAAAAGCTATGGGGGATCTGCAGAAAATGCAATCAGAGAAGGTTGGGAAGCTTAGTGACATTCAGTGCACACCAGAATCTCAGCTCAAGTTTATCGCAGAGGCTTGGCTCCAGGTCATTGAATGCAGACGGGTACTGAAATGGACATATGCATATGGATACTATCTACAAGATCATGCTAAGAAACCATTTTTTGAGTATTTGCAAGGGGAG…
>Ath_circ_FC0203	1:1782868|1783134
TAAGAGTTATTAATCTTATTTTTGAATTTTATTTCCTTCATCTTTTATCTACCAAATGATAGTTAATTCTTCTTTTGGAGTGGAGAATGATGTGAGCTAGCAGCTATTCCCATTGCTTGTATTTGCAACACCAAATTGGATCCAGACTAAGTAGATGCATTGTTGTTACTTTGTGTATTTTGATTTGAATTTCTGGTGCTTATACATGTGTGCAATTATATTGAATTTTGAACGTTAAGTTTTTGGAAGTTTCTCACATGCTGATG
>Ath_circ_FC0204	1:1795527|1795955
CTTACAATGGAGATGATTACGCTGGAGCGAGAATTGTCAGTAGAGCCTATGAGCTTCGAGATGTAGTGCATGGGATGCTGTCACAGATGGACCCAGCACTGCTAACATATTGTGATAAGATCGCAGCTGAAGGTGGTCCTTCACTGATACCAGATGATCTGAGTGGATCAATCCTCGGTTTAGCTCCTGTTGTGCAGATGGGAACTGTTACTAGAACCAGTGCCAGACTTCGAAATGTGCAGCCAGAGGTTAATTTAGATCGAGATTATGAAGGTCTTAAAAAGCCCAAGAAAACTACTGATGCTGTCAGTATAGG
>Ath_circ_FC0205	1:1813385|1815085
ATATCCAAGTCCATTGATAGTTGGGAATGCTCACCAATGAAAGATACCATGAATGCCAAAGCCTGCATTCCTGCTGACCGTAATTGGAGTGATCTTTCATCATCACCCATTTCTTGAGCAAGTTGACAAAGTTTAGGGATTAGACCTTCTAAGTTGAACATGTGCGAATTCACAGTCTGTAAACTTATAAAGTCGACAAGAGTATTGCAACCCAAGATCTGAACTTCTTCCTCTTTTGTTTGCTCCAAAAGAGTTCTGACAATGCTTAGCAAACTACACGAAAAAAGAGGCCGGAATTCGAAAGTAAATGATCGAGCAACAAGAAAGAAAAAAGTAAGCATTATTTCTGAAGATCTCTGCTCCTTACATGATGAAAGCAGTTTCTTATAAATGCATAAG…
>Ath_circ_FC0206	1:1814925|1815242
TGATTACGAGGGAAGATTTCAGCGAGCATTTTCTTGTAGCGTTTAACGGGATGCCTAGACCTTGCCCTCAAAGAAGGACAGAAGAAACAGAGGTTACCACAGGCGGGCAAAACCCGTCTGGACATAACCCCCATTTTCTTCTCCGCCTAATATCCCCCCCTAGCAGCTGCGATTTGATTGGCACCCTAAATTCAATATCTAGTTACCAAGATCGCAATCCGGAGAACCC
>Ath_circ_FC0207	1:1816544|1816993
TTGAGCATGAACGAATTTTCAGCACTATGCTTACGAGCAAGCCGCTTGACTCTCCTGGCCTTGTCGAAATCAGGATCGTTAGGCTTAATCCAGCGAAAACGGACCGTTCTACCAGGCTTCTTCGGTTTATCAACAAACATATTAGGCTCAGCAGCACAAGCTCTCACAGGCCTTGGCATACCAGCAACCATGAAAGGTAACTGTGAGACAGTAGAGATAACAGCCTGTGTCATCTCTTCATTCTCCATCTCAACAAGAACACCCATAGGAAGCTCCTTTGGACCCAAGTAGTTAGGTATGAAGCTGACTTTCTTGACAGTCCCAAACTGATTGAAAGCAGATGAAATAACAGGAGCTGTGGCAAGAGGCGTGAGTTCGTCTACGTAGACAGTACGACGA…
>Ath_circ_FC0208	1:1835944|1837144
ATCCTGTAGGTGGACCTGTTGCTCCATAGTTTGTACTCGCAGTTTAAGCTCATTGTTTTCAACACCCAGGCCATTTGTATCTCTCTGTAAGAGAGTCAACTGGGCTGAGAGAGATGTGGCCTCTGTTTGTAAAGTCTGTACTTTTCTCTCGAGCTCTGCAATGTATCTCATCTTCCTTTCTTTTGACCTCGCAGCAGACTGCCTGTTTGCCCATATCCTCTTGGCGCGTTTTGGATCAATGAGAGCAAGCTCAGAAAGTTTAGCAGCAGAGATGGCTTTCTTAGAGTCAACTCCAGACACATCTTCATTCCCTGACATAAGCATCTCAGGCTTGATAGTTGTTGAACCATCCATCGATTGGCTGTGTTGGTGTCTAATTCTCGGTCTTTCACTAGAGCT…
>Ath_circ_FC0209	1:1836469|1837144
TCTTGGCGCGTTTTGGATCAATGAGAGCAAGCTCAGAAAGTTTAGCAGCAGAGATGGCTTTCTTAGAGTCAACTCCAGACACATCTTCATTCCCTGACATAAGCATCTCAGGCTTGATAGTTGTTGAACCATCCATCGATTGGCTGTGTTGGTGTCTAATTCTCGGTCTTTCACTAGAGCTACCGGGTGTACTCTGAAGGTTAGAAGTCGAGGCTAATTCATTCCTCCAAGTCGGTTCTGATGGCTCACCCATTTGAGAAGTCGATGTAGCAGAAGAATTGAATTTTTCCATATCAAGATACATATAGAGTAAGTCCTCGTCAGTATCATCAGAGAAAGAAGGTCCATCAGCAGCACCAACCACACCAAGATCACTATCAAAGCTTAAGTCATCAGGAA…
>Ath_circ_FC0210	1:1859328|1860165
TCTGGTGTGGCCAGGAGTTTCCATAATATGGACTTCATGGCCAGCAAACATCCATTTGTCAGCATCTTTCAAGGCTACATCAATTCCAGGAATCCGGTCCCTATCTGCAGCTGAGCCGATCACCTTTGCACCATACCTGTCTTTTAATTCCAAATTGCCACCAGTGTGATCATAATGGTGATGTGTATTTAATATATAAGTTAGATTTCGACTATTCTTCTGGAGGGCATCCATAACAGGTACAGCTTCAGAAGGGTCAACCACACCAACTGTACCGGTATCCTCATCATGTAAGATATAAGCATAGTTGTCCGTAAGACATGGCACCAGTTCAATTTGCAATGAGGAAGAGACATTGGAGACACTGCAGAATCTTGAAATGCGAACGGATTTACCAGC…
>Ath_circ_FC0211	1:1869862|1870258
TCAATAAGCATCACTCCTTCTTTGTCCAGATTCTCCACCATGATTGAGCACACTTGCAGATGGCCTCCAATCTCCACTGCCCAGCTCGAACCTTGTTCAGTGCTTGATATTCCTAGGGTGCCGGTATCCTTGTGTTGCATCTTTGAACTTGCACTTTTAGTGAGCTTGTCAGCATGCTGAGAGACACTCTGCAGGAAGAGCATGTGCTTGATCGTGCACTCTAGCAAGGAATCAATACTGCAC
>Ath_circ_FC0212	1:1897561|1898422
GAATATGGACAAATTGAAGATAGCAGAATGGGGAGAGAAGCTGAAGACTGGTGGAGCTCAGATGAGCAGAATGGTGAGTGAGAAAGTGAAAGATATGCTTCAAGCTCCAACCTTGGAATCCAAAATGGTGGATGAAGCTACTTTAGAGACTTTAGAGGAGCCTAATTGGGGAATGAACATGAGGATTTGTGCTCAGATTAACAACGATGAGTTTAACGGCACTGAGATTGTTAGAGCTATCAAGAGGAAGATCTCAGGTAAGAGCCCTGTGAGCCAAAGGCTGAGCCTTGAGCTTTTAGAGGCTTGTGCTATGAATTGCGAGAAGGTTTTCTCTGAAGTTGCTTCTGAGAAAGTTCTTGATGAGATGGTTTGGTTAATCAAGAACGGAGAAGCTGATTC…
>Ath_circ_FC0213	1:1911968|1912522
TATGGAGATATACCGGCTAATAATTTGCTCATGAGGGAATGCGAGAAAACTTCCAACAATGTCGCTGCTCGCTTGGCTTGTATCCCTCTTGTTCAGGAGGCTAGAGGACTTGATGCTGGACCTAGGTTGGTCAAACGGCTGACAGGATTTGGAGATAACAGGACTTCGAAAATCGTGGCGAAGATCGCTGAGGAGGAAGTTGCACATGTAGCTGTTGGTGTAGACTGGTTTCTCTCTGTGTGTCAAAAGATGAACCGTGCTCCTTCCCCTACATTTAAAGGTCTGATCAAAGAGTATGGTGTCGAGTTAAGGGGCCCTTTCAACCACTCAGCTCGGGAGGTAGCTGGCATTCCGCGAGATTGG
>Ath_circ_FC0214	1:2008185|2009847
CGCCCATCTTCATACTCCTGCATTAGGGTGAACACTGTTAAAACGACGAGTGATGCGGTTATCGAAAAGCTTACGAAAATTTTAAACGACTCGGAGGAGGGCTTGAAGCTAGTACAACCAGATGGAAGTAGTCCCGTCACCAAGTGTCAGATACCTGGTTTGGATTATGTTGTCTTTGTCAATGGTTCAGGCCCACATAAGATAGAATATGATTCTGGTCTTGAAAACCCTCCAAAGGAGGTACTAGTGAGCAGGAAGTGTGCTGAAGCAGTTCTCAGAGGAGCCCAGGTCTATGTGCCAGGTGTACTGGCTTGCACTGCCCATGTTGAGAAAGGAGATGCGGTTGCTGTCTGTGTTGCTATGGAACAACCTGGTGATGAAGGTGACTGGAGTGTTAAT…
>Ath_circ_FC0215	1:2016928|2017388
TCCAAAGCTTGAAGCTCATCTGAAGCTTGCCTTAGAGAATCCAAGACAGTGTCAGAATCTGTGGAAACTGAAGAACTTGGATCAGATAGATAGCAGTTTGCTTCAAAGATGTAAGCTCGAGCACGCAACTCCAAACCTCCATGGCCAAGAATCATAGGGAAAGCCCCATGCAAAAGGTCTAATGCTCGTTTGGTATGATTTGATCCAAGACCAAGCCAAAGCTCGGCCAGAGTGAGAGTAGCTGATGCTTTGAGAAGATCCAAGTTGAATGACTGGCAAAACGAGATGCTTGCCAGCGCATATGGAAGACCCAGGACAGCATTTCCTGACTTC
>Ath_circ_FC0216	1:2047876|2048042
CTTTCATAACTTAATCACACACAAGGAGAGAAGAGAGAAAGAGAGAAAGAGAGACAGAGATAATGGCGTACAGTGCGTGTTTCCTACACCAGAGCGCATTGGCTTCATCAGCCGCACGATCATCATCTTCCTCCTCATCCCAGCGTCACGTGTCGCTCTCCAAACC
>Ath_circ_FC0217	1:2053785|2054596
ATGCAAGATGTCATGCAACGATCCCATTGTTGCAAACTCATATGCAAGGACGCGGAGGTTTCCATCAACACAAAAACCAAGCAATTGAATGAGATTTTCATGCTTCAGCCTAGAGACCATGGAAACCTGACTCAAGAATTCGGTATCTGTTTCAGCTTCAGGTGCGACATCAAGTTTCTTCAGAGCAACCGCCACACCATCATTTAGTGTCGCATAATATACTCTCCCATAAGACCCTTCACCAATCAGTGCCTTGGATCCAAAATTTTCAGTCTTTTCCTTGACCTCATCCAAAGACAAGGGAGGGACCTCGATGGGAAGAGCTTCCTTCTTAACCTCATGTTTTGCAACAGGTGCTGGTTTTGAATTCTTATGATTTGCATCAGATTGCTGCTGTGA…
>Ath_circ_FC0218	1:2053994|2054596
TGACTCAAGAATTCGGTATCTGTTTCAGCTTCAGGTGCGACATCAAGTTTCTTCAGAGCAACCGCCACACCATCATTTAGTGTCGCATAATATACTCTCCCATAAGACCCTTCACCAATCAGTGCCTTGGATCCAAAATTTTCAGTCTTTTCCTTGACCTCATCCAAAGACAAGGGAGGGACCTCGATGGGAAGAGCTTCCTTCTTAACCTCATGTTTTGCAACAGGTGCTGGTTTTGAATTCTTATGATTTGCATCAGATTGCTGCTGTGAACTTTTCAGTTGTTGCTCTTCATTTGAGTCTTCTATTTGACATGTACAACAGATCCACTTACGCATCCTTGTTTACTTGTTCAATATAGACCGTCAACAATCCTTGGGTCC
>Ath_circ_FC0219	1:2061762|2062195
CAGCAGGAGAAGAATACAACAGATCTAACCAAAGAAACAACCGATAAATTCCCCTTACATGATATGTGGGCCATTAGGGGTTTCTAACTAATAGAAATAATTTTGAACAGTTGCATGATATCGTAACAATAAACAATGGAGCAGAATGGACTGATATGTGTGCTAAATCCTGCTCCAACAATATGAAAGCATAACTGTCATTTTAGGTTGTGACATCGACCAGGAGGAAGAAAGCATCTTCTAACTTTTCTCATTCAAAACACACTAAGTATCCATACGATTATTCACTATTGGTCAGTCCTAAACTCACACTACCCATTTCATGAAGACGCACTTTGAATTACAGAAGATCGATTCTCTATCACAAAAGTTCAAACACACTCTAAGTTAACTTGGGAT…
>Ath_circ_FC0220	1:2094680|2095408
GCCTTTCCATGATCAAGTATTATACTTTTTACATTAGCCTTGTATTGTATTTCACTGCCTTGATCAACAAGCCCTTCTGCCAAAGACTTGGCAATCCCACCAACTCCACCAACCGGGTAGTTAATTCCTCCATAGTGCCTGTCACATAAAACCATACTTGCATTGATCATTGGCGTCTGCAAAGCATTGACTGTGCTCACAATGAAACACTCTGCATCAATGAAAGACAATAATTGAGGATCCTTTATGTACTTCCGAGCTATAGCCCCAGCATTTTGGGGCAAGTAATAAGCGAGTGTCAAGCATTCAAGCGGCTTCTGAAAGAACTGTCCAAAAAGGTAGATAGGCTCTTCTAGTGACTTTAGTTCCAGGGAGTTCAATGAGTTGAAGATC
>Ath_circ_FC0221	1:2099076|2099360
TGTTCGCCTTCTTCATCACAGAATCCAAGCAACGAAACAAGGTTTCTGTGATGCAATCTCGATAACAATTCAATTTCAGTTAGGAACTCCTTCTCACCCTGCAATGATCCCTCTTGTGCTCTTTTAATTGCCACAACCGTTCCACTCCCAAGTGTACCTTTGTATACCTTTCCATAACCCCCTTGCCCAATTTGAGTGGAACTATTAAAATTGTCTGTAGCCAGAGCCAACTCAGCATAAGTGAAGCTCTTCACACCTTCGATTTTCAAAGAAGCTTTGGAAGC
>Ath_circ_FC0222	1:2101660|2102958
TCTTCAAAAGTTTAGACATGTTTCCATAAGATTGTGGAATCGTAGTCCCGTCAAAGTGATTGTTATCTAATTGTCGGATAAGTAAACGCGGCATGTTTGATAACTCAGGGGGAAGATAGCCTGATAAATTGTTGTTATCAAGAAGGCTGTGAACAATGGATGGTAGGCTTCCAAGCTCTGGTGGTATCTGCCCGCTAATAGAATTATTGTTCATGTGACAGTGCTTCGTTTTGTTTAAGTTTGCAAAAGATTTGGGAAGTGGTCCTGATATACGGTTTTCATCAATCTGTATTCTGTCCAAGTTTGGAAGAAACCCTAGCTCCTCTGGTAAGTTTCCATTTAACAGATTTCCATTCAGGAGCCAGAGTTCTAAGGACTTGATATTCCCAATTTCCTTTG…
>Ath_circ_FC0223	1:2116511|2116973
TGAGAGCGGAGTTCAGGAATAAAGCTGTTGAGATCATCGAGAGACAAATCATTTAGTACAGACAACTTTTCATCGCTGTCATAGATCCGTTTACACAAGAGTTGCAGTCTCAAGTATGTAGAATGGTTCAAAGGCTTCATATTAGTATTCCTAAACCCTCTCTCCATGTTTTCTTTGATAACCTTAAATCGCTCCAGGTTTGGCATGAAGGATTTGGCTATGGCTAAGATTTTTGATAGAAGAGCTGGAATTTTCTCATTAAAGCCATACACTTTAAGCTCTAGCTTATCACCATACATAGATAAAGAAGTTTCAAGTTTTGCTATACTGGCC
>Ath_circ_FC0224	1:2170523|2170842
ATGGGGCATTTGAATGCTTCTTGGATACCGTAGAAGCTTGTGCAATTGATGCTTGGCCTAAAGTAGGCGATCATTTCCCGTTCATATACTGTGTCGAGAAGTTGGTGACTGAACATAAGTATGACAAGTGGGAGACGTGTTATGAGAAGCTCAATCTCAACTCGAAACCTGTTGCAGATTGTCTCAGCAGTGGACATGGGAATGAGG
>Ath_circ_FC0225	1:2179107|2180351
CGTATTCTTCTGGCATGTTCTTCTTTACCTCTTCATATGTCATCCCATCACAAACTCCAGCATTGATCTCGTCCAGGGCACGCCATTGCACCTTGGGGAATCCGACAATGGAACTTGCTGTTAGGTTTGTTCTCTGAAGTGTACTGGTCCAAATCGAAGCAGCTTTTTCAGATTTAAGTCGCTTTTCAACAAAGCTGGCAAGTTTCTTTGCGTAAAGTTTACCAGAGTCACTTATTACGCTATCTCCTCCAATTCTGCCTCTAACATTATCCATGCTTTCTCCATGCCGAGTGAGTAGTATTGGTCGTGGGGTGAGATGCGTATTCACC
>Ath_circ_FC0226	1:2186102|2186573
CGACAAAACTCCATTCTGATTGATCTTGTTCCCCATATGAGACTCTCTCTTCGTCAGGGCACGATAAAACTCTACGACTTCTGGAGCACGCCGCACAGATCTTTTTCCAAGTGTTCTCTTTGATGGAAGTGGTGGAGGTGGTGGCGGCTTTGTTGCTGTAGACTGACCTTGGATCGTTGGCTTGGGATTTGGATTTCTGACCTCTTGACCCTTTGTGTTGGATTTGACACTCTCTGGCGCTTTCAGGTTAGATCCGTCTGTGTTGCTGCCATCATATGAGCTCTGCAACTTCTTCCATAGCATTGATTTCCTCTCATTTTCATGTGATTTAAGATTGCTTACTTGTGCTCTTAGACGGGCAACTTCTTGACGCAGCTCATGATTTTCCTTCTCCAGCTT…
>Ath_circ_FC0227	1:2192640|2193030
CACAAGCATCTCTACTTTTCCCGGTTAATATGATCAACAGCTCAGAAACTACTGATAATATTTACCCAAAATAAAAAAAGAAACAGTCGACCATGTTGGCATATCAAATTAGTTGCAGCCTAAATACATACTTGACCACCTCAAGAACAATATTATCTCTTTACAATGCAATACCACAACCTAACCGCCACAGTACTTATTTTGATATTTCCTGAACCCAATAACGCATGCCTATGATGGAAGCTTTGAGAACCTCCAATTAACAAAGTAGCCATATAGCAATGCTAAGGTCAAGATCCATCAGTAATCTAATCCGTGAATCTATCAAACCAACTGAGACTAAATAAGGCAAAACACAAGCCATTACAAAATTCGGTTTCATACTCACTC
>Ath_circ_FC0228	1:2239552|2239860
ACCGCCGGTACAAAGCGGAACAGATGGTGATGGATCTGATCAGTTTAGAAAATCTCAATTCTCATCATCGTCTCTGGGTGCAACAAGTGCGGATTCAGATGTATCTGTGTCAGGGCAAGAAGAGATCAGACTGTGGAATTCGATATTGGAGGAAACTGCGAAAATGGAAACGTTGGATCACGAGACGATGAAGGGGATGGTTTCTCCGGTGGAAGCTCGATTAGAAGCAGAAGAATCCATGGATTACTTCAAGACAGAGCTTCTTTACCAAACGGGATTGTCTCAGGAGCCTGGAAACGTTCTCCTTC
>Ath_circ_FC0229	1:2261739|2262354
CATAATAACGGTCTTTTATGTTTTGCTGGGATAGCTCTCCTGTTTCGGGCATCTCATGCCGGTATGGACATTCAGCACCTCTTGTACACTCACCCCTGATGAAGAAACTACAAACATGTGCTCGGTTCCTCTTATAGTACGGTGTTGTTCTTTGAAGCTTTAAAATAGTATCATTGGGTCGCATCTTCCCGAATGAAGATTCATAATCCAGTCCAGCTCTAGCCTTCCTGTCATGCTCTTCAGCAAAATACTCTCTGTTGACATCACTTTTAGGGATAGAGTCATGAGTACTAATGTTGAGTGCTGTGTCTCTTACTTGAACTGGAAGACCATACTCAAGATCCAGAAGACAGACTTGACAAACATTTTTCAACTTGCAGCAAGTCTGACAAATTTCGG…
>Ath_circ_FC0230	1:2279257|2279857
AAAGAAGTGTCTGCCCAGATATTATTCTACTTTATCATTGAGGATTTTGTCTTCTATTGGGGTCATCGGATCTTGCATTCAAAATGGCTGTACAAGAACGTGCATAGTGTGCATCATGAGTATGCCACACCATTTGGTTTGACATCAGAATATGCTCACCCCGCTGAGATTCTATTTCTGGGTTTTGCTACCATAGTCGGTCCAGCTCTTACTGGCCCTCACCTAATTACTCTCTGGTTATGGATGGTGTTGAGAGTGCTGGAGACAGTTGAGGCACATTGTGGTTATCATTTCCCATGGAGCCTCTCAAATTTTCTTCCTCTGTATGGAGGGGCTGACTTCCATGACTACCATCACCGACTGCTATACACAAAGTCCGGAAACTACTCTTCAACTTTT…
>Ath_circ_FC0231	1:2310027|2310355
GAGTCGCACCAAACAAGTCAAAGAGTGCCGAGTAGTGAAACAAAGCTTCTTTGAACCGTGTGGTGAAGAACGGTGCGTTGAAAGATCCATTGACTGTCGAGCTGAGGAAAACGTTAGGGTTCATGTCTCTGATCAGTTTTAGAAATCCGTCCCTCGGGCAATCCTCTTCCCCTGGAATCACATCTCGGAGGTTCTTGAATCGGAGCACAGCATTAACTGCAAGAACTTCGTTTGGTCGGATCTTGAACTCCTCCATCTTGATTGTTTCCCAGTTCTTAGACGCAATTGCATTGTATTCAAATGGAACACCAAACCGTTTGCAATACTC
>Ath_circ_FC0232	1:2349789|2349992
GCAAAACTCGATCGTTGCTCCGATCAAATCCGTTAAAGATTCCGATAACTGGGGAATTAGGTCAGAAAAGAGCCGGAATTTGCACAACGAGAATCTCACAGTGAATAGCTTGAACTTTAGCAGCGAAGTTAGCTTAGACGACGACGTTTCACTCGAAAACCAGAATCTTCAGTGGGCTCAGGGAAAAGCCGGTGAGGATCGAG
>Ath_circ_FC0233	1:2383641|2384465
GTCTCGATTGAAACAAGGCCTTGGAATCAGCCCTATAGTTCAGCAAAACCAAGAGTTCAGCATCCAAAATGAAGATTTTCCAGCATTGCCAGGATACAAAGGTAGTAGTGCTGATTATCCAATGGATTTGCATCATAAAGAACAACTCCATGAGAACTCAGTTTTAATGATGCAATCTCAACAATTATCTGTGGGAAGGTCTGGTGGGTTTAACTTAGGTGGAGCATATACATCACACCGTCCTCAACAACAGCAACAACATGCTCAAGCTGTGAGTAGTAGTGGTGTTTCCTTACATGGGTCTGACATCTTCTCATCTTCGCATCCGCCTTACCACTCACAGG
>Ath_circ_FC0234	1:2402080|2402458
TGTGTTTTCCCAGAAGAGGAAGGTCCGACAAGTTCTGTAAGCTGACCCTCACGGAATCCACCTTGAAGCAATGAGTCCGTCTCTTTGTCTCCAGTCGACAGAGTATGTTTATTACGGTGTAGATCCTCCAACAGTTTTAAACCATTCACCAATGGCCGACACTGACGTTCTATCAAAGAGAGGATGAGAGTGATACCCTCTTTCAATCTATCTGCATTTGTCTGCCGTTGAGAAAATGCAGTAAGTTCGTAGAGATCATGCAGAAGGAAATCCTCAAC
>Ath_circ_FC0235	1:2431378|2431701
AGTTATCATGTGACTTAACCAAAAACAGACACGGCAAGATACCAAAGGCTCAATTTTGACACTTTGTCCCCTCATGGAGGAGACAAAACCAAAAAAAACTAGCTCGATTTCAAAAACCCAACATCGTTTATATGGTGAATAGTACACATGCATCAAAATTCTCCGGGGAAAAATCACAAAAAATCTCCATTAAATGTCTCTCCCAAATGTAACAGATACAGAAAAACCTAAACATAAGTATCCGATAAAAAAAAATCAACAAATCCAAAAGAGAGCTTGTGGAGAAGAGAGAATAACGAAATTAGTCAAAATCACTCGATACC
>Ath_circ_FC0236	1:2437488|2438843
ACTCGTGTCTTACTCGTGCCAGCCACTCGCATTTCTCCAGATTTTATTATCCTTCCTCGAAACAAGGACGGAAACTCTCTCTCTCCCTCTCTGATCCGTCGTTGCTGCTTCCATTTTCATCTTGACTCGATCGGATCATTGTTATGCTTGGCTTGATCTGTGCTTAATGATGTGTTTTTCGTAGTAGATCCACGATTCGTTGCTGCGATCGGCGTTATTATCGTCAGCTCTCTCGTTTCTGTTCTGTGGTTCGATATTGCTGAGTTTCTAGGCTAATCTTACGAATCTGTGAAAGTTTTTGAGAGATTTGGCTTCTGTAGCTCACTCCTGCTTGATTTAGGGCTTAGCTAAGATGACGAAGAACTACCCAACCGTGAGCGAAGATTACAAGAAGGCTGT…
>Ath_circ_FC0237	1:2437992|2438385
GCTTAGCTAAGATGACGAAGAACTACCCAACCGTGAGCGAAGATTACAAGAAGGCTGTTGAGAAGTGCAGGAGGAAGCTCAGAGGTTTGATCGCTGAGAAGAACTGTGCACCCATCATGGTCCGACTCGCGTGGCACTCTGCTGGAACTTTCGATTGTCAATCAAGGACTGGAGGTCCATTCGGAACAATGAGGTTTGACGCTGAGCAAGCTCATGGAGCCAACAGTGGTATCCACATTGCTCTTAGGTTGTTGGACCCCATCAGGGAGCAATTCCCTACCATCTCTTTTGCTGATTTCCATCAGG
>Ath_circ_FC0238	1:2437992|2438556
GCTTAGCTAAGATGACGAAGAACTACCCAACCGTGAGCGAAGATTACAAGAAGGCTGTTGAGAAGTGCAGGAGGAAGCTCAGAGGTTTGATCGCTGAGAAGAACTGTGCACCCATCATGGTCCGACTCGCGTGGCACTCTGCTGGAACTTTCGATTGTCAATCAAGGACTGGAGGTCCATTCGGAACAATGAGGTTTGACGCTGAGCAAGCTCATGGAGCCAACAGTGGTATCCACATTGCTCTTAGGTTGTTGGACCCCATCAGGGAGCAATTCCCTACCATCTCTTTTGCTGATTTCCATCAGGTTGCTGGTGTTGTGGCCGTTGAAGTTACTGGTGGCCCTGACATTCCTTTCCACCCTGGAAGAGAGG
>Ath_circ_FC0239	1:2450207|2450566
TTTCTTTGTTGATATTAATTTGTTCAAGTCAAACAAAGGGAGGGATCTGATGGCTCTGAAAAGCATTGATAATGCCAGTGAAAATGATGGTCGAGGAGAAAAGGATGGTTTGGCTGATGATGATGCTAACTTAATGATTAAAATGAAGTTTCTCACATACAAGGTGAGAACCTTTTTGATCCGTAATGGCCTATCAATTCTATTTAAAGACGGGGCAGCAGCTTACAAAACTTACTACCTTAGG
>Ath_circ_FC0240	1:2452806|2453856
ACCGTAATGAATTTGAGAGTGAATTGATTGAGCGCTTTGGCTCCCTCATCAAGATGCCACTATTGAAATCAGACAGGACTCCTTTACCTGATCCTGTTAAATCAGTTCTTGAGGAGGGCATTGATTTGTTCAATCTCCATAGTAGAAGACATGGGAGGCTCGAGTCAACAAAAGGAACATATGCAGCGGAATGGACCAAATGGGAGAAACAACTACGAGATACTCTAGTTGCAAATTCTGAGTATCTCAGTTCTATTCAGGTTCCATTTGAGTCTATGGTTCATCAAGTGCGAGAAGAGCTAAAAACAATAGCGAAGGGTGATTACAAGCCACCAAGTTCGGAGAAAAGAAAACACGGGTCTATTGTTTTCGCTGCCATCAACTTGCCTGCTACTCAAG…
>Ath_circ_FC0241	1:2470809|2471274
GGTTCCATTTGTTGGCAAATCACTTCCAACTTGACTAACTGTGACATTAACACCAAGCTTTGATGCTGTTTGCATTACCTGAATATGACTGGTTTCAACCTTGTTAAGCAGAGGTTTGAGCAACACTGAGGAACACCATTGCCTTAGTCGGTCACGCCAGTCTTCTATCTGAGGATAGACACCTAGATGAATAAAACCTTCGATAGCCCTTTCTAAGGACATTGGGTTGGGGAAATCACCCTCTCCTTTCTTTGGGGGAGTCGTAAATTTCTGAGCGCCAGGAGACATCCTGACAGGTCTTAGTGGTG
>Ath_circ_FC0242	1:2479399|2481042
GTCCTCCGGAGGTTCAGGCAAATGCAGCAGAAACATTATGTGCAATTTCTCGGAATGCACCGTCAGCTTTAGCTACGCAGCTCTCTAGCCCTGGGTACGTTGCAAAGATATTTGGTCATGCTCTTGAAGACTCGCATTCAAAATCCGGTCTAGTTCATTCACTTTCAGTATGCACCTCTCTTCTGGATCCGAGGAGATCTGCTGTTTCATCTTCTATGTTCAATTCTTACAGAGGTCAACATATGTTCGAGTCTCCTGTCCCAGTTTCCCCAGAAACTATTGGTGCCATGCTGCCCAAACTCAGTGACTTGCTTATGCTTCTCACTGTAGCATCTGATAGCACAGTATTGCCTACAACATATGGTGAACTGAGGCCTCCTCTCGGAAAGCATCGTCTAA…
>Ath_circ_FC0243	1:2481795|2482042
ACCACAATGCCCTTGATAGAGACGATGATGATGTTTACTTCGACGATGAATCTGCTGAAGTAGTAATTTCATCCTTAAGACTTGGGGATGACCAAGGAAGG
>Ath_circ_FC0244	1:2496229|2497045
TGAATCATATGCCATACACATCGCCATGCTTCTCTAGAAAATACAGGTGCCATAATCTCAACAAACCCAGCACATGGAGGTAAATGTGGATCACTGCACCATCCTGGTTTTTCCTTAGTTTCTCTGTGGACATCTCGGTCACCTCTCCTCTTTGTCATTTCCCATGTAAGTCCGTTGTTTGGCTCTAAGCCTGGTTGAGAAATCTCCAAACCATGCTTCTTAACTAACTCAACGTACCTATCTGCATTGAAGTGCTCGACTCCAAGATCTTCATCCCATATAAATATATACTCATAAGCTGAGACAACATCAGGATGCAAAAATCTCTTTGCATACCACCATTTTGTTTGCTTTTTTGCACTGATATGTATTGCATTTTTAGACCACTCAAACTGGTCC…
>Ath_circ_FC0245	1:2502348|2502687
CGGACCAGGAGCAGGAAATGATGATTGCTGAAGTTGCAGAGGAGCCGAAACCAGAGCAGGAGCAGGAAAAGAAGATGCCTGAAGCTGCTGAGGAGCAATGTAATTTCTCAGTGCACTCACTTGTGCTGCTCTCTGTGCTAGCTGCTGAATTTTACCCCTTGGAGCTCCTGAGGGAGATACCTTCTTGTCAGTACATTTGGACAAGAACGCATTCGCCAACAGTTTGTTCATTATAACAAGATTCTTATCCTTCTCTATCTTTGTCG
>Ath_circ_FC0246	1:2600748|2601795
TAATACAGCTGGTCCCAAGTCCACAGAGCGGACAATTTTTTGCTTGGGTGGTTGTGGAAGGGTTGATGCTTAAGATCCCATTGTCGATCCCAAGGGTGTTTTACATTAATTCCAAAGTTCCTATAGATGAATATTTCCAAGGAAAGTGTGTCAACAAGATTCTTCCTCATGGAAGGCCTTGTTATAGTTTGACTGAGGTCAAGATTCAAGAAGATCAATTTAAAAAAGAAAGTAAAAAGCGTGCAGCTCTTCTTGCAGACCCTGGAGTTGAGGGCATATATGAAACTAAGGTGCCTCTGGAGTTTAGTGCTATATGTCAGATTGGATGTGTATGCAAAATTGATAACAAAGCCAAGCACCGTAACACCCAAGATGGATGGGAAGTTGGTGAACTTCACA…
>Ath_circ_FC0247	1:2618000|2618185
TGAAGAAATAGCTTACAGATACTTTGTTGCAAAATATGGCAAGAAGGCACTGGTTAAATGGGTTAATGAGCATAGTGAAACCGGATTACCTTACGACCTTATCATCGAAAACAGAGGAGGTAACAAAGAGTACGTAGAGGTGAAAGCAACTGTATCCACAGGGAAAGACTATTTCAATTTGTCAG
>Ath_circ_FC0248	1:2656073|2656757
ACACGAATGCGTAATGGATGGATTTGAGCGTTTTGCTCAGGGGCATTTGATAACGCTCTTTTCTGCTACAAACTATTGTGGTACTGCAAACAATGCTGGGGCTATCTTGGTACTAGGGAGAGATCTTGTAGTGGTACCTAAGCTCATTCATCCGTTACCTCCAGCACTTTCATCGCCTGAAACTTCACCAGAAAGACATATAGAAGACACATGGATGCAGGAGCTGAACGCAAATAGGCCAGCGACGCCAACCCGAGGACGCCCACAAAATTCAAATGACCGAGGAGGTTCTCTGGCTTGGATGTGAGGCAGATAAAGAGGCACTCGTGCACATACATACCGCTCCAAAAAACACTTGTAACATCTGCCTCCTGGTGTTCCTCATGTGTACAGAAAAAG…
>Ath_circ_FC0249	1:2670840|2671288
AAGTTAAACCAAATAAAGATTCTATATTCCTCAAGTTAACTTTCGAGATCGAAAGCTAGTACACTTGACGATCCATAATTGTATCACAGAACAAAAGAGCTCAAGATCTACACACAAACCTGCTGCTGAAACAAACATATCTAAGAACTAAAATAGAAATCCTAATTATAACCAATTAAAGATTTAATTTTCTTCAAGATAACTTCAAATATCGAAAGGCAGTAGACTTGCGAACTCCATGTCTTAGTCCACATAACAAAAGAGCTGAAGATCTACACACAAGTGGCAGCTAACAAGAACATATCAAAGAACTAAAACACTGCAACATAACAAAGATCACAGGGAGAATGGTGATATAGATTCTCGTATTCTGAAAATCAAGTGAGACCCTTAACGCCA…
>Ath_circ_FC0250	1:2692948|2693194
GATCAGCACCTATTTCATATGACCTAATAGAAAAATTCTGACGGAACACAAGGCCATCCTGAACAATTCTCCCTATACCAAAAGGATCCACCAGCATGTCAGAACGCCTAGGTTTCCAATCAAGCATCATCCACTGTTTCTCAGCCGCTAAGAAAATCGTAGTTATAGCAGCAAGAAGCATGCTCCAGTCAGGTAACTGGTTGATGAAAGTTCTCGGCGCAGGGTGTGATGAGGTCTCGGTATCAG
>Ath_circ_FC0251	1:2697014|2697367
AAGGCATAAAAACTGCTCTTTTACTTGGCGCGGTTGATCGTGAAATCGGAGGGATTGCCATTTCAGGTCGTAGAGGCACTGCAAAAACAGTCATGGCGCGAGGGCTTCATGAAATCCTCCCTCCTATTGAAGTTGTTGTAGGCTCAATATCAAATGCTGACCCAGCTTGTCCAGATGAGTGGGAAGATGACTTAGATGAGCGCATAGAGTACAATGCTGACAATACCATTAAGACTGAGATTGTCAAATCTCCTTTCATTCAGG
>Ath_circ_FC0252	1:2698626|2699400
GACACCGCGCCGAATTGTATGCAGCTCGTGTGGCGAAGTGTTTAGCTGCAATTGAAGGACGAGAAAAAGTCACAATCGATGACCTCAGAAAGGCCGTTGAGCTGGTCATTCTTCCTCGTTCATCACTAGATGAGACTCCACCTGAACAACAAAACCAACCACCACCTCCTCCACCTCCTCCACAAAATAGCGAATCTGGAGAAGAAGAAAATGAAGAAGAACAAGAAGAAGAAGAAGAGGATGAAAGCAATGAAGAAAATGAAAATGAGCAGCAACAGGACCAAATACCTGAAGAGTTTATATTTGACGCTGAGGGCGGTCTGGTGGATGAGAAACTCCTCTTCTTTGCTCAACAAGCCCAGAAACGTCGGGGGAAAGCTGGCAGGGCGAAGAATGTCA…
>Ath_circ_FC0253	1:2699193|2699400
ATGAAAGCAATGAAGAAAATGAAAATGAGCAGCAACAGGACCAAATACCTGAAGAGTTTATATTTGACGCTGAGGGCGGTCTGGTGGATGAGAAACTCCTCTTCTTTGCTCAACAAGCCCAGAAACGTCGGGGGAAAGCTGGCAGGGCGAAGAATGTCATATTCTCAGAAGATAGAGGACGCTACATAAAGCCAATGCTTCCAAAGG
>Ath_circ_FC0254	1:2704494|2705091
CGAAGTATTTAGAAGCTTTAGCCTCTGAGACACTTCTCACAAGCGATGAAGCAGTAGTTGTAGCAGCAGCAGCTGAAGCAGTCGCCCTTGCAAGAGCTGCTGTCAAAGTTGCCAAAGATGCAACATTATTTAAGAACAGTAACAACACGAACCTATTAACTTCGTCAACGGCCGACAAACGCTCCAAGTGGGACCAGTTTACTGAGAAGGAACGTGCTGGCATATTGGGGCATCTAGCGGTTTCGGACAATGGAATTGTGAGTGATAAAATCACTGCATCTGCCTCTAACAAAGAGTCTATTGGTGATTTAGAATCAGAAAAACAAGAAGAAGTTGAGCTTCTGGAGGAGCAACCTTCAGTGAGTTTAGCTGTGAGATCTACACGTCAAACTGAAAGGA…
>Ath_circ_FC0255	1:2707423|2707677
TATTGCTTGGTGTGGGGAAGATTAGATAGTGTGAAGAATGGCAGTAGCTACACATTGTTTCACTTCACCTTGTCATGACCGTATTCGATTTTTCTCAAGTGATGATGGTATTGGTAGGCTTGGCATTACAAGAAAGAGGATCAATGGCACTTTCTTGCTCAAGATTTTACCTCCAATCCAAAGTGCTGATCTCAGAACAACTGGTGGGAGATCCTCACGTCCTTTATCTGCATTCAGGTCAGGATTCTCTAAGG
>Ath_circ_FC0256	1:2707423|2707921
TATTGCTTGGTGTGGGGAAGATTAGATAGTGTGAAGAATGGCAGTAGCTACACATTGTTTCACTTCACCTTGTCATGACCGTATTCGATTTTTCTCAAGTGATGATGGTATTGGTAGGCTTGGCATTACAAGAAAGAGGATCAATGGCACTTTCTTGCTCAAGATTTTACCTCCAATCCAAAGTGCTGATCTCAGAACAACTGGTGGGAGATCCTCACGTCCTTTATCTGCATTCAGGTCAGGATTCTCTAAGGGGATATTTGACATTGTGCCATTACCATCAAAGAATGAGCTGAAAGAGCTGACCGCTCCGCTGTTGCTAAAACTCGTGGGTGTTTTAGCTTGCGCGTTCCTTATTGTTCCATCTGCAGATGCAGTTGATGCACTTAAAACTTGTGC…
>Ath_circ_FC0257	1:2725777|2726021
CGACATGGAAAACTTTTGGAGGAGGGAGCTAGTGGTTTTCTGGAGAAAAAACTCGCTGATGGTGCTGTTAAAGAATCTCTAGCTGGAACATCTGAGCTTGACTGGTCGTCTCTAAACAAAGTGTTTTCGGAAAAAAGGGATGAGTCTGTTTCCTTTGGTAGTAAGCAGTGGGCTTCTGTTTACTTGGCAAGCACTCCACACCAAGCTGCAGCCATGGGATTAGAATTTCCAGGAGTCAATGAGG
>Ath_circ_FC0258	1:2764235|2765699
CGCGAATTCACTCATCGTGTGAAATCTGTGTCAATGTCAAAGTTTACTTCTAAAGAAGTTGAAGTACTTCAAAATGGTGGTAATCAGGGCGCCCGAGAAATATATTTGAAAAACTGGGACCACCAACGACAGAGGCTTCCAGAAAACAGGAATGCTGAGAGAGTTCGCGAATTTATCAAAAATGTGTATGTGCAAAAGAAATATGCAGGCGCAAATGATGCGGACAAGCCTTCGAAAGATAGTCAGGACCATGTAAGTTCTGAAGATATGACACGACGGGCCAACTCCTATCATTCTTACTCCCAAAGCCCTCCTTACGATTATCAGTATGAAGAGCGCCGTTATGGGAAAATACCCTTGGGATTTACCGGCAAGTCTGCTTCAGTGAAAGGGTCTTCA…
>Ath_circ_FC0259	1:2808941|2809190
AACCTCCGCCGTACGGTTATGGCGGCGCTGGTGGTGGAGGAGTCGGTCCTTCTTCCACTTCCAACACCACAATCATCGGGACGTTGAGTGCACGCGCCAAGCAGACGACGCAATCGATGATCACGACGCTCCGTCCATGGCGAGAGATTCTCGATCTGTCCGCGCTCTCTCTCCCTCGCGGGTATGATGAAGCCATGGCGCATCTAAAGCACAACATCTCTTATTTCCGTGGAAATTACGCTCTCGCCG
>Ath_circ_FC0260	1:2883140|2883848
GAATGGATCAACAAGACCATGGACAGTCTGGAGCTATGAACTATGGCACAAACCCATACCAAACCAACCCGATGAGCACCACTGCTGCTACTGTAGCAGGAGGTGCGGCACAACCAGGCCAGCTGGCGTTCCACCAGATCCATCAGCAGCAGCAGCAGCAACAGCTGGCACAGCAGCTTCAAGCATTTTGGGAGAACCAATTCAAAGAGATTGAGAAGACTACCGATTTCAAGAACCACAGCCTTCCCCTTGCGAGAATCAAGAAAATCATGAAAGCGGATGAAGATGTCCGTATGATCTCGGCTGAGGCGCCTGTCGTGTTTGCAAGGGCCTGTGAGATGTTCATCCTGGAGCTGACACTCAGGTCGTGGAACCACACTGAGGAGAATAAGAGGCGGA…
>Ath_circ_FC0261	1:2901727|2902171
TTTTAATATGCCTGATAGCGAAGCAAGATGCAGTAACTGCGGATATGAACCATCCTGCAAAGAAGAATATATAACCGGAACAGCTGCCACCTTGTTTTGCAAAATTTTCAGGGCAACGTCTTTCAGATTATCATAGGGTCCAACCTGAACAAGTGGCCTAGGATATGGTCTCCCACTTCCATCATATTGCCGGCTAATATGAGCCTTCCCCTCTTTCCAGGCTGCTATTGTGTGCGTCTCAAGCTCTTCCTCTGTCAAGTTTGATCCATGAGTTCCAAGC
>Ath_circ_FC0262	1:2902351|2902961
TCTCTCAGTATTAGAATGAAGTCTAGTGGACCAAGAACTCCAACAAATTGGCCTTTTCCAAAGTCCCAAAGAGGAGCCAAAGGGATTCCCTGCTCATAGAGTATATGGAATGCTTGCTTCACTGGCAAATTAACATCCAATGCAATAACCTTGCCCGATTCTGGGAGCAGCTCATATGCAGTGCGGGTTGACAATAAAACCGATATGCGGTGACGAGAAAGCTCCAAATCAACCCCCGACATCCTAGGAACAGCTTCCTGGGACGGGTCAGCC
>Ath_circ_FC0263	1:2928264|2928460
CGCCCGGACACGGTGCACCGTCTGCATACCCTGCTCCTCCCGCGGGTCCTTCTTCCGGATATCCACCACAAGGACATGACGATAAGCACGATGGTGTTTATGGATACCCGCAGCAGGCTGGATATCCAGCTGGAACCGGTGGTTATCCGCCACCTGGTGCATACCCACAACAGGGAGGTTACCCTGGATATCCGCC
>Ath_circ_FC0264	1:2928523|2928727
TTATCCACCACAGGGTCCATACGGTTACCCGCAACAGCAAGCTCATGGTAAACCGCAGAAACCGAAGAAGCATGGTAAGGCTGGAGCTGGAATGGGACTAGGACTTGGGCTTGGAGCTGGTTTATTGGGTGGGTTGTTGGTTGGTGAAGCGGTTTCTGACATCGCTGATATGGGTGACATGGGTGACATGGGTGACATGGGTGG
>Ath_circ_FC0265	1:2944168|2945856
TTGAGACAGAGCTGTATAGCGAGCGAGAACGACTAAGGGGCCGTGAACGCGGGGAAATGGATCTAGCAGGTGACACACTCCTGCTCTTGCTACTATAGCTACAGCTTGGACCACGGCTCCGACTCCTGCTTCTATAGCTTTTAGAATCATCTGGGCTTCGACTCACACTCCTCGACTCATATTCCCTCACCCGTATATAAGCACTAGAGAAAGCATTTCGAAATTCAGTGGCATCAAGTTTCCTTATCGCGTACTTCATATCATCATAGTTGCTATAATCCACAACCCCAGACATGCCTTTACGGTCAGGGAAAACTTCAGAGAAGCAGACATCTCCAGCTTTGCGCATGTGATCCTTAAGGTCCTGCCACGAAGCAGAAGGCGGTAATCCGGTCACAA…
>Ath_circ_FC0266	1:2946610|2947189
AAGCATCTTTGTCTCTTTCTAGATTCTTTCTCTACTTTTTTATTTAGATAGAAACTGTTTTTCATACCCGGATTGTAGAATCTAAGAATTAGTGGTTTCAACATCTCGGCATTGTTTATACTAGTTGATAAAGAATGTGATGGTCTCTTTATTTAGTATCCACTTACTCTAATAACTATCGAGAACTCACTCCCTTCTACTTGTTGTCGACCACATTGTTAATTTGATTGCTTAGAGTAGCCTTGGTATGGGCATATTGGTTGTTATATTTTCTTCAAAGTAGAAGGTTTTGAGTTCTCAAAAGCTAACATCTTGCTATTGTAAAGTTTTGGTTTCTATATTGATAGTGTCACTATTTGATTTATCAAATCTGTACAAAGAGTCGTGGGTCATAGAGGA…
>Ath_circ_FC0267	1:2953162|2953971
GGATTTTATGATTTTTTTCACGCACGCAAGTGGCTTCAAGTAGTCACTGAACCTTTGCTTGGTCTTTTTCCTTCCATGGCGTCTTTCTTTTTCTTGCATATTGTGCATAGGAAGGGACCTTCCCATCGTTTAGATGCTGAGGAAATGATGGAACCCCCATTGCTTGATAAATCTTCACTCGGAGATTCATCTATTTGGCATACAGCACATTTTAAGAGCCCAGTTTCCGTATTTGAGAGAAGATCCTTTCCCAATCTATCTGCAAGCACAGCAGAACCTTCTTCAAACAATTCTTCTACAACTCCAACAGCAGAAAGCTTGTTGCCATTTTTGTTGTTGGTATCCATATGGTTTTTCCTTGAAAGAAATGAGGTAAATGGGTTCTGTTTCTTCATGGGT…
>Ath_circ_FC0268	1:2971899|2972156
CCTGAGCGATCTCTCTGACAAGCCTCTGGAAAGGGAGTTTACGGATAAGAAGCTCAGTGCTCTTCTGGTACTTCCTGATTTCTCTTAAAGCAACAGTTCCGGGTCTGAATCTGTGTGGCTTCTTCACTCCTCCGGTGGCCGGAGCAGATTTCCTCGCCGCTTTTGTCGCCAGCTGCTTCCTTGGAGCCTTTCCTCCGGTTGATTTCCTAGCCGTCTGCTTGGTACGAGCCATGAAGTAAAATGTTATTAAGAAACTG
>Ath_circ_FC0269	1:2994737|2995127
AAGTTCCCTTTGATCTGAATTTCGATACAATTGTGCGTGATTTTGTGATTTGGATCACATGATTTGATTATTTAGTGATGGATCTTTGTTTGATTGTTGAAAAAAGTGAGGCTTTGATTCTGTTTCCTACCTCAATTCTAGATCTCAGCTCCCAATCTCATAATTGACCATCAAAGTTTAGTTTTTTGTTTTTGGGAATTTGTTTATGGATATTTGGGATTGATAGCGGATCCTGGATGACCATGTATGCTGATCGCAATGTATAGTGTGCTTTAGTTAGATATCGGAATTTCTATCTTCTGATCCGATGATCTTGTCAATGGATTGGATGTGTTACATTTCTAGCCAAGGAGAGGTTTTCGTTTCTGTGGAAACAACTGTTTGATTACG
>Ath_circ_FC0270	1:3010429|3010885
TTAAAAGATGTTATCCACTTTCCATCAATCCATTCCTGATGTAGCCTTAGTTGAGAGTGATGAAATTTTAGCAGCTCTTGAGTATTTTTAAAGAGAACCAGGTAAGATGACTTTGCAAGAACCTTTCTAATCACCCCAACCCACCATCCATCATTATACAAAGCATTAACTTTGTCATGCCTCTCAAATGGACTAACCATGACACTCTCTAGTGGCAGAGGCCTTATCCGTGAAACATTAACCTCTTCTCTCAAAGGCTCTTTCCCATCTTCAGCTTTCAGATTATCATATTCTACAAGGCATTTGTCCTTTCCTCTGTATTCAATAAGTTTTGCAAGAAACCAAGAATCTTCAAATCCTTCTTCCTCAGGGCTAACCTCGATCGGAGTTCCAATGCTG…
>Ath_circ_FC0271	1:3016034|3016876
ACAAGAGGAAGGTTCATCAGCCAAAAGGAGCACTCTATGTTTCAGCGTCGAGCGAAAAGAAGATTCTGATAATGGGTGGTACTCGATTCATTGGTCTGTTCTTGTCCAGGATCCTTGTCAAAGAGGGACATCAGGTTACATTGTTCACAAGGGGTAAATCTCCTATTGCCAAACAATTGCCCGGTGAATCTGACCAAGACTTTGCTGATTTCTCTTCTAAGGTTCTTCACTTGAAAGGAGACAGAAAGGACTATGACTTTGTGAAGTCAAGTCTTTCAGCAGAAGGCTTCGATGTTGTTTATGATATCAACGGGAGGGAGGCCGAAGAAGTTGAGCCCATACTAGAAGCACTACCCAAACTAGAGCAGTACATCTACTGTTCTTCAGCTGGTGTTTATC…
>Ath_circ_FC0272	1:3016034|3017266
ACAAGAGGAAGGTTCATCAGCCAAAAGGAGCACTCTATGTTTCAGCGTCGAGCGAAAAGAAGATTCTGATAATGGGTGGTACTCGATTCATTGGTCTGTTCTTGTCCAGGATCCTTGTCAAAGAGGGACATCAGGTTACATTGTTCACAAGGGGTAAATCTCCTATTGCCAAACAATTGCCCGGTGAATCTGACCAAGACTTTGCTGATTTCTCTTCTAAGGTTCTTCACTTGAAAGGAGACAGAAAGGACTATGACTTTGTGAAGTCAAGTCTTTCAGCAGAAGGCTTCGATGTTGTTTATGATATCAACGGGAGGGAGGCCGAAGAAGTTGAGCCCATACTAGAAGCACTACCCAAACTAGAGCAGTACATCTACTGTTCTTCAGCTGGTGTTTATC…
>Ath_circ_FC0273	1:3017044|3017524
AGGATGCAGTTGATCCGAAGAGCAGGCACAAGGGGAAGCTGGAGACTGAGAGCTTACTGCAATCAAAAGGTGTAAACTGGACTTCTATACGTCCTGTCTACATCTACGGTCCATTGAATTACAACCCCGTCGAAGAATGGTTTTTCCACCGTCTAAAGGCAGGTCGCCCAATCCCGGTTCCAAACTCTGGGATACAGATCTCACAACTCGGTCACGTTAAGGACTTGGCAACAGCCTTTCTCAACGTGCTTGGTAACGAGAAAGCCAGCAGAGAGATATTCAACATCTCGGGGGAGAAATATGTTACCTTTGATGGGTTAGCAAAAGCTTGCGCAAAGG
>Ath_circ_FC0274	1:3042489|3043096
TGACAGAATCTACGGATTTCACTGAGTTAACCAACCAGGAGTCATGGCTATCGTCCACAAAGCTAGTTGTGAAACCGGATATGCTATTTGGGAAACGCGGGAAAAGTGGTTTGGTAGCTCTAAAGCTGGATCTTGCTGAAGTTGCAGACTTTGTCAAAGCCCGCCTCGGCACTGAGGTCGAGATGGAGGGATGTAAAGCACCTATCACTACATTCATTGTGGAGCCTTTTGTGCCTCATGATCAAGAATACTACCTCTCTATAGTATCTGATAGACTTGGATGCACTATAAGCTTCTCTGAATGTGGTGGCATTGAAATAGAAGAGAATTGGGACAAAGTGAAGACTATATTTCTTCCTGCGGAAAAGTCGATGACGCTAGAAGTATGTGCTCCATTAA…
>Ath_circ_FC0275	1:3106783|3107320
GG
>Ath_circ_FC0276	1:3121170|3121660
CTGAAGAAGGTGCGATCTCTACGTTGAAGAGAGCACTTGATGCTCTGAACACACATCTCACGTCTAACACTTACCTTGTCGGACACTCTATTACCCTTGCTGATATCATCACTGTCTGCAACTTGAACTTGGGATTTGCTACTGTCATGACCAAGAAATTTACCTCTGAATTTCCTCATGTTGAGAGGTACTTCTGGACTGTGGTTAACCAACCAAACTTCACTAAAGCTGAAGAAGGTGCGATCTCTACGTTGAAGAGAGCACTTGATGCTCTGAACACACATCTCACGTCTAACACTTACCTTGTCGGACACTCTATTACCCTTGCTGATATCATCACTGTCTGCAACTTGAACTTGGGATTTGCTACTGTCATGACCAAGAAATTTACCTCTGAAT…
>Ath_circ_FC0277	1:3136689|3137195
CATAATACCCAATATAAGTAGTACTAGCAAAAAGATTTGTGTTATTGTCATAGGATAATCCATAATCCATATTACACAGTAACATCTATAGAGAGACTTATAAAAACAAGATGAGTAAAAAAGGCCAAAGTTTAACAATTAAATAGTCATGAAAGAAAACACACTAGCAGTTTAATGAACACGAGTTGAAGTATTGAATAACTGGGAACATATGAACACTGCGTGCTAAGGCTAAAGACTAAACGAGACCAAAGCAATCAACTTTCAAATCTGAAACAGGATCACGAACCACGCTACTGCATAATAGAAGATAACATCTTTGAGCTAAAACTCAAAATCTGAGCTCAATTGTAGCATAGAAGAAGATTTACATTCCACAAACCTATACTCAATCACACA…
>Ath_circ_FC0278	1:3157596|3157931
TTCACCACCGCCACACGTGACACATGTGCGACCGCCGCTCCCGATGGTTCCGACGACCTCTCAATCATCCCCATTAACGCCAAATGCTCACCTTTCGCACCCACTCACGTCTCTGCCTCCGTGATAGACACGGTCCTTCACATGGCCTCCTCAGACTCCCATCGACTCACCTACCTCTCAAGCCTCGTCGCCGGCAAACCAAAACCCACCTCCGTCCCCGTCGCCTCCGGTAATCAGCTCCACATCGGAAACTACGTGGTCCGAGCCAAACTCGGCACTCCTCCACAGCTAATGTTCATGGTCCTAGACACAAGTAACGACGCCGTTTGGCTCCC
>Ath_circ_FC0279	1:3157629|3157821
GCCGCTCCCGATGGTTCCGACGACCTCTCAATCATCCCCATTAACGCCAAATGCTCACCTTTCGCACCCACTCACGTCTCTGCCTCCGTGATAGACACGGTCCTTCACATGGCCTCCTCAGACTCCCATCGACTCACCTACCTCTCAAGCCTCGTCGCCGGCAAACCAAAACCCACCTCCGTCCCCGTCGCC
>Ath_circ_FC0280	1:3216187|3216786
GCAAGAGCTGTGGGTCCAACATGAGATGTCAAGTTCTGTTTTTGAGGTCCACCGGTTCGATACTCATGGCTAGGAGTTATGAGCCAGAAACCAACCGATGGCTGCTCTGTGCATATCCATCCGTGGACAGTAATGTCTTTGTTTTCACACGAATATTGGTACTTATCGTCAACCTCTCCTTTGAACTGAGACTCTAAAGGATTAACAAGTAGAACAGCTTCAGGGTAAGCCAGAGCTTGGCCTCTGTCCGGTAACCGGTCATCAGGCAATGGCATGAATCTCTGCCTATCATCCGTTACTGCCATGTAATGAAACCTCTCTTTTCTGAGCTTGAAGGCAATTCGGGTTTCAGCAAGTGAGAAAGCAGGCCATTCTTTTAAATGCTCGTAGATAGCGTAA…
>Ath_circ_FC0281	1:3232016|3233056
ATGCGTTCTCTACAGATCTCAAGTGCTACAATTGGAGGGAAGTTGTTAGCTTTTGCAAAGTCTTCGGATATATTTACATATCCTTGTCCCCTAAATATTCCTATTGAAGTTTCCATTGCTCTGCACAGCGGAGAGGTTATCACTAACTCGACAGTGTTAAGTAATCCTGATTCAAGGATTTGGTTGCGCCTTTCCGAAACCTGTTGCAAACCCTTTGGAGAAAGGTGGGCGTCAAAAAGCTTTTCTGATTCAGGTTTCTCTCCCTTCTCTTCTAATGCTATATTGTGGACTCCTTGTGCATGCCTCACCTGAAAATGTTCCATGAGATCGAGATTGCTAGCATTTTCCATGCGATCAAGATTGAAATGGATAAATAAATGCAAGACTAACCAAATGAAG…
>Ath_circ_FC0282	1:3293269|3294822
TCCTCTGTCGTAGTCAAAGTCAACTCACCAAGCTCCAATCCTTTGACACTGTCTGTCTCGTTCGAGATGATTTGAAAAGAATTTGTGGCTGCAGGTCCACAAAGGACGCATGACTTCAAACTCGGATTACAACTTAAATCAGGAGAAACATGTTTTATAGCCTGACACATCCTCTCCGTCTCATTCATCAGTCTGTGAATGAAGCCATCACGGTAGACCATTAGGTGCGACACATAGCTTGGTGCATAGTAATTTGTAAAGTATTTGCTCACTGTCTCGCTGTAGGACTGGTCAGGAGACTGAGGAATAGCACGAATAAGAACAGTAAAATGACTTGGCTTTGAGGCAGATCCACTAATATGGGCAAGCCTCTTTTTGGCTATGTTCTTATACTCCAAG…
>Ath_circ_FC0283	1:3315175|3315510
TAAAGAAATTTGATCTTCTCTTATGACAGCTTTGAATTCTTAGTTAGGGAGTAGATAATCAGTTTTGTGTGTCCCACTCTTGCTGTAATATCAAAAGATAGATTTTACTTCTCCATTGTTTCGGTGACATCCCCAAAAGTGATTGCATACAGGTACAAAGAAATTACCAAAGAATTGTTAACTCACTAAATCGACATTCAACATTTGAATATTGAAAGTCACAAATAAGAAATTTTCGTTCTGCAATGGGTGGATTTTTATCATTTGCTTATTTGACATAACTGAAGATGGATGTATTGTCCTCTGAGATTGTTGACTAATAAGTTAAAGTTTGG
>Ath_circ_FC0284	1:3317080|3317306
TTTGTGTTTCTGTGAAATCTTTCTTTAGTAGACTTTGTTACCACAACAACAAAATCCGTGGAACATACCAGACGGTTTCTCTATTGACTTGAGTGACCATTTACGGGCTCATATTGTTTAGCACGATGTTTAGGTGCTGTGAGCATCCATTTCTTGTCATCTTACTATATACCCAGCATAGAGGTTGAACTTACTATTTACTAAGTCTGGAATATCTGATTAACTG
>Ath_circ_FC0285	1:3358293|3359301
TGTAGTGCCCATGACCACGATCTCAAATTTTCATCCCGTAGAAGCACACAACCGAAGAAGCAAGGGACACCATAGTTATTAACTCCAACCCATATTCCAAGTGGCATCTCAACAGCACTTAAGCGATGTGTTGTATCGAAAACAACAGCATCTCCAAAGAGTTCATATGACTGAATGGAAGAAGCATACGACCAGGCAATATTTTCTAACTTATCATTTGCATCCAAAGTAAACTCGAACTTAAAGTTAGGGTCTTTCTCCTTTATGCTTTGGCACATCCTCAGGAAATCAATGTTCTCATCCTCAGGATCGAGTTTCTTGAATGACTGAAGCAAATTCCTGACATCCTTTTCGGTGAATGGTAAAAATCCTGGCTCGACACACTTCTCAAGCTCCAAG…
>Ath_circ_FC0286	1:3382024|3383351
AAGCATCAGGAGCTTGATACAAGGAAGCTGAGTTCCCGAAGCAGGAAGTGAGTAATTCTGTGTTGATCACGCCTGGATTTAATGCAACTACTGCCATTCCTTCAACTACTTCCTTTGCCACTGCTCGGCTTAAACCCTCAATCGCCCATTTTGATGCACAGTAAGGTGCAACCAGGGCAGCACCAGATCTTCCCCATCCAGAAGACATATTTACAATAATTCCTTGCTTGCGTGGGAGCATCAAAGGGATAAAATGGCGCAGCACATTTGCAACTCCTTTAACGTTTGTATCCATGACATTGTCAAAATCTTCAGCAGAGACTTCCCAAATCTTGCTGTTCTTATTGATGGTACCAGCATTGTTAACTATGATATCTGGGACACCCTTCTTCTCCACAA…
>Ath_circ_FC0287	1:3385580|3385953
AAGCTGAAAGTATCAGAAATCAAGCCTCAAAGTACACATCAGCAAAGTAACACAAATCCTTTGACATTCTATTCTACGATACACCAAGACCTATATTCAACCAATAGATGTTAACAAAAACTGCCACAGATCGGAAAGATGAGACCTCTGACAAAACGTCCTACACAAAGGCTAAGATAACTGAAACCTAGATATGGGTCTCCAACATTATGCCACGAAGATACAAATAGTGAAGACGCAAATATGATGTGTGCTACCAAAGATCTGACAAACTAGTGCCAATATTACAGAGGAAGGTCCACTAGACGAAATCGTTAATCACATTTTTCAATGAAAGGAAGTGGTAAACGTCTCCAGAGAAACAGTGTACCTG
>Ath_circ_FC0288	1:3408414|3409513
ATTGTCATGTAATGGAGCAGTCGGGCGTTGTTCCTTTGGAAGTATTGATTTATCCCTTGAAGACCACTGTTGAACTGGGCGTATAACTAGAGCTCTAGGGTTCTCCCTTGGAATGAAAAGAGCATCCGCCTTTGGTGTACTTGAGCTCTCTTCGTCATCAGTGAAAAATGGAACCTTTGGACCATTCTCGCCAGGACGGTACTTTCTTGCCGGCAGCCTGACCCGCCTGTGTAATAGGTGTCGAGAAGTCAGGAGAGATGATATTCTAACAGGAGCAGGTTTGTCAACAACCGGCATGCTGGAGATTCCATATTGAATGGAAGGTGAATTTCCACCTTGATTTATTGAAATCTGAGGCATAGCAGGAAGTGTTCCAAATGGGTTTGTCACAGCAACTGG…
>Ath_circ_FC0289	1:3443098|3443751
TGTCGATTCTGGTCAATACATTCTCCGACGACATGATTACAACCGGAACTTCTCTGAAATTGGACGATTCCTTAATCTTCTTGAGAAGCTCATAACCAGTCATTCCAGGCATACAGTAATCAGTGATGATCAAATCAACTTTCAATCTCTCGAATTCAGCAGAAGCTTTCTCATTATCTAACCCTAGAAATTCCAGAGCACGCCATCCACTATCTACCGCCGTAACTTTGCAGGAAGTAATACGAAGCAATCTCTCGATGACAATACGATCAACGAGACTGTCATCAACGGCTAAGACATGAACTTCATCTAAATCCAACGGCGCAGATTCAATTCCTCCGATACCACCGACGCTCATCATCTCCGACCTTCGTAAACAAGAAACACCACCGTCTC
>Ath_circ_FC0290	1:3454567|3455177
ATGTGCATGATAGATTTCGAACCGAGTCACACTCTGAAGCTTCCGGACGTTTCAATGAACGATTTCTGTTGTCACTAGCATCTTGCAAAGCATGCGTTGTCATGGATGATGAGTTGAATTTATTGCCACTTTCATCTCATATCAAATCTATCACAAAAGTTCCAACAAAGGAGGATTCGGAAGCGCTTTCTGAGGCAGAACGAGACCTGAAGAGTTTGAAAGATGCACTAAACGATGATTTTCCTGTTGGTCCTTTAATTAATAAGTGTTGTACATTGGATCAGGGTAAAGCTGTTGTCACATTTTTCGATGCAATATTGGATAAGACCCTCCGTAGCATAGTTGCTCTGATTGCTAGTCGTGGGCGTGGAAAATCTGCTGCACTTGGTCTAGCTGTTG…
>Ath_circ_FC0291	1:3516139|3516461
GCAAGCGAGAGTAGTGCTGTGAATGAGGACATCTTTGGTGTTCTGGAGGTGAATTCCATCAGTGTTTGGACTGTCACCAGGTGAAGAAACGGCTATGTCATGCACCACAACCCCTACGCAGTCGTCGAATTTGAGGTGACACTGAGGACTGTTTTGTATCGTTATACCCGTCACTTCCACACCAAAACTCCCAGAGAATCTCAATGCCGTTGGTTTAATGCTTGGCATTCTCTCATCAAGCTCACTTCTGATC
>Ath_circ_FC0292	1:3516139|3516771
GCAAGCGAGAGTAGTGCTGTGAATGAGGACATCTTTGGTGTTCTGGAGGTGAATTCCATCAGTGTTTGGACTGTCACCAGGTGAAGAAACGGCTATGTCATGCACCACAACCCCTACGCAGTCGTCGAATTTGAGGTGACACTGAGGACTGTTTTGTATCGTTATACCCGTCACTTCCACACCAAAACTCCCAGAGAATCTCAATGCCGTTGGTTTAATGCTTGGCATTCTCTCATCAAGCTCACTTCTGATCGGCATAGGAGGGTTTTGGTTAGCAGAATTGTTCAAAGGGACGATGAGTTTGGTATCACTATCAATGAAAGGAGAATCTTGTTGCCACCAACCAGAGCCTCTTCCATCAATAACACCTTTCCCTTGTACTTTAATTCCTTTCAGCTT…
>Ath_circ_FC0293	1:3536130|3536880
TTAATGAAACAACTGATCTAAATGAGCTAGTTGAAAAGGAACCTTGGCTCTCGTCTGAGAAGCTGGTGGTGAAACCTGACATGTTGTTTGGAAAGCGTGGCAAGAGTGGTTTGGTTGCCTTGAAATTAGATTTTGCTGATGTTGCCACTTTTGTTAAAGAACGTTTGGGAAAAGAGGTAGAGATGAGTGGATGCAAAGGACCCATAACAACATTCATAGTTGAACCATTTGTTCCACACAATGAGGAGTATTATCTCAATGTTGTCTCGGATCGGCTTGGTTGCAGCATAAGCTTTTCTGAGTGTGGAGGAATTGAGATCGAGGAGAACTGGGACAAGGTCAAGACAATATTTTTACCAACAGGTGCTTCCCTGACACCTGAAATATGTGCACCTCTTG…
>Ath_circ_FC0294	1:3587914|3588310
AAAATCGCACTGCCTTCAAGCTTGAATGTTTTCTTGCTAAAGACTGGAGTGGTTTCTTGTTCCTCCTTTGCTTTGGCGTATATCTCCAGAGTTGTTAAGGACCGTGGTTCAGATGAGGATTTGGATTCTGGTTCAACAAAATCAGCAACATGCTTATAGATAAGCTTAGTCAGGTCCCTTCCCTTGCGCTGGATCTTGTCAGTGTTATAATTTTTTTTACGCTCTGGTTGCTTGGAAACTTTTTTCTTTTCCTCCCGTCCACTGGATGATGTCCCATTAGATTTTGGGGATTCATTACTGTTATCTTTCTTCAACAGCTTTGCTCTGAGATCTTCCACTGAAGCACCTCGCATCATTTCCTCCCGTAGCTCCGTCCGGGCGGCTTCATACTCCTCC
>Ath_circ_FC0295	1:3589797|3590075
TGAGGATCCATGGCAAGGACAGCTCGTGGAACAAATGAGAGAGGTCTTCCTCCTGTTTCAGTGACCAGACTGCGTCCTGCCTGCTTAAGACCTTTCCCGTAAAGTTTTGATCTGCCAATCTTGCCAAGAGCCGGATTTGCTGTTGAAGTTTGGTACACAGAGGAGTTGAGCTTGTTTTGATGTTCAAAGTTAAGAGGACGAATCAAACCCCGGTTAAGTAAGTTATGCACTACAGAGTTACTCATGCTTTCTTGTCACTGAATCAAACTTGCCGGATC
>Ath_circ_FC0296	1:3601231|3602459
TTGGCTTTAGAAGGAGTCTAATTCATTCTTCTCTGTCAAATTACCCGAGGGCAAAAGGATTTTACCAATACTGATTGTTGAATCTCATGTTCTGAAGCGGTGTCTGCAGTTGATAAACATTGCCATGTCGTCCACGGAAATACTGCCACGTACCAGGCTCTTGTACTATTTACTTTAGTATCGGTCAAAATCCGGATTTCCCCATCAACTTCTTGGCTCTTGCTTCAGGTGGATGCTTGGTGGAATGTTGTACGATATTGGCTGTGTTGTACTCGACAATAGATTGCTTGCAAGATCATCATTAATTGAAACCGGTAGAGCCGGCATCCGACTCATGATTCCAGGCATCTCCTTCATGCCAGTCAAAATGGCGCTGATATTGTTTCTTGCCTGATGAAA…
>Ath_circ_FC0297	1:3609607|3610173
AGCCAACAGTGTTGTTGTCAACATTAACCTCCCTCAGACATCTCATCATCTCAAGCTGATAATTAGCACCATCAGCTTCAATTTCTTCATCATCATCCCTGACCGGGAAAGGAAAACAATTGGTAACTTCGAGGACGCTACCAACATCAAGTCCAAGAAGCTGTCCAGTGACAAGGGTCGGTGAAAACTCCTTGCAGTGTTTGATTATCTTTAGTACAGCCAGTCCTTCGATCTGAACAACTCTAAGCGGAGGAGCCACCGCCTCATCCTTCGATATCGCCTGCAGAAACGACCTAGCCAC
>Ath_circ_FC0298	1:3651621|3652235
TTGCTACTTTTTCAGGTGTGACATATAGCAACTTGTACTTAGAATGCTCGGAATTCAGCTCCTGAAAGATCTTTAGTTGTTCAGCCCATTCCATCCCGGCACTTAGGGAAGCAGCTGGTATATTGGCCTGCAATAGGTTCATTATCTGGTCTTGAATAAGAGACACAAGTGGAGAAATTACTAATGTTATTCCTCCACAGATCAGAGCGGGGAGCTGATATGTCAAACTCTTCCCTCCTCCAGTTGGCATCAAAACAAAAACATCAGAGCCACTCATTGTTGCATTGATAATTTCTCTCTGGTTAGGTCGAAACGAATGATTTCCAAACACTTTTTTGTTATTAACC
>Ath_circ_FC0299	1:3660324|3660726
ATCAAGCCGAGGAGCAGGTCACCCTATGGGTAAACAAAGTTGGCCCATATAACAATCCACAAGAAACATACAACTATTACAGTCTTCCATTTTGCCGCCCATCTGGAAACAATGTTCACAAATGGGGTGGTCTTGGTGAAGTTCTAGGTGGAAATGAGCTGATTGACAGTGAGATTGCGATAAAATTCATGAGGAATGTCGAGAGAAGTGTCATCTGTCCGCTTGAACTCGATGAAGCTAAGGTCAAGCATTTTAAAGATGCCATTGAATCTAGCTACTGGTTCGAATTTTTTATGGG
>Ath_circ_FC0300	1:3662004|3662836
AACGGGATGTAAGTGAAGAATCTGGTTGGAAACTTGTGCATGGAGATGTGTTCAGGCCAGCAAGTAGTCTAGTTCTGCTCTCAGCGGTAGTTGGTACAGGTGCACAGTTGGCGTTGCTGGTTCTTCTTGTCATATTAATGGCCATCGTGGGAACTCTCTACGTTGGGAGAGGAGCAATCGTCACAACTTTCATAGTGTGCTATGCTCTGACTTCTTTTGTCTCTGGTTATGTGAGCGGTGGAATGTACTCAAGAAGCGGGGGTAAACATTGGATCAAGTGCATGGTCCTCACGGCTTCTCTCTTCCCCTTTTTGTGCTTCGGAATTGGCTTTCTCCTAAACACAATTGCCATATTCTATGGATCTCTTGCGGCTATTCCTTTTGGGACAATGGTGGTTG…
>Ath_circ_FC0301	1:3664504|3664773
CACCAATCAGCCTCAGATCCCTCCCGTTTGCCAACACACAATCTCTCTTCGGCCTCAAATCTTCCACCGCTCGCGGCGGCCGCGTCACGGCCATGGCTACCTACAAGGTCAAGTTCATCACACCTGAGGGAGAACAAGAGGTCGAATGCGAAGAAGATGTCTACGTCCTCGACGCTGCTGAGGAAGCCGGACTCGACTTGCCCTACTCATGCCGTGCCGGTTCTTGCTCAAGTTGCGCCGGGAAAGTCGTCTCTGGTTCTATTGACCAG
>Ath_circ_FC0302	1:3666084|3666373
AATCTCTTCACTACCAGCAGCGGCTTCAGTAGCAGCCTGATTCCTCTCTTGCTTCCTCTCATAGTACTGTGTCCCCATGAAATCAACAAGCAGAGTAGCTAAAGCAGCAACCATTGCAAAGAACCCGGGAAAGGGAAACTTAGACCACGGAAAATCCGGTAAACACGGATTACTCAGAGCTTCTGTGCCACCTGCAAGCATATGGACAAAGCCGGTGGCGAGTATGACACCAGCTGCAAAGGCTTTAGCAGCTACAAAGAGATTTCCCTCGGTTTGAAGAAACCGGCGG
>Ath_circ_FC0303	1:3674465|3675958
GTGGATATCTGATTCAGCCATTATGATCGCTTGGGCTTCCCATTTTCTCCAACTGTAAATCTTGCTCATGGCTAAACCAATGGCAATGCCACTGTATAGAACATGAGTGATACCCAGGACGAATAAGAATCTTAGGAGTTGCTCGAGTCCCTCATACGACACAAATGGTTCACGGCCCTGACCACATTGATGAGAGGCTTCATGTATTCCATGATGAGGTAAGGAGCTCTGGTTTGTAGAAGAGGTGTGTTCCAGAAGAACTTTCTTATGGATTCCATAGTCCTCTTCAGAGCAAATGTAGAATTTACTATTGAAAAGGGAAGAGTTAACACAGATTTCTGAAATCCATCTCGCGCTTTGTGACAACAGAAGTGATATAAGTCCCAGCAACATCAACTC…
>Ath_circ_FC0304	1:3682753|3683078
AGAGAAAGCTACGAATAACTTCTCGCAGAAGAATTTCATCGGTCGAGGCGGGTTTGGTTTTGTTTACAAAGGGGTTTTACCAGATGGATCGGTTATCGCGGTTAAGAAGGTGATAGAGTCTGAGTTTCAAGGGGATGCAGAGTTTCGTAATGAGGTTGAGATCATTAGCAATTTGAAACATAGGAATCTTGTTCCGCTTAGAGGTTGTAGTATGGTGGATGATGATAGTGAGAGTCAGAGATATCTTGTTTATGATTACATGTCTAATGGAAATCTCGATGATCACTTGTTTCCTCGAGGTGAGACTACGAAGATGCCATTGAGC
>Ath_circ_FC0305	1:3685687|3686579
ATTTCCCAATCCATAATTGATGCGATTTTGGTTCTTAGCCTTGATGATATACCAAGCAATCTTGCCGCAGCCACCCTTTTCTTTGCGCTAACTGCTGATGGTCAAGACGAGCACTTTATGGAGTCACCCAAGTGCATCAAGTTTCTGATAAAGTTGTTGAAACCTGTGATTGTCACTAGCACCGAAGGGAAGCCACGCAATATAGGATTTAAGCTCTTATCATTACTTAAGGATGTTGATGCAGCACGGGATCCAGTGAAAATGGATGATCCGAGCTCCAGTGATATCCTCTCAAGAGTTCAGGAACTTCTTGTTAATTGCAAAGAAATGAGACTGAATGATAGCTATATAACTGAAACAACGAGGCCTGAGCTAAGTACAAAATGGGTAGCTTTGTTG…
>Ath_circ_FC0306	1:3687293|3688678
ATCATTTGCTCGGATTTAAGAAATGTTTGGGTTCTCATGATTCCCGAATGTCTTTCACAGAGCTCACAATAAGTGTCATCAAGATGCTTTCAGGTCTTCACCTACGTGGAGGTTTTTCAAGTCCTAACACGAACAATGTGAATTCTCACTATTCAAATGGTGGTAATCATGATTCTGTTTTGGAAGCAAATAGGAAAGGTACCAATGAGGTTGTGACAATCAGTTCAGATACATACTCGACCGTTGGCTCTATCTCCACGAGGAATGGGAGTGTATCCCAAAGAAGTCAATCCATAATCCATTTAGATTTCTCGCCAACATCAATGTCGGGTTCTCAATCAAGTGTGTCGGGGAATGAGCCTACTACGTCAAAAACAAGAGTCGGTTCCACCATCTCTG…
>Ath_circ_FC0307	1:3741524|3742004
CTGATTTCAGCAACATGCATGGGCTTAAAATCAGCTTCTAAGACTGAGATTTAGTGACCAGTGTGGTGGTGTCTTGTTCTCTGTTCTTGGGAGAACACAAAGGCAGTGTGGAGTCTGGTAAAATATGATACATGGTTTGCCATCTATGAAGTCTATCAAATCATTGAAGTCACTTGTTAAAAGAAAAACCAATGCTCAAGAAGTGGGTAAATCCGGGTGGAAAATGAAGCCCTTTTTGGCTCTCATGTGTACAGCTCTTTTGATCTTTTGGTATAAGACCACAAATATTCAGTTTGAACAAACAGAGG
>Ath_circ_FC0308	1:3802910|3803559
TTGATCTTTCCGAAAGCATAAGTAACAATGCAGTAAACAACATGAACAACCGCGAGCACGAAGATGAATATATGCAGCTGGTGGATTCCATAAGCAGATACAAAAGCCACTTTCCCCTTCTCTGCACATTTGTCATAGCCTTTGGTGGCTAAACTTCTTCTATGGATATAAGATTCAGCTAACTCAAGAAGAAGTCTTCGACCGGGTTTATCTCCATCTCCATCATCTTTCTTTCCGGCGTCTTTCTTGCCGTATTTTTTAGCTTCTTCAGCAGCACTGCAAGGGTGCATTGTTGACGCAACTTTCTGGGAGATGCAGATATTTGAGATTGGTGTTTGTCCAATTGTGAGTAGTAGTGATATGAATCCCAACAGCATAAGCTCTGCTTTGACCTTTTCA…
>Ath_circ_FC0309	1:3834900|3835126
TAGTTCGAAAGTAAACTTAATATCTCTGGAGTTATAAACAGTTTTTGAATCAAACAAGGCTATAGAAACCATTCTCTAAGCTAAAAACAGTTTTAATGGCTACAGCTTTAAGCTCTGGTTCTATAATAAGCTTAGCTTTCTTTAGTTCTTTTTAAACCTTCCATCAAACTTAGCATGATCTAAAATCTACACTAAAATTTGAAAGTGGGGACGATTTTGGCTCACC
>Ath_circ_FC0310	1:3922731|3923375
TTGGGCCTTTTCATATATCGCACGGAGAAGCGGCACGTGTCAAAGTAAGAGTTCAGCTAAATCTCCACGGGATTGTCACGATTGATTCAGCTACGGTAATAGAATATCATAAGGAGAATATAACTTCTGAAGAGATGATATCTGAAGAGAATCATCAATCTTCTGCTATGAAGGATGGCTCTTTGGACCCTTCGTCAGGTTCTATTGGTAATGAGCCTAAGGCTATCAAAAGAATGGAAATTCCAGTTGTTGCGAACGTGTCTGGTGCATTGACGAAGGATGAGTTATCGGAGGCCAAACAGAGAGAGAACTCTTTAGTGGAGCAAGATCTGAAGATGGAATCGACAAAGGATAAGAAAAATGCTCTTGAATCTTTTGTCTATGAGATGCGTGATAAGG
>Ath_circ_FC0311	1:3938914|3939398
TGAAAAACAATGGAATTGGATTCGGAGAACAAATTGTTGAAGACGGGTTTGGTTATAGTGGCGACACTTGTTATAGCCAAACTCATCTTCTCTTTCTTCACTTCTGATTCTAAGAAGAAGCGTCTTCCTCCTACTCTTAAAGCTTGGCCTCCATTGGTTGGAAGTCTTATCAAATTCTTGAAAGGACCTATTATTATGCTTAGAGAGGAATACCCTAAGCTTGGAAGTGTGTTTACTGTTAATCTTGTTCACAAAAAGATTACTTTTCTTATTGGTCCTGAAGTCTCTGCTCATTTTTTCAAAGCTTCTGAATCTGATCTTAGTCAGCAGGAAGTGTATCAGTTCAATGTCCCTACTTTTGGTCCTGGAGTTGTTTTCGATGTTGATTATTCTGTTCGT…
>Ath_circ_FC0312	1:4002501|4002840
TGAGCAAGCTTTACTTTGGCAATTTCCAGATTCTGGACATTAATGGTTCCACATGTTTCCTTACCAGGACTGGGTATACCGGGGAAGATGGGTTTGAGATTTCGGTTCCAGATGAGCATGCTGTGGATCTAGCAAAAGCAATCTTGGAGAAGTCCGAGGGTAAGGTAAGGCTTACGGGTCTAGGAGCAAGAGACAGTCTCAGGTTAGAAGCAGGAC
>Ath_circ_FC0313	1:4017289|4017842
AGAGAGGTCCACGAGGTGGAGCAACGTCAAGAGCAATAAAACCACTGATGCACTGTGCCACAGGTCCCTCACCAACTTTCAGAACATACTCTTCTGGAGCAAGATCAAATACTTTGCCTCCAATGGTAAGTGAAACAGTGGGCATTGTTGACAGTTGTGCACAGTCAACTGCAGACTCTCCCATTGGGCTGGGGAGGCGTTCACATAGCTCGTTGACGTAGTTCAATATGCGCTCTTGAGTCATGTTTTGCCTCAACTGGCTCTGGATCCACACAACAGCCATCTCACATGCAGAACACGCAGCATCTCCAACACCATTAGACAATTTGGCGTTTTCCTTGTCCACCACCGACTCAATGCCCATAC
>Ath_circ_FC0314	1:4018720|4019639
TCCAAATACAAGTTCACCACCTTCTTCTTCATCTGCATTACGGTTAAGCCAAAATGAAAAAACCGGCTCCTTGATAAGGCCTTGCTTGAGCATGTTGTACCAAACAGGAGCAGCTTTTCCAACAGAGATCTCTTGGAATCCAAGACCAAGGATACCATCAAATTTAGCTACAACAAATGTTATACCAGGCTCCTTGGTTGCCTCGATAAACTCCTGATCCTTGACAACTAAATCGCCAACTGTGACAGCATCATTACTAAAAAAACCAGCAATTGCTCCAGTGCCGTAATGAATTGCGGCAGCTTTTCCATTCTTCTCATATGTGCTTGAACGAGACGACTTGTATTTGGGATGCAAGAGACATGCAAGCGAGAAATAGCATTTTGATGATGGCACCCA…
>Ath_circ_FC0315	1:4035441|4036133
TTTGTAACACGAGAGCAATAAGTATGTCTGAATTCTATGCAATGCTTCCTTAGATACTCTTCAAGCTTAGGAACATCTTCTCTTTTAAAGATGTCCCAAAGTGCACCACTTGTTTCATCATAAACCACAATCTCATCACTCACAACCTCTTCTTCCTCTAAACCATTTTGCTCCTGAAGCTCTTTCTCATTCTGTTGCTTATGTTTCTGTTTCAAATCTGCAATTGCAGACCTTTGCTCCTCACTTAGTGTTACTTCAGCAGTATGCATCAGAATATTAACCGCATCTGACATATCACAGTGAAGCTTAGTGACTGAATCTCCTCTACCGAGCTCATCTGAAGTCCCATATGCAACATAAGTTTTTGGACCAAGATCTGGTTTAAGAAGTCCTTCAGGA…
>Ath_circ_FC0316	1:4041406|4042294
TCTCGATGATGGATTTCAGGAAAGGAGCATTTTTCTCAATGCCTTCGATGCTTGCAAGGGATTGAACAAAGGCTATTGGAATCATGAAGAAGAAAGTGAGGAAGAAGAATGCAATGTGCATTATAAGTCTTCTTACTGTTAAAGAGACATAAGGTATTGCAAGGTTCGACCAAAACACTTCTCGTGCCTCGGGAGCCCATTCAGTTAACCATTCAGTCGGATCACTCGACTGTTGAGTCTGTGCACTAACCGCAGCACCCCACCGTGTTTTAAACGAGACAAAAGCGGCTGGCATTACACTTGTATCATCTTTCTTCACTTTTTTCCTCTCCTCCATTATCTGCTCGTTTAATTTCTCGATTTCAGCTATATAATGATCGATTGCGTCAACTTTCTTTC…
>Ath_circ_FC0317	1:4053320|4053531
AAATTCTCCAAAACTCTTCTAAATAATCTATAAACCACAGATCTATAAGAGCATCCATTCTCAAACTACACGAGAGCATAATACACACATAATCACAATTAAACTACTTCAATTTAGCTTAATAAAATCATCTAGTTCCTCAATTTTTCTCACCAAACTAACAAGATCTAGATCAGACTGATAAAAAAACTCAAATCGCGAGTATCTAACC
>Ath_circ_FC0318	1:4105640|4106701
TATTGAGGCCGTGGAGAGGCTGACGACGTTAGGTATCGGAGTTAATCTGGTGACGTATTTGACGGGAACTATGCATTTAGGCAATGCAACTGCGGCTAACACCGTTACCAATTTCCTCGGAACTTCTTTCATGCTCTGTCTCCTCGGTGGCTTCATCGCCGATACCTTTCTCGGCAGGTACCTAACGATTGCTATATTCGCCGCAATCCAAGCCACGGGTGTTTCAATCTTAACTCTATCAACAATCATACCGGGACTTCGACCACCAAGATGCAATCCAACAACGTCGTCTCACTGCGAACAAGCAAGTGGAATACAACTGACGGTCCTATACTTAGCCTTATACCTCACCGCTCTAGGAACGGGAGGCGTGAAGGCTAGTGTCTCGGGTTTCGGGTC…
>Ath_circ_FC0319	1:4146964|4147222
GAAGGAGCTGCAGCTCTTAGAACATCTAGAAGTTATAACCCTAGATATATCATCAAGTTTGGTTGCAGAGCCATTGTTATGCTCTCAAAGGTTGGTGGAATGTATAAAAGAGGTAGATTTTAAGTACCTTAAGGAAGAATCAGTGAGAGTATTGACTTTGCCAACCATGGGTAATCTCCGCAAGCTCGGGATAAAAAGATGTGGAATGAGGGAGATAAAGATAGAGAGGACAACTTCATCATCGTCTCGGAACAAAAG
>Ath_circ_FC0320	1:4155089|4155334
TCCATTGTTCTACAAGGGATGGTACCATTTCTTCTACCAATATAACCCAAACGCAGCCGTATGGGGTGACATTGTTTGGGGTCACGCCGTGTCTAGGGACCTAATCCATTGGGTCCATTTGCCCATAGCCATGGTCGCTGATCAATGGTACGACTCCAACGGTGTGTGGACCGGCTCAGCCACATTTCTCCCTGATGGCTCTATAGTCATGCTCTATACCGGTTCCACCGACAAAGCGGTGCAGG
>Ath_circ_FC0321	1:4156563|4157149
GTATCCCAAGAACCGTTGTCCTCGACACAAAGACAGGAAAGAACTTGGTTCAATGGCCAGTAGAAGAAATCAAATCTCTTAGACTAAGCAGCAAGCAATTTGATCTCGAGGTCGGTCCCGGGTCAGTGGTACCGGTCGATGTAGGTTCCGCAGCTCAGCTAGACATCGAAGCAGAATTCGAGATTAACAAAGAATCTCTAGACAAAATCATCGGAAACGCTTCGGTAGTGGCTGAAGCCGAGGAATTTAGCTGCGAAAAAAGCGGAGGCTCCACCGTCCGTGGTGCTTTAGGGCCATTCGGATTCTCGGTACTTGCCACAGAGAGCTTGTCTGAGCAAACACCGGTTTACTTCTATGTAGCTAAGGGAAAAGATTCAGAGCTCAAAACTTTCTTCTGCA…
>Ath_circ_FC0322	1:4181852|4182900
TGAACTAATGGCTTTGGAACACGAGAGTCATGGCTTTCCCAACCAAGAACTGAAGCATGAAACCCAACCGTATGGTGGCTTAAGAACAGCAAGATTGATCTCCCTCTGCACAAAACACGCATTCAAGCAATGCAACATGTAATCCAAAAACATTTCAGACTAATGAGTAGTCTTCAGATTAAGTAAGTAACTGAAAGTCTAGCGACTAGCCTTACAAAGCAGAGGCTTTATTAGTTTTGGACTCCAGTAGTAACCCATCAGAGATGGACTCAGGATTAGGTGTATGTATGGTATGGGCGGAGTAGGAAAAATCTTACTCAAATCTTGCGCATCTCAACACTTGCAAACACCAAAACCTTACAAATCCAACATCTATTCCACAAAATTCATTGTTGATCT…
>Ath_circ_FC0323	1:4202972|4203366
GTTTCATAACCGATCATGAGCGAGCTTTAGAGGATCTTTTTGGTGATGAGGAAACTTCTCGAAAAGGCGATGCGTGCTTGAATGTGATGGCTTCTCGAATTGCTACAGTCTTTGCTTCGTTGCGGGAATTCCCAGCAGTACGATACCGAGCTGCAAAGTCACTTGATGCATCGACAATGACAACTTTGCGCGATTTAATTCCAACAAAGCTTGCAGCTGGAATCTGGAATTGTCTGGCAAAACATAAGCAGTCGATTGAAAATTTTCCTCAAACTGAAACATGCGAGCTACTCATCCTTGACAGATCCATAGACCAGG
>Ath_circ_FC0324	1:4215170|4215323
TTAGCTCTTAGCTCATCCCATAGAGGTAAGCATTGCCCTACAAGCAGCTTCTCTTCCTCTATTCTCCGAGCCATCTCTTTAACAAGCTTGATCAAAGCATGAACCGCTTCTACCTCGTTCCAAAACCCTTCGTCACCAACCATCTCTCTAACC
>Ath_circ_FC0325	1:4241622|4241830
CTTTATTACAGAACAACAAATCCAATGTTGCAAAACATGAAACCACATAATAGCAGAATCTAAGGCCTTTCCTAAGAAACCCTAAAAGCAAATAAAACCATAATAAGAGCAGAAAACAGAGAGCCAAACCACCAACATCACGAGACTTGAAAATAAAAAAACAAAAGAGAACACAACAGTTTCTTCACCAATTCATATCCTATCAACC
>Ath_circ_FC0326	1:4254379|4256408
TAAATCGGCTGCTTTTGGAAGATGACACTGCTATAGAAAATCGTGACTCGGAGTATCACTCAGTCATTCAAGAATTCCGTGCTTTCATGAGCGATTGCAAGGATGAATTGGACGAGGCAACCACAGTGAAAATTCTGGAGAGGTATGGTCGGGTTGAGGAATTGGTATATTTTGCAAACTTGAAGGAGCAGTATGAAATTGTAGTTCTCCATTATATTCAGGAAGGGGAAGCAAAGAAAGCATTGGAAGTGCTCCAAAAATCTTCAGTTTCAGTTGAACTCCAGGATCAATTTGCGCCAGAACTTATTATGCTTGACGCATATGAAACCGTGGAATCATGGATGGCCAACAAAAATCTTAATCCAAGGAGATTAATTACTGCAATGATGCGTTACTCGA…
>Ath_circ_FC0327	1:4268142|4268447
TTGAGGAACACCTTGTCCAATTAAGCGAGCTTTTCGACCAGTTTGCTCCAAAGCTTGAGTCATAGCCTTAACAGGGGAAGATCCAAGTATCCTCACAACTTGATTGGACAAATCCACCTCCACTTTCTCAATACCTTGAGGAACACCTTGTCCAATTAAGCGAGCTTTTCGACCAGTTTGCTCCAAAGCTTGAGTCATAGCCTTAACAGGGGAAGATCCAAGTATCCTCACAACTTGATTGGACAAATCCACCTCCACTTTCTCAATACCTTACAAGATTAAAAATTTCCATTACACATAATAAGCACCAACAAAGTAAATCATAACCAAACAGACGACGATTAATAAAGTTGTTTCTCCTACTACCTTCAATGGTTTCTAATTTGTTCTTCACAGCAT…
>Ath_circ_FC0328	1:4362883|4363445
TCACAGAAAATACCAAAATAGGTAATTTTCTTGATGCAGCATTTCACAACATCCCCAACACGAAGCTTAGCCATAAGAGTTCGTTTTTTCTCAACTTCCTCTTCATTTTCTCTCGGCCTCATTGAAAATATAAGCTTCCTTGAATTTCGATTTGCCATAACAACATTCACTTTGATTTTCTGACCAACAAAAGATGACAGGAACTTCTGCTTCTCTCTGTCATATACCATAAGAAGATCTTCCAGCTTCATATCAGAAGAAACTTCTCCGTTGATCGTTGTAGCGACTTCAGAATCTAAGCTTGAATCTGGAGATGGAGATTTACTCGTGACATCTTGACCTCCAATTACCCCAAGGTTTTGTCGATACGGTGATGGATCTACACCTTTTCTTCTTAAC…
>Ath_circ_FC0329	1:4393545|4393850
CCCAGGGGAGATTAGATGGGTTACGATCAGATACAATCTTGATGATCTTTCCATCAACAGAGAGAGCTGAGTCTCCTGAAGGTTTGACATCAGCGTCAAAGATTCCAAGAGTTGAGTCGTATTTGAGGAGATGTGATGCTTGTTTAACACCACCAGTGTCGTTAATGACAACGACATCAAGAGGAGAGTCCTTACGACCATGCCAACACCTCAAGAAGTTCCTACCAATCCTACCGAACCCATTGATGGCTACCTTTATCTTGGCCTCGGTCACCCCTTTCCTGTATCCACCATTGCTTCTCATC
>Ath_circ_FC0330	1:4399104|4399458
CTTGACATAGCTGCAACTCCAAGTAGAGCATAGACCAGATTAGACAAAAGTCCCTCTCCACAGTGAGATACGACCTGGACAGAGACCACGCTGAATGATCCATCTGATATGCTATTCACGGTTTCGATCATGGAAGAAAGTGAAACCTCCAAGAAACCTGATAAGTATGACATTGCAGCTAAAGCAGCGCCTCTGTGCATAGCTGTACAACATATAGCCGCTTTGTGGAAAGAAATTTCAAGAAGTGTTCCAGAAGTACCCAACAACTCC
>Ath_circ_FC0331	1:4400175|4402225
TGACGACTGAACTGCCACTGAAAGAGCACGGCATGCTGCTGCAGCTAAACTACCACTCTCCATGTGTTCAGACCTAAATAGCTTCTCCAAAATGGGCCAGAAAACAGTCAACAAAGAAAGGATTGGACCATCTGCCACAGGAACAGATGGCAGAGACGTTGCAAGGTGACTGAATACAGTTCCTATCCTGTAAAGACCTCTTGTAACAGAGCTCAGCATTCGTGTATAAGTGGCTGGACTTTGTCTACCAGAAGACTCAGCGTCTTCATCTACCAGTTTCGAAAGAACTCCATAACTTGACGAAAGCAATTGAGTTAATAATTTATTTTGTAGCTCTTTATTAGCAACAGAGCCAAGGATCACAGTGATAGCGGTAATGACTTCTTCTTCATCTTCCAA…
>Ath_circ_FC0332	1:4434053|4434422
TTTGTTCCTCCGATCTGCCTTTTTGTGTGCTTTTGTTCTGTGTCTTAGAAGATAACGAAGAAACTACATTCATGTGCAAAAACGAGATCTTACTTCATCTCCTCTTAAATTGAAAAACTTTCACTCGAATTTGATAATTTAAGATCGACCCATTTATTCGATTGCACGCATGAACTTGCATTTGTTGTTAGCACCACTGTTCACCGATTCTTAATTCTCCAATTCTAAAGCTTTAATCTCTTTTTCTTCAGTTTTTAAGACTTGGATCTGAGTTTAGATTTTTTTAGTTCAGATTTGAGAATTTCTCATTCAAATCGTTCAAAGGTTACTTTTTTTTAGCTCTGCATCTGTTGTGTTAATGTTCTCATG
>Ath_circ_FC0333	1:4496366|4497112
GTGAGATGACAGGGGTTGTAGTAGATGTTGGAGATGGGGCAACTCATGTTGTACCTGTTGCAGAAGGTTATGTCATCGGGAGCTGTATCAAATCGATTCCAATTGCTGGCAAAGATGTCACCCTCTTTATCCAGCAACTCATGCGGGAAAGAGGTGAGAATATACCACCAGAAGATTCATTCGATGTAGCCCGTAAAGTGAAGGAAATGTACTGCTACACTTGTTCTGACATCGTAAAGGAGTTTAATAAACATGACAAAGAACCAGCAAAGTATATTAAACAATGGAAAGGTGTAAAGCCAAAGACTGGTGCACCATACACTTGCGACGTGGGATATGAACGATTCCTTGGACCCGAGG
>Ath_circ_FC0334	1:4566336|4567376
ATCTTGCGTAAGATCCTCAAACATGGACATAATGTCTGTCTTCAAATGAGCTGATTCAATTGTAGCAGCAAACTTCCCCAAATTAGTTGCTGCAGCTCTGCGCACCATTGGCATGTCATCTTGACAAAGCTGACCATATATTGATCTTAGCTCCGTCTTTAGCACATCTGGGGCACTTGGGTATGCAATATGGAAAATCCCACATGCTGATACTCTGGCTGTGAACCATTCACCAGCTGAAAGTCGCTTAGCCAGAGGAGTGAAATGCTCAACCAAGTCACTCTCCCTCATCTGAGCACCAATTCTACAAAGTGAATCCACAGCTTTCTCCCTCACGCAAGTTTCCTCAACAGTGGATAGAGTCTCCAAAGGTGGAAGCAGAACATATGCATACTCAAC…
>Ath_circ_FC0335	1:4613285|4613519
ATCATCCAGACGGAGTAGATAGTTCCCTAAGGGCATGTCTCGGTCAAGACAGCGAATAATCTGATCTTCATCTTCTAACCAAAAAGCCCTTCGAGTTCTTAACCCAAAAGCAGATCTGATTACCTCTTTGATTGCTTCTGCACTACCATCAACACCGATTCTTCTTGTATAGTCACCAAATTTCACTGTTATGACCCTACCACCAAAAGGCTGACCATGACTATCATCACCATCATCCAGACGGAGTAGATAGTTCCCTAAGGGCATGTCTCGGTCAAGACAGCGAATAATCTGATCTTCATCTTCTAACCAAAAAGCCCTTCGAGTTCTTAACCCAAAAGCAGATCTGATTACCTCTTTGATTGCTTCTGCACTACCATCAACACCGATTCTTCTTGT…
>Ath_circ_FC0336	1:4694107|4694306
AAGATACAGATACCAAAAATGATCCTATGGCCAGAGCAGAGGCTGATGCTCTAAGTCACGGCGATGCCTAATGAAAGTAAGCGTTACCGGATTCTCTTATGCACCTTGTCCTGTAGGATAACAAGTATGTTTTCGCCTGAGTGTGTAACACTGTCACTATCACCTCATAGAGTTTTTGAGGTTAGATTGTTTCTTGAGG
>Ath_circ_FC0337	1:4799001|4799439
GAGATCTTCATCAATACCTCAAGGAGAAGGGCGGTCTTACTCCAACAACTGCTGTCAACTTTGCTTTGGATATCGCGAGGGGAATGACATATCTTCACAATGAACCTAATGTTATCATTCACCGAGATCTTAAACCAAGGAACGTTCTTCTGGTTAATTCTAGTGCAGACCACTTGAAAGTTGGAGACTTTGGACTTAGTAAGCTCATAAAAGTTCAAAACTCTCATGATGTCTACAAAATGACTGGAGAAACAGGAAGCTG
>Ath_circ_FC0338	1:4834036|4836316
TTGACAAGAAGCGTGTTCGGCAATGTGTGTATGGGGAAAAAGGATCCTGAAGAGTTGTCCATGGCTTCAAGTCCACCAACATCCTCATCACCTTGAAGAATTGTCAAGAAACCAGGATCCGTGTGTAATATCACACCGAGTTTTCCAACAGAATCCGGTTTAAAATGATATTTGTTCATCCGAAATTGGCTTGGCCATCCTCTCAAAAAATTGGGCTCTACCACTCCGTAGCTCTCCGCTAATCTCCTTGCTAGACTCCTCGCAAGATCATCAGTAGCTTTTGCATACTTTAGCAAAATCTCCCTGCAAGCCAACAACCAAAAAAAAAAAAGACAGCATATATTAATGTTTCAAACATTTTTGATGGATCCAAAACTGTTATTGGGACCAATATAATTG…
>Ath_circ_FC0339	1:4868994|4870478
CTGAAGTTGAGTCCTGGTTTGTCTTCGTATGCTGATAATCCGGAGGGAGCGAGCGTGTCAGTGACAAAGCTTGTGGAATTCGCGAAGGGAAGAATCCCCAAGGGGAAGTTGAAGAAGAGTGACATTAGGTTAATGGCGACTGCTGGAATGAGATTGCTTGATGTGCCTGTTCAAGAACAGATTCTTGATGTTACTAGAAGAGTTCTTAGATCTTCAGGGTTTAAGTTTCAAGACGAATGGGCTACTGTTATCTCTGGAACTGATGAAGGTATCTATGCTTGGGTTGTTGCCAATCACGCACTTGGTTCGCTTGGTGGTGATCCATTGAAAACAACGGGGATTGTTGAACTTGGTGGGGCTTCTGCGCAGGTGACATTTGTGCCAAGTGAGCATGTGCCT…
>Ath_circ_FC0340	1:4875590|4876194
ATTTGGTAAGAGAGACCATGAAGAATCCGCGAAACACGGTCTCCTCCAGAAGTGGAGCAAGGATTCCAGTTATGCCCACTAAGCTTAAGGTGCTTATGTTTGAGGATCCAATTAATGGAAGAAGCTTCATCAAAGAGTCTACCTCCCTTTCAGGTGCTTCTGTCCTGAACACGGATAAAACAACACCTGTTAACGCAATAGCACCAACAGCACCAACCAGACCGATTCCACCCCACACAAGCCATCCTTTTTGCAGGTTGACGGGTTGTCTCAAATCATAGCGAAGAATATCTTCAGGAAGTGGGTCGAAGGTTTTGGCAACAGTGAATATGACAGCAAGTACCACCGCGGTTGTTAGGC
>Ath_circ_FC0341	1:4917217|4917463
GG
>Ath_circ_FC0342	1:4919914|4920804
TTATCAACAAAGACGAACTTTGTGGGATTATCCATCCAACTACACGTGCTCGATTGCAAAACTTCTGAATCACTTGCTTCCATATGTTTTTTCTGAAACTGAATCGCAATATCTGAAGATCTAGCTTTCTGGCCACGAACAAGAGCCTGAAACTTCACAATTCCCCATATACATGAATATGTAGCAATGGCTTGTCTTCTCACCAAGTGACCACGGATAACTGCCTGCAGCCTGATGATACCTTTAAGAGTTCGAAATGCTCTACGTGCCTGATGAGCTCTGAAGGTAGCTTGAACCTTAATTGCAGCTTGTTCAAGCTCGACTTCTCCCAAGTCATTCCTTGACTCGAGATTATCCTTGGACTCATCACCATTGATTGGAGAAACCACATTTTGAGCA…
>Ath_circ_FC0343	1:4968916|4969617
AGGTACATGTAATCATCATGTCCCCAAGACATTAACACATTGTCGAGCCCACAGCCTTCAGTGTATATCCCATACTTAGAGTTGTAACTCGGGTTATCATAGTCTGGATTCTCCTTGAAGTACTTGTGGTGAACAATAGATTCATCAAAAGCACATCCCACTGGAAATGTATCACCGACGACAGCCCACTGAGGGAGCTCACCAAATGAAGAGTGAAGAAGAACTTTTCCAAGATCGTGGATAAGACCGGTCAGATGGAGCCAGTCTTCATCAGGGTAATCTTTTCTGATGGCTTCAGCTGTCTGAAGCAGATGCTCGATCTGAGGTTCGTCCAAATCAGGATCACTCTCGTCGATAAACTCATTCAGAAGCTCGCAACATTCCCAAATGCTCATCTCC…
>Ath_circ_FC0344	1:4981614|4982237
CTAGAACAAACGACTTTAAGACCCTTGGTGTGTCCCAGTCATTAAAGAAGGTGTTACAATTTGATGGTCCTCTCGGATTCTATAAGGGAAATGGGGCGAGTGTTATTCGGATTATTCCATATGCCGCCCTTCATTACATGACGTATGAAGTTTATCGTGACTGGATTTTGGAAAAAAATCTTCCCTTAGGTTCTGGTCCAATTGTTGATCTTGTGGCTGGTTCAGCTGCAGGTGGAACAGCAGTTTTGTGCACATATCCCCTTGATTTAGCTCGTACTAAGCTAGCTTACCAGGTTTCTGACACAAGACAGAGTCTCCGAGGTGGTGCGAATGGATTTTACCGTCAACCTACTTATTCAGGCATAAAAGAGGTGCTTGCAATGGCTTATAAAGAAGGGG…
>Ath_circ_FC0345	1:4990041|4990880
TTTAGCAAAAACCGACCAGCTGAGAAGATGTCTTCATCGTACAACACAATTGCTTTGTCCTCCACTCCGACCTTCCTCCTCTCAAGTGCCGCTGCCGGACCCGGACCAAACAACTTTAACCGTCAAGAGGCTGCGATGACCATGGTTCAACAACAACCCACTTCCTCCGTTGCTCCACCACCCAAGAAGCGAAGGAACCAACCCGGAAACCCAAGTCCAGATGCTGAAGTGATAGCGTTATCGCCAAAGACGATAATGGCGACGAACAGGTTCCTATGTGAAGTGTGCAACAAAGGGTTCCAGAGGGAACAGAATCTGCAGCTCCACAGGAGGGGACACAACCTTCCATGGAAGCTGAAACAAAAGTCCAACAAAGAGGTGAGGAGGAAGGTGTACCTT…
>Ath_circ_FC0346	1:5059929|5060651
GATCGTCGATTTGTTCTTCGTCGACACAACTCCGTTCGTCGATAAATACTTTATTCAACCAAATAAGCATGTTTATGACTGGAGCGGTGTATTACCTAGGCAAACATATCTGAATAATCTCTTAAAGGAACTCGACGTGGCGTTGAGAGAGTCAGTCGCAAAGTGGAAAATAGTGATTGGTCACCATACGATCAAAAGCGCAGGCCACCACGGGAACACCATTGAGTTGGAGAAACACCTTTTACCTATTCTCCAAGCAAATGAAGTGGATCTCTACGTAAACGGACATGATCATTGCTTAGAGCACATAAGCAGCGTGGACAGG
>Ath_circ_FC0347	1:5108136|5108521
GATCTTTCTGAAGTGATTATCGGAGTAGGGGTCTGCGTTTGGTGCTGGGGCATTCCTTGGGTTTGGTTTCTCTTTCTCGGGTTCAAGATGGAGTTTCCTGAAGAACTCAACCGTGAGGTAGCTAGATTCCATATCCACCAGACGCAAAACCGTTTTCCTGCTTTCGTCTCTGAATCTTTCAAGAGCTTCATTTGCAGCAGCTGCTATATCGCTTGCTAGAGTCGGGAAACGCTTCAGTTCCTCTGTTTCTGAAATTGACTTTCTGACCAGCTCCTTCAATACGAAATGCACC
>Ath_circ_FC0348	1:5114124|5114572
TGACAAATTTCAATCTGTTTCATCAATTCTTGGTTCTTATTCTGGAGATCATCAACCATTGAAGCCTTTGCCAATGCAGACTGAACTGTCCTTTCAGCGTCAAGCAAAGCTGCTTCCTTTGATTTGGTTAGGCGGTCCAATGATTTATTGTCGTCTTGAAGTTTAGCAATCTCTTGTCTCGAAAGTTTCAGTTCAGCTTCTAAAGGGGCAAGAATAGCTTCAATTGGAGGCATGTCATCATCCTTTTGAGCAGCATGAACCCTACGAAGAGAAGCTTCTGCTGCAAACTGAGCTGCCATGGAAGCCTTCTTTTCTTCATTTATCTTCTTGATTTCAAGGTTC
>Ath_circ_FC0349	1:5170211|5170401
TGTAATGGCGATTGGAGGCGGGATTGTGAATGAGATTCAAAGTGATTTGAGTATAAAAAATACACAAAACACAGAGAAAGCACAAAGAAACCCGTACTATGAAGCCATTTTGGTATTAGGGAAAGAAGAGCAAGGGCACCCCGTAGAAAACCTACAGGTATTTCAGAGCTATTTATCAAAATCTCTCCCC
>Ath_circ_FC0350	1:5177962|5179849
TCGAGTCACACTAAGGATCGTGAGAACGGCTCTGCATTGTTGAAACACCATGTTTCTGAGGCATCGTCAAGTAATGTGGAACGGTTTTTGGATTCGGTGACACCATCTGTTCCGGCTCACTATTTATCTAAGGCAATAGTTAGGGAAAGAGGAGGCAGTGATGTTGAGTCTCAAGTTCCTTATTTTCTTCTTGGAGATGTATGGGAATCGTTTGCAGAGTGGAGTGCTTATGGCATTGGAGTTCCTCTCACTTTGAATAACAATAAAGATCGTGTCTTTCAATACTACGTGCCCTCGCTTTCTGGTATTCAAGTATACGCTGATGTTGATGCTTTAACTTCATCTCTTCAAGCAAGGCGGCAAGGTGAGGAGAGCGAAAGCGATTTTAGGGATTCAAGT…
>Ath_circ_FC0351	1:5179207|5179849
TGTCTGACCTTGCCTCTAGATTTCCCGAGCTGAAGACGCTAAGAAGCTGTGATTTGCTTCCTTCAAGCTGGTTTTCTGTGGCATGGTACCCAATTTACAAAATACCCACAGGACCGACACTCAAGGATCTGGATGCTTGTTTCTTGACCTATCATTCCCTTCACACACCCTTTCAAGGTCCAGGCGTTACAACAGGGTCTATGCATGTGGTGCAGCCAAGGGAAAGTGTTGAGAAGATGGAACTGCCTGTCTTTGGTCTCGCCTCATACAAGTTGAGAGGTTCTGTATGGACAAGCTTTGGTGGCTCGGGCCACCAGCTCGCGAACTCTCTCTTCCAAGCCGCAGATAATTGGCTGAGGTTGCGTCAAGTCAACCATCCTGATTTCATCTTCTTCTGCC…
>Ath_circ_FC0352	1:5199567|5199754
AATACTTCAGAAGCTGGTTTTGGCCATGGAACCCAATGGGTACAGGAAAGAAAGAAGAAAGGAACAACATTTGGGGAGAATGAATGGTGGTGGTGGTGATGTTGAGACTGATCTTGATCCATGGACTGCATGGGCTTACAAGCCTCGCACTATCTCTCTTCTCCTTATTGGCGCTTGTTTTCTCATG
>Ath_circ_FC0353	1:5218520|5218911
TGAAACCCACTTGATCTAGGAACAATGTCCTCCATGCGTCTAAGACTTTTCATACATGCATATTTTGGTTTCTCAATTTCTACGGTATAGCATCCCCAGTGATGGCCCAAAACAGTGTTGAAGAATGTTCTTTGCTTCCTCAAGTGAATTATGTAACGAACACAAGGCTTGAATCCCGGGTTTACTCCGAGGTCTTGCAATTTCCAACGACAGGAAGATCGACCACACCTTGTAATAAAGTGCAGATAATTTCTTGCACACACATCTCTATGTAAC
>Ath_circ_FC0354	1:5221042|5224721
TAGGATTGTCATGTGCCTTAGATACTTTGAGTGGTCAAGCTTATGGAGCTAAGCTATACCGGAAACTAGGAGTTCAGACTTACACTGCTATGTTCTGTCTTGCATTAGTGTGTCTCCCTCTTTCTCTCATTTGGTTCAACATGGAAAAGCTTCTTTTGATCCTTGGCCAAGACCCTTCTATTGCTCACGAAGCCGGAAAATATGCCACCTGGCTTATCCCAGGACTGTTTGCTTACGCTGTTCTACAGCCGCTCACTCGCTACTTTCAAAACCAGAGTTTGATCACACCTCTCCTCATCACCTCCTATGTTGTGTTCTGTATCCACGTTCCTCTCTGCTGGTTTTTGGTTTACAACTCAGGGCTTGGTAATCTTGGAGGAGCTTTGGCTATCAGTTTGT…
>Ath_circ_FC0355	1:5239294|5239650
AAGTGCGTGTACGGTTTTCTGGGTTCGACAACCGACACGATGAGTGGGTAAACGTCAAAACATCAGTGCGTGAGCGGTCTATTCCTGTAGAACCATCAGAGTGTGGGAGAGTGAACGTTGGAGACCTGCTTCTATGTTTCCAAGAAAGAGAGGATCAAGCACTCTACTGTGATGGTCATGTTTTGAATATCAAGAGAGGGATTCATGATCACGCGAGATGTAACTGCGTGTTTCTTGTTCGCTACGAGCTTGACAATACAGAGG
>Ath_circ_FC0356	1:5245026|5246050
TTCATAAATGAGAGGATTGAAGCTGCTGTAATGTCAAGGATAAAGACTACTATCAGATCTAGTGCTGCAGAAGAGGCTTCTCAGTCTGAAGATCTCTCAAATGTTTCTCCTGATCATTTTTCTAGATATATGGACCCCTCTGTCACAGGTGTTGAGCTTGTGCAGTTGAAAAATGAACAGCAAAAAAATTCTAAAAAGAAAAGCGCTACAGATAAACAGCATGTAAAAGAGCTCTCTAAAGATCCATTGCTTTCTATGGACACTCGATCTTCCCGATCGTGGAACTCTTTCCCCTCAACATCCAAAATAGGTGATGGTAGTAAAGATCCTCAAGGACATCGAGGAGGAGAGGGTTGGGGTGACGTGTTAGACATGATGTCACAAAGGAAAACTGAGACC…
>Ath_circ_FC0357	1:5247072|5247900
CTTATGCGTTCTCAAGTTCCTTCTCAATCATTGAGACGCTAACAGGTAAACCTGTCAATAAGACATCTACTGTCGCTACAAATATAGCAAGTATGACTCAGGCAGCACCAGGTCCGCTTCCTCGGAGGGAAAATCTGAGTTCTGAGAATGGGATATCGGGTCAAAATATGAGGAATAACGTTATGGTGGATGATGTAAAGTCAAAAGTGAAAAATCTTGGAAATGATCATGTGAAGACACCTGATGTAGATGTGAGAAACCGCAAAGAGAATGGCGGGCTAAAAGTGGGTACTCAACATGCCGATGATGTGGCCTGCGCTGGCCTGCCCACCGAGGGGGTTCCTCCAAAGCTAACATTACCCTTGCTAGACTTAGTAGATGTTGTCTTTCAACTCCAGG…
>Ath_circ_FC0358	1:5247197|5247487
TAAACCTGTCAATAAGACATCTACTGTCGCTACAAATATAGCAAGTATGACTCAGGCAGCACCAGGTCCGCTTCCTCGGAGGGAAAATCTGAGTTCTGAGAATGGGATATCGGGTCAAAATATGAGGAATAACGTTATGGTGGATGATGTAAAGTCAAAAGTGAAAAATCTTGGAAATGATCATGTGAAGACACCTGATGTAGATGTGAGAAACCGCAAAGAGAATGGCGGGCTAAAAGTGGGTACTCAACATGCCGATGATGTGGCCTGCGCTGGCCTGCCCACCGAGG
>Ath_circ_FC0359	1:5252519|5254836
TTTCTAGAGAGAATTTCATGGCGACATCTGAAGCGGAATATGAGAGTGATCCCGAGGAGCTGAACCGCTCCTTGGCGACGAGGAGGAGAGAAGCGAGTGATGACGATAGTGATGATGATGATGCTGTTAGAGATGTGAAAAATCAGAGGGCTGTGGTTGATTCTGACCTATCTGATGAAGAAGTTGGTACTGTGAAGTATGATAATGACGAAGATGGGGAGGATAGTTATGAGGATGATGAGGAGGAAAGTGGTGGAGGAATCGATAATGATAAGAGTGGTGTGGTGAAGGAGGCTGGTGATATGAATGGAGAGGAAGAAAATGAAAAGGAGAAGTTACAAGCTGCTGTTCCCACTGGTGGAGCTTTTTATATGCATGATGATAGGTTTCAGGAAATGT…
>Ath_circ_FC0360	1:5260076|5261266
TTAGTGCCAATTCAAAATGTTGAAGACGATAGTAAAATACAGAAAGATCCCCATAGCTTTTCATAGTGTCGGGATGGTCGAGACCAAGTTCTCTCTCATTTATATCTAGAGCCTTCTGCTGATATATTGTTGCCTGGTTAAAATCGCCAGTGTGGTATAGTACAACTGCGAGAAGACTGTACGCACATGCAGTATTTCTATGATAAGGCCCACAGACAGCAATCATCTTGACTAATGCCTTTGTTCCATAGCTCACAGCATCATCTAGTTTTCCTTTGTCAAGAGCAAGTTTTGATGACTCCAAGAGTGTCCTTCCGTCAGATGAAATACACAGCACATGCTTGCACACAGGTACCAATCCAATAATGTCAGAGCTCATGAAAGGATTTGGAGAATCGA…
>Ath_circ_FC0361	1:5261434|5262301
ACATGTCCTAGAGAACGCATTTGGAGTCCTCTTATATGCATGAAATCAGTCAAAGTGCGACCATCAACTGGAGAAAGCTCCAGTGACCCGAAATCTGCTACCAGCCTTGGCAAAGCAATTTCATCATAGTAACCATATGCCATATTGGTAAGCTCTTCTTTTGACTTTAAATGGAGACCAGTTCCAGTTTCTTTTAGGCGAGAGAAAGCTTCTTCAGAAAGCAGTTCCTTCAGTTCAGTAAAGAGTCCATCAATGCTTTTCTGCCCTAGATCATCCTCCTCATTTAACTCGTGCAGTCTGGTATCTTTTTCATTCACGGCACTTATATTTTCTGATTTCTTACTTTTGCTCTTTAGATCTTTAAATTGTTTTCCCAAGCCTTTAACTGAAAGTTCAGTT…
>Ath_circ_FC0362	1:5297891|5298120
TGGGAACGAGCCAGCAGGCCATGGTGAATCTGAGTGGCGTCGAGCTGTGATCCGTCCACTGCTGAGAGCGGGAGGTGATCGCTGCTCTGTGAAACCAGCCTCACGCATTGCCCTCCACTGCAAGAACCGCCTGAGCCAAGCCTTCGCTTAACACACACGGATCACTCTCAGCTTGGACTGGGCAGCCCGGAACAATGCCACAACAGATCCGACCCGTGGGCCGAGCCAG
>Ath_circ_FC0363	1:5297891|5298122
TGGGAACGAGCCAGCAGGCCATGGTGAATCTGAGTGGCGTCGAGCTGTGATCCGTCCACTGCTGAGAGCGGGAGGTGATCGCTGCTCTGTGAAACCAGCCTCACGCATTGCCCTCCACTGCAAGAACCGCCTGAGCCAAGCCTTCGCTTAACACACACGGATCACTCTCAGCTTGGACTGGGCAGCCCGGAACAATGCCACAACAGATCCGACCCGTGGGCCGAGCCAGTG
>Ath_circ_FC0364	1:5297891|5298150
TGGGAACGAGCCAGCAGGCCATGGTGAATCTGAGTGGCGTCGAGCTGTGATCCGTCCACTGCTGAGAGCGGGAGGTGATCGCTGCTCTGTGAAACCAGCCTCACGCATTGCCCTCCACTGCAAGAACCGCCTGAGCCAAGCCTTCGCTTAACACACACGGATCACTCTCAGCTTGGACTGGGCAGCCCGGAACAATGCCACAACAGATCCGACCCGTGGGCCGAGCCAGTGTTCCACCAACTTATTGTCCCCACACGGG
>Ath_circ_FC0365	1:5297891|5298163
TGGGAACGAGCCAGCAGGCCATGGTGAATCTGAGTGGCGTCGAGCTGTGATCCGTCCACTGCTGAGAGCGGGAGGTGATCGCTGCTCTGTGAAACCAGCCTCACGCATTGCCCTCCACTGCAAGAACCGCCTGAGCCAAGCCTTCGCTTAACACACACGGATCACTCTCAGCTTGGACTGGGCAGCCCGGAACAATGCCACAACAGATCCGACCCGTGGGCCGAGCCAGTGTTCCACCAACTTATTGTCCCCACACGGGTCACAAGCCCACG
>Ath_circ_FC0366	1:5297902|5298138
CAGCAGGCCATGGTGAATCTGAGTGGCGTCGAGCTGTGATCCGTCCACTGCTGAGAGCGGGAGGTGATCGCTGCTCTGTGAAACCAGCCTCACGCATTGCCCTCCACTGCAAGAACCGCCTGAGCCAAGCCTTCGCTTAACACACACGGATCACTCTCAGCTTGGACTGGGCAGCCCGGAACAATGCCACAACAGATCCGACCCGTGGGCCGAGCCAGTGTTCCACCAACTTATTG
>Ath_circ_FC0367	1:5297902|5298178
CAGCAGGCCATGGTGAATCTGAGTGGCGTCGAGCTGTGATCCGTCCACTGCTGAGAGCGGGAGGTGATCGCTGCTCTGTGAAACCAGCCTCACGCATTGCCCTCCACTGCAAGAACCGCCTGAGCCAAGCCTTCGCTTAACACACACGGATCACTCTCAGCTTGGACTGGGCAGCCCGGAACAATGCCACAACAGATCCGACCCGTGGGCCGAGCCAGTGTTCCACCAACTTATTGTCCCCACACGGGTCACAAGCCCACGTTACTGAGCTCGACG
>Ath_circ_FC0368	1:5297906|5298163
AGGCCATGGTGAATCTGAGTGGCGTCGAGCTGTGATCCGTCCACTGCTGAGAGCGGGAGGTGATCGCTGCTCTGTGAAACCAGCCTCACGCATTGCCCTCCACTGCAAGAACCGCCTGAGCCAAGCCTTCGCTTAACACACACGGATCACTCTCAGCTTGGACTGGGCAGCCCGGAACAATGCCACAACAGATCCGACCCGTGGGCCGAGCCAGTGTTCCACCAACTTATTGTCCCCACACGGGTCACAAGCCCACG
>Ath_circ_FC0369	1:5297909|5298122
CCATGGTGAATCTGAGTGGCGTCGAGCTGTGATCCGTCCACTGCTGAGAGCGGGAGGTGATCGCTGCTCTGTGAAACCAGCCTCACGCATTGCCCTCCACTGCAAGAACCGCCTGAGCCAAGCCTTCGCTTAACACACACGGATCACTCTCAGCTTGGACTGGGCAGCCCGGAACAATGCCACAACAGATCCGACCCGTGGGCCGAGCCAGTG
>Ath_circ_FC0370	1:5297909|5298150
CCATGGTGAATCTGAGTGGCGTCGAGCTGTGATCCGTCCACTGCTGAGAGCGGGAGGTGATCGCTGCTCTGTGAAACCAGCCTCACGCATTGCCCTCCACTGCAAGAACCGCCTGAGCCAAGCCTTCGCTTAACACACACGGATCACTCTCAGCTTGGACTGGGCAGCCCGGAACAATGCCACAACAGATCCGACCCGTGGGCCGAGCCAGTGTTCCACCAACTTATTGTCCCCACACGGG
>Ath_circ_FC0371	1:5297926|5298122
GGCGTCGAGCTGTGATCCGTCCACTGCTGAGAGCGGGAGGTGATCGCTGCTCTGTGAAACCAGCCTCACGCATTGCCCTCCACTGCAAGAACCGCCTGAGCCAAGCCTTCGCTTAACACACACGGATCACTCTCAGCTTGGACTGGGCAGCCCGGAACAATGCCACAACAGATCCGACCCGTGGGCCGAGCCAGTG
>Ath_circ_FC0372	1:5297926|5298138
GGCGTCGAGCTGTGATCCGTCCACTGCTGAGAGCGGGAGGTGATCGCTGCTCTGTGAAACCAGCCTCACGCATTGCCCTCCACTGCAAGAACCGCCTGAGCCAAGCCTTCGCTTAACACACACGGATCACTCTCAGCTTGGACTGGGCAGCCCGGAACAATGCCACAACAGATCCGACCCGTGGGCCGAGCCAGTGTTCCACCAACTTATTG
>Ath_circ_FC0373	1:5297926|5298163
GGCGTCGAGCTGTGATCCGTCCACTGCTGAGAGCGGGAGGTGATCGCTGCTCTGTGAAACCAGCCTCACGCATTGCCCTCCACTGCAAGAACCGCCTGAGCCAAGCCTTCGCTTAACACACACGGATCACTCTCAGCTTGGACTGGGCAGCCCGGAACAATGCCACAACAGATCCGACCCGTGGGCCGAGCCAGTGTTCCACCAACTTATTGTCCCCACACGGGTCACAAGCCCACG
>Ath_circ_FC0374	1:5297936|5298150
TGTGATCCGTCCACTGCTGAGAGCGGGAGGTGATCGCTGCTCTGTGAAACCAGCCTCACGCATTGCCCTCCACTGCAAGAACCGCCTGAGCCAAGCCTTCGCTTAACACACACGGATCACTCTCAGCTTGGACTGGGCAGCCCGGAACAATGCCACAACAGATCCGACCCGTGGGCCGAGCCAGTGTTCCACCAACTTATTGTCCCCACACGGG
>Ath_circ_FC0375	1:5297936|5298178
TGTGATCCGTCCACTGCTGAGAGCGGGAGGTGATCGCTGCTCTGTGAAACCAGCCTCACGCATTGCCCTCCACTGCAAGAACCGCCTGAGCCAAGCCTTCGCTTAACACACACGGATCACTCTCAGCTTGGACTGGGCAGCCCGGAACAATGCCACAACAGATCCGACCCGTGGGCCGAGCCAGTGTTCCACCAACTTATTGTCCCCACACGGGTCACAAGCCCACGTTACTGAGCTCGACG
>Ath_circ_FC0376	1:5297987|5298167
AGCCTCACGCATTGCCCTCCACTGCAAGAACCGCCTGAGCCAAGCCTTCGCTTAACACACACGGATCACTCTCAGCTTGGACTGGGCAGCCCGGAACAATGCCACAACAGATCCGACCCGTGGGCCGAGCCAGTGTTCCACCAACTTATTGTCCCCACACGGGTCACAAGCCCACGTTAC
>Ath_circ_FC0377	1:5297987|5298172
AGCCTCACGCATTGCCCTCCACTGCAAGAACCGCCTGAGCCAAGCCTTCGCTTAACACACACGGATCACTCTCAGCTTGGACTGGGCAGCCCGGAACAATGCCACAACAGATCCGACCCGTGGGCCGAGCCAGTGTTCCACCAACTTATTGTCCCCACACGGGTCACAAGCCCACGTTACTGAGC
>Ath_circ_FC0378	1:5297996|5298167
CATTGCCCTCCACTGCAAGAACCGCCTGAGCCAAGCCTTCGCTTAACACACACGGATCACTCTCAGCTTGGACTGGGCAGCCCGGAACAATGCCACAACAGATCCGACCCGTGGGCCGAGCCAGTGTTCCACCAACTTATTGTCCCCACACGGGTCACAAGCCCACGTTAC
>Ath_circ_FC0379	1:5298019|5298172
GCCTGAGCCAAGCCTTCGCTTAACACACACGGATCACTCTCAGCTTGGACTGGGCAGCCCGGAACAATGCCACAACAGATCCGACCCGTGGGCCGAGCCAGTGTTCCACCAACTTATTGTCCCCACACGGGTCACAAGCCCACGTTACTGAGC
>Ath_circ_FC0380	1:5298027|5298178
CAAGCCTTCGCTTAACACACACGGATCACTCTCAGCTTGGACTGGGCAGCCCGGAACAATGCCACAACAGATCCGACCCGTGGGCCGAGCCAGTGTTCCACCAACTTATTGTCCCCACACGGGTCACAAGCCCACGTTACTGAGCTCGACG
>Ath_circ_FC0381	1:5307866|5308118
TCGAATGAATCTAGGGTCCCAGCACAGACGACGTCACCACTCGGGTCTGCTGTTAAGGAAACAAATTGTCGGGGTGTAGGGGTTGTGTATGTCTTATAGTTCTTGTATCTTTTAAAATCCCAAGCACGAACAGTGCCGTCCAGAGATGCACTTAAGAGGGAGTGGTTGTCAGCCATAAAATGAAGAGCAGTCACGGCATTGGTATGCTCGGTGAATGTAATGAAACATGTTCCTGACATAACGTTCCACACC
>Ath_circ_FC0382	1:5320904|5321516
GGGACATGGCTGCAAGAAGCGCCTTGGGACACTCCTCATGTGGTAAATGCCCACATCCTGAGATTGCTACTAGTCTCGAGTTAAGGAGTTTAGAAGCCATTCCTTGGGAGGACTTCAATGGCACAAGGGCGTCTTCGGCCCCAGCAATGACTAGCACTGGCAGGTTTTCAACAGCCTTCAGAAGCGAAGCTGCATTTTGAGGTGCAAGCACCATCTCAGATGAAAGTCTACCTATCTCATGAAGTGCCTCATCCCAGCCTTCTACGTGTAATGGGGCCTTGTATAGCCGTAGGACGTCTGTAGTCATCTTGGCAGGATCATACCAAGCACGGCGATTCACCACCTGAGCTATCTCAGTGCGTAAAAGAGGGCGAACGAGGTGCTTCTTCCCTAGTGATG…
>Ath_circ_FC0383	1:5334430|5335067
TGGGGCATGTCAACTGAGTATACAACATTGTCGAAGGTAATTGAATGTGGCTCAAATGGAAGCACCATCCCTCTTTTCTTATTGGCACCAGCTTCAACTACACCTTCTGACCTAGCAGACTGAAGTTCTGTCTCATCACTCGCAGGCTCTTCTGCAATAACAGCTTGAGGCTTTCCCAAGGCGTTCAGAAACGTCAGAGCCAGCGTGAAACCAAAATTGAATAACACGACGAACCCAAGTAAGGCTCCAGTTCCAATCCAGTACCAGTATGCATGGGGTAAGAACCCACGAGACTTAAGGAAAGTAACTCCAAGTGTTTCGCTCGAGTTTTCGACAGCCCGACTCCAGCTGTGTCCAAAGAACTCATTGGCTAGGATCGCGTTCTGTCCATACATTATT…
>Ath_circ_FC0384	1:5362959|5363607
TCAGAGGAAGATGATGCAATCCTAAGACTCTAAGACTTCTTCAAGGCTGTGTTTTATCGTGGGATTTTTAAACATGGGGAAGGAAAATGCTGTGTCTCGGCCATTCACTCGTTCCCTTGCCTCTGCTTTGCGCGCTTCAGAAGTGACTTCTACTACACAGAATCAACAGAGAGTAAACACAAAAAGACCAGCCTTGGAGGATACAAGAGCCACTGGACCCAACAAGAGGAAGAAGCGAGCGGTTCTAGGGGAGATCACAAATGTTAACTCCAATACAGCTATACTTGAGGCCAAAAACAGCAAGCAGATAAAGAAAGGACGCGGTCATGGATTGGCGAGTACATCCCAGTTGGCAACTTCTGTTACTTCAGAAGTCACAGATCTTCAGTCCAGGACCGA…
>Ath_circ_FC0385	1:5383312|5384088
TACTGTAGACGTTGCTAGCCCTTTCAACGACTCAGTGGTGAAGAGGTCCGGTGAAGATGATTCTCATATTCATTCTGGCATCCATAGATCTCATTTAAGTCGAGATGGGAATCCAGATATTTGTGTGATGGATAGCATTTCAAACCGAAGTTCAGCCATGCTACAGAAAAATGTAGATATGCGAACAAAAGGAAAAGAGGTAGATGTGCCCATGAGTGAAAGTGGGGCAAATAGAAACACTGGCGACAGGGAAAATGATGCTGAAATCAATGAAGAAACTGATAATTTAGAAAGGCTGGCGGAATGTGCATCTAAAGAGGTTACAAGACCATTTACTGTAGAAGAGGATAGCATCCCGTATCAGCAAGGTGCATCCTCAAAATCTCCAAACAGAGCTCC…
>Ath_circ_FC0386	1:5399574|5401215
TGCAACTTCATTCCTATTCACGGAGTACAAATATGTTGGTGTCTTCATGATTTTCTTTGCTGCTGTTATCTTTGTTTTCCTCGGCTCTGTTGAGGGATTCAGCACTGATAACAAGCCTTGTACTTACGACACCACCAGAACCTGCAAGCCTGCATTGGCTACTGCAGCTTTCAGTACCATTGCTTTCGTGCTTGGTGCTGTTACCTCTGTTCTATCTGGTTTCCTTGGGATGAAGATTGCTACATACGCTAATGCTAGGACCACTTTGGAGGCGAGGAAAGGTGTTGGAAAGGCGTTCATTGTTGCATTCAGGTCTGGTGCTGTGATGGGTTTCCTTCTTGCAGCGAGTGGTCTATTGGTGCTTTACATTACTATCAATGTGTTCAAGATCTATTACGG…
>Ath_circ_FC0387	1:5415676|5416271
TGTTTCATGCATTCGAGCTTGGTAGTTTCGTATATAGCAAGTTGCGTCTCGTGCACAACGAGGAAGTGAGCTTGATCTTGATGGAACTGAACACGCGTATCTGAAGGTGCACTGTTTGGTCTTCCCTGTGGAAGTGGCAAAACCTTGCTTCTCTGCTTTTCCCATCCATCTGTGTTCCAAACACAAAGCTGTGCATCTGCTCCAGACGAAACCAACACGTTTAATACGTTGGAGAAGGCAAGACCAGTTATTCTCTTTGAATGACCTTTAAGCTTACTCTTCACCTCATCAACACGGACATTATAAATCTGAATCGTGCTATCATCCATCCCAATAGCGATGATATTGTTGTCTTGAGGATGAAAAGCAAGAAAAGTAGCAGCCGGTGGTGGGGGCATG…
>Ath_circ_FC0388	1:5415676|5416532
TGTTTCATGCATTCGAGCTTGGTAGTTTCGTATATAGCAAGTTGCGTCTCGTGCACAACGAGGAAGTGAGCTTGATCTTGATGGAACTGAACACGCGTATCTGAAGGTGCACTGTTTGGTCTTCCCTGTGGAAGTGGCAAAACCTTGCTTCTCTGCTTTTCCCATCCATCTGTGTTCCAAACACAAAGCTGTGCATCTGCTCCAGACGAAACCAACACGTTTAATACGTTGGAGAAGGCAAGACCAGTTATTCTCTTTGAATGACCTTTAAGCTTACTCTTCACCTCATCAACACGGACATTATAAATCTGAATCGTGCTATCATCCATCCCAATAGCGATGATATTGTTGTCTTGAGGATGAAAAGCAAGAAAAGTAGCAGCCGGTGGTGGGGGCATG…
>Ath_circ_FC0389	1:5418660|5419165
TAGAAGCAGGGTCTGTTTAATTGGATGGAAATCCATGCTCATGGGAGATGAGCCCTGACTCAAAGTTCTCGCAACTGTCTTGGGCAAGTCGTCAGGTGCTTTGAAAGCCGGAGAATGACCATGGGCCTGCCCTGAAAATGACATCGGTAACATGTTCACGCCTAGATTCACCTCGTCAGAGATTCCCATTGGTCTTGTTCTTTTTGAGACATGTTCAGAATCTGCTGACGGGTAGTCTAAAGAAGCATTAGTTGGAGGAGTTCTCGGGTGCTTCAACGCCGCTGGGATTGATGGACCACCAAGTGCAATGGCTCCTGCTGAGACAGCTGGATGTGGGACAGAGGATGGACTAGACATCCAACCAGCAAGAGGTGTTGGAACAGGTGACGCCGTTGGTTG…
>Ath_circ_FC0390	1:5446739|5447018
TCAACATGGCAACCATTGCGAGCCTCGAGTGCTTAATCTCTGCCAATTTCAGCCTCTCCAGCTTCTCAAAGTCCGGCTCATAAACACCGTCGCGGTTTTTCCCGGCGAGACCCAACGGATCGAAGAATCTCCCACCGGGGTATCCCTGATCGCCGGTATAGTTCGCGAAATTCTCGGCGGTCTTCGACCATGGCGTTGCCCACTCAACCGATTGAGAATCCGGGTTGAAGAAATCGACCCATCGTTTGCTCTCCACCCAACCCATGAGAAGCAATTGGG
>Ath_circ_FC0391	1:5446851|5447058
CAACGGATCGAAGAATCTCCCACCGGGGTATCCCTGATCGCCGGTATAGTTCGCGAAATTCTCGGCGGTCTTCGACCATGGCGTTGCCCACTCAACCGATTGAGAATCCGGGTTGAAGAAATCGACCCATCGTTTGCTCTCCACCCAACCCATGAGAAGCAATTGGGTTCCAAGAAGCGACCCGAACGAGAAGGGAGCGATCGCGTC
>Ath_circ_FC0392	1:5478789|5479263
ATTCATAGTCTCTCGAAAGCCTCTTTTCAGAACCGAAGCTCTTTACTTTCGTCCACCGGGAAATATGCCAGTCGACGTAGCCTCACCGGCCGGAAAAACCGTCTGCGTCACCGGAGCTGGTGGATACATCGCTTCTTGGATTGTTAAGATACTTCTCGAGAGAGGTTACACAGTCAAAGGAACCGTACGGAATCCAGGTGATCCGAAGAACACACATTTGAGAGAACTAGAAGGAGGAAAGGAGAGACTGATTCTGTGCAAAGCAGATCTTCAGGACTACGAGGCTCTTAAGGCGGCGATTGATGGTTGCGACGGCGTCTTTCACACGGCTTCTCCTGTCACCGACGATCCGG
>Ath_circ_FC0393	1:5479108|5479977
TGATCCGAAGAACACACATTTGAGAGAACTAGAAGGAGGAAAGGAGAGACTGATTCTGTGCAAAGCAGATCTTCAGGACTACGAGGCTCTTAAGGCGGCGATTGATGGTTGCGACGGCGTCTTTCACACGGCTTCTCCTGTCACCGACGATCCGGAACAAATGGTGGAGCCGGCCGTGAATGGAGCCAAGTTTGTAATTAATGCTGCGGCTGAGGCCAAGGTCAAGCGCGTGGTCATCACCTCCTCCATTGGTGCCGTCTACATGGACCCGAACCGTGACCCTGAGGCTGTCGTTGACGAAAGTTGTTGGAGTGATCTTGACTTCTGCAAAAACACCAAGG
>Ath_circ_FC0394	1:5490337|5490595
TATACTCAGATGGAAGATTGGTTAGGAAGACCGTTTAGGAGTGTTCCAAGGACTCCTCTGTTGCCACTTAGGGTATCGATTTCACGGAAAGTGAAAGAGGTTGTGGCTGCAAAGTATAGGAATGCTGGAGCAGTGACGGGGAAGTTTATAGTGATTCATGGTATTGAATCAGATTCTAAGGCATCAATGCAATCAAAAGGAGATGCTGATAGTTTACTTTCACTTGAAAAATGGGCTAAGATTATAAAGGGTGTAAGG
>Ath_circ_FC0395	1:5544738|5545453
GAATTCCTGAAACAGTAACCATTCCAGCAACTAATTTATCTGGAGTAGGATCTGGTAGAGAACTTACTGCTCCTCCTCCCTCTGGAGGCCCTAATTCATCTCCTCTGGATTTGTTTCCCCAGGAAGCAGTTTCTGATGCAGCAGGTGGAGATCTTGGAACGCTTGAATTCCTCAGAGGCAATGATCAGGTCCAACAATTACGCTCCATGGTCAATTCCAACCCCCAGATTCTGCAGGCTATGCTTCAAGAGCTCGGAAAGCAGAACCCCCAACTTCTGAGGCTAATTCAAGAGAACCAAGCCGAATTTCTTCAGTTACTAAACGAGCCCTACGAAGGATCTGACGGG
>Ath_circ_FC0396	1:5664136|5664590
TGCCTGAGATGTCTCTTATAAAAACCTTTATCGACCTTGAGGAAGGACTACTGTCTGTAGAATCTTCTCGCTGCGAAGACAAGTTGCACATCAGAATCAAGTCTGATTCATATAACCCGAGGAACGATGAGTTTGATTCACATGCCAACATGCTTGAAAACCGTAATGAGGAAACTAGAATCAATCGTTGGTTCACCAATGCCATTGGTCGACAATGCAAGTTGCTACGGTATTCTAGCTCTACTTCCAAAGACTGCTTGAACAGAAACAAGAGTCCTGGTTTGTGCAGAGATTTGGAAAGCAATATCAACTTTGCTAATGAAGCTCAGTTCTTGTTAATCTCCGAGGAGAGTGTTGCTGACCTAAACAGAAGATTAGAAGCAAG
>Ath_circ_FC0397	1:5672255|5672999
TCATGCCTTTCTTCAAGCAAAGCGGGACGGAAAAACTCAGGAGGCTGATCATATAACACTTTGGCTCTCACACCCCAATTCTGATCCAGTTCATGTTGCATTGCTTTTGTGACACATAGCGAACCTGTTGCCATCTTTCCATAATGATTCTCAGACCAGCGGTATAAGGATACAAGCAAATTGTTTCTTCCTAAAGACAATGCCAACAACGTATATCCAAAATTATGCCAATCTACAACAAACGCTGCACGTCTCCATGAACTCGCCCACTTAACAGCAATTAGAGTTGGGACGGAAGGAGGATTCTGGACCAAGAAAATGTCAGGCGCTGGTACTTTAACGAAAAGAAACCAGAGAAGCATTGTAAACTGAATAAATGCCTTGAGCAAGAGAGTTACA…
>Ath_circ_FC0398	1:5723488|5723899
ACGACGATCGCGGCAGATCTTCGACGAGGTGTGGCGGAAATTCTCTGGATTAGGTCAGATGTCGAGGACAACCCGACCCGATGAGCAAGAGACTCTTGATAGTCTACTCATTAGAGAAGGACCTATGTGTGAGTTTGCTGTTCCCGGCGCTCAAAACGTTACCGTTTTAGTCGTCGGAGCTACTAGTAGAATCGGTCGTATCGTTGTCCGTAAACTCATGCTCCGTGGCTACACCGTCAAGGCACTGGTGAGGAAACAAGATGAGGAAGTGATGAGTATGTTGCCAAGGTCAGTGGATATTGTTGTTGGAGATGTGGG
>Ath_circ_FC0399	1:5723823|5724516
CACTGGTGAGGAAACAAGATGAGGAAGTGATGAGTATGTTGCCAAGGTCAGTGGATATTGTTGTTGGAGATGTGGGTGAACCGTCAACGCTCAAATCCGCTGTTGAAAGCTGCAGCAAGATCATCTACTGTGCGACTGCTCGGTCTACGATTACTGCAGACCTTACGCGGGTTGATCACTTGGGTGTTTATAACCTCACCAAGGCTTTTCAGGATTACAATAACAGACTAGCGCAATTAAGGGCGGGTAAAAGCAGCAAAAGCAAGCTTCTATTAGCTAAGTTCAAGTCAGCTGAGTCACTTGATGGTTGGGAAATTCGTCAAGGAACTTACTTTCAGGACACAACCGCTTCCAAATATGATGGTGGGATGGATGCTAAGTTTGAGTTCACTGAAACTG…
>Ath_circ_FC0400	1:5724901|5725855
GTGCCATTTTCAGCTTTTCGACCGGTCAACCCAGAAGATCCACCGCTAGATCCATTTCTTGTTCACACATTGACAATACGCTTTGAGCCTAAAAGACAGGGGCCTGTTGATGGACTTGCTGGTGCGCAACAAGATTTGAGAAGTTTTAGCCTTGTATTTGAGTACATAAAAGCTTTGCCTGCGGGTCAAGAAACAGACTTTATTCTGGTATCGTGTACTGGTTCGGGAGTAGAAGCCAACAGAAGGGAGCAAGTGTTGAAAGCTAAGAGGGCTGGTGAAGATTCTTTAAGGAGATCAGGCCTTGGATACACAATCATTCGTCCTGGTCCCTTGAAGGAGGAACCAGGCGGGCAACGAGCTCTGATATTTGATCAAGGAAACAGAATTTCTCAGGGCATT…
>Ath_circ_FC0401	1:5742869|5743329
TTCCTAAACCAGAAGCCTCTTGCTGGGGGGTTAAGTTACGGAACAAGTATATGCAAAGGATCACAAAAGCTAGCAAGAACGCCATTTTGGATATAGTACCATACTGCGTTCTTAAAAATCCTTCAGCTCCATCACGTATAGCATCTGATATCTGAACCATTTCTGGAGGTCCTTCATCTTTGGCTAATACCCACTTGGTCAGGTATACTGACAACATGAAACTGATGATGCATACTACAAAGACGAACACAATGATGGGAGAAGTACGTGCTCCCATGTAAAAGATCCCTCCAAAGCTCAAAAGCAGAAGTACAGAAAGGGCACGAACATTTAAATTTCTCAGAATGCGGATTATC
>Ath_circ_FC0402	1:5801166|5802531
AATGTGAGTCAGAATCCGATTGATCAGAACTTCTTTCTTCCCGCTGACGAGGAGATTGTTGGCAGTCAGATATGTCTTCAGTTCGACCACAGTCAAGTCCTTCAGCTTTCCGGTTTTTGCAAGCTCTATATAGTCATATTTTCCATCATCTGCGTCACCGGCTTTTCGCTTTTTTGATTTCTCCTTTGCCCCTGAGTCACTTTCTTCATCAGGGTCATCGCCATAAATCGACTGCTTAAATTGTTCTATTGCTTTTACAACTGCAGGTCTGTTCATTCCTTCTTCGTCAGGAAGTGTTTCATCTCTGGTTTCACGAAGCTCGTTTTCATCCAGTGCAATGGCTTGTAAGATAGCATAGTGTCTCTGCAAAGCGGGATTAGCAAATTGGCAAACCGAAAA…
>Ath_circ_FC0403	1:5846591|5847227
TCTGAATCATCGATTCTGTACCAATTCCCTCTCAAATCTTTGACATACGAAATGTAGTGACCCGAGAAAGATGCGTTGAGAGTATCCAAGTGAACTATGACGGCGTAAAGCATATAAAGCGGAGGAACGTCTCCGGTTCTTGTCATGAAAGGAATCATGTCTAGCATTTCAGGAAAACTTATACATTTGTTTATTTTCCCGTATCTTCCTTCCTGGAATCGCTTAAGAACAATTGTGAGAATGTTTGGTGCTTCATGAATGCTCAATTCTTTCCTCGCTCTAACATATCCAGCGCACCTGCTGCATCTATACATGTTTTCTCCGTCGAGATCTTCCGGTCTAGTAAACTGAGTCAAGGCATCTTGAAGAGATTCTACCCAACCGTATATCTCTAATGTG…
>Ath_circ_FC0404	1:5848905|5849299
TTATGTTTTATGTGACTCGTCTTGTTATCGCCACCAGCAGAAGCAGCTTCATCAGAAGAATCAAACACAGTAGCACTGTCTCTTCTACATGATTCTCGGTTGGCCTTGGAAGAATGTTGTTTTCCTACGCTTTTCCTCCCTTGCGTGTTGATTTGTGGCGTAATATCATTCTGAGAGATACCCAAGCTAGCAAAATCCACAGAGCTTTTTGAAGTCTTTCCCTTTGCTGCCTGCGTAGTATTGTTACTATACATTGTAGAATCCATGCCATGGTCATACAAAACAGAATCTTTCTCGAAGGAAACCCTCTCAGATGACGAAGAGCAAGACTCCACTGGGACACATTCATCTTTGTGAGCTACCCTCCAGTGAATTATTTGACACTTCCCGGAGC
>Ath_circ_FC0405	1:5861172|5862258
TTGTAACCTGAGGGTGGTGAGATGGAAGACATGATTCTTGAGATGAAACAATTTCCTCATCATCCTCTGCAGCAGAACCATACTCTGTATCAAGAGTCGCTGCACTAGTGCTAGAACTAGAAGAATATGACTCCAGACGTTTCTGCATTCTTTCTTCATCATCTTCAACTTCCTTCTGCCTCATCCTTATTTTGGCTTCTATAACTCGCTGCTCTTCCATTTGTTCAAAGCTCTTCTCCTCTTTAGTTTTCCCTCCACGATACTCGACAGCATAATTGGATGTTTTGCAAAAAGGGCATCGAGTAGGTTGAGCTGAATTAGGACTCTTCATCCGCAGAAAGCATTCTGTACAAATGCTTTTCATACAACATCTTGACCTATTAAGACTCGGATAATACA…
>Ath_circ_FC0406	1:5885988|5886259
CGAAAACCATGAAGAGTGTGTGGCGTAAGGGCGATGCTGTTGCTGCTGTGCAAAAAGTTGTTAAGGAATCACCTAAAATTTTTAATAGAGGAGTGCAGACCGAACCTAGAACGAGAGAAGAGGGAGAGGTGAATGCCAAAGCAGGCACTCCATTGGCACCACCTCAGCCACCTTTTAGACCTCAACCGCCTGTAAGACCCCAGCCAATGTTACAAGGGAAGCCTATGGTAGCTCCACCCGTAAAGAAATCACCCATCTTAAAAGATCTTGG
>Ath_circ_FC0407	1:5888296|5889857
TTCAAGAGTTGAAAGCAAATCCACACAGAAATGCCAAGGGCATTGTAATCGAGGCTGGACTTGATAAAGCAAAAGGACCATTTGCGACGTTCATTGTTCAGAAGGGGACTTTGAAAAGAGGGGATGTTGTTGTTTGCGGAGAAGCTTTCGGAAAGGTACGAGCTTTATTTGATCACAGTGGGGAACGAGTTGATGAAGCTGGACCCTCCATACCTGTACAGGTGATTGGTTTAAATAATGTCCCCATTGCTGGTGATGAATTTGAGATCGTCTCTTCCCTTGATGTGGCGCGGGAGATGGCAGAGGCACGTGCGGTATCACTACGAGATGAAAGAATATCTGCAAAGGCTGGGGATGGAAAGGTCACGCTTTCCTCCTTAGCTTCTGCTGTATCAGCGA…
>Ath_circ_FC0408	1:5947381|5948318
TTCTTATGAATGATTCACATTTTGGTCTAAGAAAGAGGCTTTGACTTGTGTCATAAATATGAAGGCTGATACTGTTCTAGACTATGCTGTGTTTGAGCTTTCACCGAAATATTCACGGTGCGAGCTGTTTGTATCGAGTAATGAAGAAAGAGAGAAACTGGCTTCAGGACTGATAGAACCATTTGTGAATCATTTGAGAGTTATTGAATCACAAGCTTCAAAGAGAGATCAATCCTCTGTTAGACTGGAAGTAGAACAAAGCGAGAATGGCGAATCTTGGTTCACAAGAAGAACTCTCGAGAGGTTTGTTCAATATGTTAATAGTCCAGAAGTGTTGGAAAGAGTCAATACATTTGATTTGGAGATGTCACAGTTGGAAGCAGCTCGGACATTATATTC…
>Ath_circ_FC0409	1:5947855|5948318
TTTGTTCAATATGTTAATAGTCCAGAAGTGTTGGAAAGAGTCAATACATTTGATTTGGAGATGTCACAGTTGGAAGCAGCTCGGACATTATATTCTCAAGGTGATGGAGGCGTAGCAGATGCAACACAGAAGGAGCTAGTAAGAGCTATAGATTTAAGACTCGAGGCAATCAAAAAGGACTTAACCACGGCTATTGCTCACGCGTCAGCTAATGGTTTTGACCCTCAAACTGTTTCCGATCTCCAACGTTTTGCTGATAGATTCGGTGCACATCATTTGAAG
>Ath_circ_FC0410	1:5952678|5954279
CGAGACACCACTGGTAAGTTCCACGACGCTTTTGGAATCAGAGCTCTGTTTGTCCTCACCAGAAGTGGCTCCCTTTGTCGCCCAGTTGCAACGTATCTGCCTGGAACCAAGCCATTTCCCAGTTATCTCATCTATTGCAGTCTGGGCATCCTGTTGGTTACGGAAGGAAACAAATCCAAATCCTCTTGAACGCCCAGTTTTCTGATCCCACATAACTCTTGCATCCCAGCAAGTCGGGTAGACAGAGAAGCAAGTAAACAGCATTGCATCAGTAACCTCCGGACTCAAATCCCCAACAAATATATTGAAGTGACCTGATGTATCCTCCCTCTGGCCACTCGCATAAGCCCAGTTAACCTTGATAGGTTGCCCAAACCAATGCCTTCCATTGAGAGAAAG…
>Ath_circ_FC0411	1:5956618|5956892
ATAATAACTTTAGAAAAATGATATAGCATCTTATATCTTTGGAATTTTATTAACCACATCTCAATCAATTTCTATATCAACTTATTCGTTATTTTTGTTACTTGTCTTCATAATTACAAGGAGAAATTATTTCTGAAGTAAGGAACTGACTTACAAATGAAGAAACAATACAAAAGTAGTAAATCTGGCAAAAGCAAGTAGTAACAGAACTGAGTTTTTAAAGTACTATTACCAAGTGGCGGCCATGAAAGAAGAAAGAGATAATAAAAGTACC
>Ath_circ_FC0412	1:6007734|6007995
AGGAAAGCACGAAAAGCAGCCTGGATTCTTGTTGAAGCCCATTCTCTCTTAACCATCAAAAAATCCCTAGGAGGAGCTCGAATGAGTGCTGCCATGGCCGTAGTAAAAGCCTCGTCAGCCGAGAAAGACGGTAGCTCTGAACCTAACGAAGAAGCTGCATAGCTTCCTCGGCTCTTGAAAGAAGAAGATGCTAAGCTCTCCGATGAAATCCTCCACAGCTTCCATTTCTTCTTGCTGCTCTTATCACTTAACTTCTCCTGC
>Ath_circ_FC0413	1:6045144|6046458
CGAAATTGCCCGGGCAGTGCACAAGAAACTGAGAATAGAAGCTGCAGCTCTAAGAGTCCAGAAGAATTTCCGCCGGTACGTTGACAGGAAATCTTTTGTCACCACAAGATCATCTACAATCGTGTTGCAGACTGGCTTAAGGGCCATGATTGCACGTAGTGAATTCAGGCTAAGAAGGCAAAGAAAAGCCGCCATTGTACTTCAGGCTCATTGGCGTGGTCGCCAAGCATTCTCATATTACACAAGACTTCAGAAGGCGGCAATAGTCACACAATGTGCCTGGAGATGCAGACTTGCTAGAAGAGAGCTTAGAATGCTGAAAATGGCTGCAAGAGACACCGGTGCTCTTAAAGATGCTAAGAATAAATTGGAGCAGCGGGTAGAAGAGCTTTCCTTGCG…
>Ath_circ_FC0414	1:6084866|6086319
ACGGCCGAATTCGCATGACATTGGTTCCATGTTGTTTTGTTGGCAATCTATTTAAGTAGTCAACGACTGTAGCAAGGAACGACCAATTCTGCATAGATATTATGTCTGCATGATCGATAACCAAAACCTCTATGGAAGAAAGATAATCAACATCCCGTTCCTTGTTTTCTTCTGCTGCACCAATGGCCATATGTAACTTGAGAGGGGAAGCAACTATAATGTCTGAGGAATAAAAATCACCATATAGCCTAATACTCTTCCTTGTATGTTTAATGCCTAACATAAACTCATCATCGTTGTTATTCGCACCAAAAAGGGCTTGCCAGTCAGAAGGTTTTGAAGACTTTTGTTTGATTGAGTTTCCATTTTTCGATGTAGTCTTTTCACCATCACAGTCAT…
>Ath_circ_FC0415	1:6085279|6086319
TCTATGGAAGAAAGATAATCAACATCCCGTTCCTTGTTTTCTTCTGCTGCACCAATGGCCATATGTAACTTGAGAGGGGAAGCAACTATAATGTCTGAGGAATAAAAATCACCATATAGCCTAATACTCTTCCTTGTATGTTTAATGCCTAACATAAACTCATCATCGTTGTTATTCGCACCAAAAAGGGCTTGCCAGTCAGAAGGTTTTGAAGACTTTTGTTTGATTGAGTTTCCATTTTTCGATGTAGTCTTTTCACCATCACAGTCATCAGTATCCTCTTCACATCCAAACTCATCATTAAACCGGTCAAGGTGTTCTACATTAACCCTTTGAGATTCCGGAGTTAGTTGTATGAGCCTCTTAACAACGCGAAAGGCAATGCTCCTCAATGGTAAT…
>Ath_circ_FC0416	1:6094167|6094605
TCGTCTAACCACGCGTGTCATACTGCCTATAGATCTGGATGGTCTTGCAGGTGTCTGGATTTGCCTCCTCATCGGGTTTTTGCTAGCTTCCAAAGTCGCAGCTTCAGTACTTCCTTGAGACGCTCCAAATACGCGGAATAGATTGCTGTAAGAACCTGTTGCTACCCTCAATCCATCGCCACTCAGACAACACTCAAATTTATCAAAGATGGAGTCATTTTCATATAGATCGCATAGC
>Ath_circ_FC0417	1:6143478|6143768
CATATGTGACCCAAGACGATAACTTGATTGGTACGTTAACTGTGAGAGAGACGATTTGGTATTCAGCGAGAGTTCGTCTTCCGGACAAGATGTTACGGTCGGAGAAGCGTGCTCTAGTGGAAAGGACAATAATAGAGATGGGTCTTCAGGATTGTGCAGATACTGTCATAGGAAATTGGCATTTGCGTGGAATTAGTGGTGGAGAGAAGAGAAGAGTCAGTATTGCTCTTGAGATTTTAATGAGACCTCGTTTGCTGTTTCTCGATGAGCCAACAAGTGGTCTTGATAGG
>Ath_circ_FC0418	1:6207280|6208793
TGGTGATTGTTGGCCTGTTTGGAGGTCGCTCAGCGAGGATGGTAAAATCTAATGACATGGGTGCTTGTTGATCCTTGTCAACATGAGACTTCAAACTATCAACCCTCCCACGCTCAGGCATCACTCTTCTAAGCTTACGTGGTGGTGATTGCACTGTAATGGCCTCATGTTTACCGTAAGATGATTTACCATCCTGCTTAGGAACGGGCTTTGGGAGCTTAGCCGGGTCAGTAGGAGCAGGTGCAGAAGTGAAGTACCTGTGTTCTAGAGCCTGCTTAATGGAAATTCTAGCCTTTGGGTCATAGGTAAACATTTTGGACAACAAGTCGAGAGCATCATCACTAACTGCTGGGAATAAAGAACGTAGAGACGGTGCAGGGACAAATTGATACTCTACAT…
>Ath_circ_FC0419	1:6222636|6223024
CCAAGGACGTGCTCTCCGTCGCCTTCTCACTCGACAACCGTCAGATCGTCTCTGCATCTCGTGACCGTACGATCAAGCTGTGGAACACTCTTGGTGAGTGCAAGTACACCATTTCAGAAGGTGGTGAGGGACACCGTGATTGGGTTAGCTGCGTCAGATTCAGCCCTAACACGCTTCAGCCGACGATTGTATCTGCTTCGTGGGACAAGACCGTGAAAGTGTGGAACCTTTCGAACTGCAAGCTCAGATCGACTCTTGCTGGTCACACCGGTTACGTGAGCACTGTGGCTGTATCACCTGATGGTTCTCTTTGTGCAAGTGGAGGCAAAGACGGTGTTGTTTTGCTGTGGGATTTGGCTGAGGGGAAGAAGCTTTACTCTCTTGAAGC
>Ath_circ_FC0420	1:6316955|6317579
TAAGGAGTAAGGAACTGTGCTACATTTGGTTTGAGGAATTTAAACCCGCCGGTTTAGCCAATCCAATATGACTCCAGCTATAGTTTCCCGTTCTGGTTCAAAGAGCAGATCGTGTAACAACCCGTCGTACAGCTTGATCGACTTATCGGATGAGGAAGCCTCATTGTATAGCTTCTGAGTACCTTTAGGATCAGTAACTGTATCAGCTGTGCCGTGCATCACAAGAAACGGAACCTTGATTCTGTTCAGATTCTGCAGTAAATGAGCACCAAGTCTAAGGATCTCGTTACCGGTTCTTGCTCGGATAAATCCAGTGTAGACTAGCGGGTCAGAGTATTTAGCCAATAGAGCTTCCGGGTCACGAGAAACCGGCATTATTTTCTTTTTCGCAGCACTTAA…
>Ath_circ_FC0421	1:6322671|6323135
AGTCTGATTATTTGGTGTGACCGCGAGCTAGTATCATTCAAAGCAGTTTCTCCAACTTGTCTTTGAGCTTCACAAATGCTAATCAGATGCCGCAAATGGTTATCGTTATTAGCTGTTTCTTCAACCAGTTTTTCAACCACAGTACCTTTCTCTGGATCATCAAGGAGTTTAAGGGCACGTCCCGAATCTGAATTGAGCAGATCTCTGACATTTTCATTATATATTTCCAGACCAGAAATCTTGATAGTAAAATCTCTTTCAGGGGTC
>Ath_circ_FC0422	1:6417257|6417501
ATAATAACAAACTTGAGAAAGTAATCTGGACATATCTTAAGCAGGAATCAAGCCAGCTAGATGTCTATTGGTCAAAGTCTAATTCAAGACAAGAACATGGGCCAATGGAACACTTACAAGTAAAATCTATCTTTATAAGTGAAACGATTTATTTAGCAGAGTGAATCATGGGAAGGTAGCTCGCATCATACCAAAAGATCAAAATCACAACACATGCAAAGTAACTGTAACCAAAATCAATACC
>Ath_circ_FC0423	1:6441364|6441943
ATCTGGCAACCGTACATGGTTCCTGGACATTTTGGAGCAGAACAAGCAATTACGGCTTCCTCAACTAAGAAGCACAACATCAATGGAACTTGGTTGTGATGCACGGGGATACTCTCGAGCTGGTTATGATAAAGTGACGTGGTACTGTGCCATCCTTGTTGGAAGACAAAGCGTTGAACTCAATAAGATGAGGGAAGCCATGTGCAGGGTACAAGATGCTTTGTCAAAGTATGACGATTCAGATGACGCTTCCAAGGATCCATCAATAACGCCAGCAGCTTCTGCACACAAAAGCAAGCGACTCTCATTTGCGTGGCTCGACGGAGAAGCGCAGAATG
>Ath_circ_FC0424	1:6548181|6549185
CCATTCCGCCTGTAACTCGAATGGCTCTCACCCGTGATACCTGGGTAACTGTCCTGTGCAGAAAAATAAGAGATTGCTGGCATTGGGTTGCAGAAGGGGACCTTCCTATTGTTGCCTTGCAAGGGCGGGAGATTGAAGTTTACAAAAATCTTGATCCAGCCATCCGTGTGGTGATTTTAAAAGCGTTATGTGATATTCGTGTTGAGGAAGAGGATATCAGGAGCTACATTGACAACTCTCTTAAAACTGGCGTTCACCTGTCAGTTTTTCGCAAAGATCGTGTTGGGGGTGATTCACATGGAGTTAATTTTTGGTATGAGGAAGATCCCTTAATTGGTCACCGTTTATATCGGGAAATAAGGAAAGCAGAGGTGTTGAAGGTCAAAACAAAGGGTTCCA…
>Ath_circ_FC0425	1:6548474|6549185
CGGGAGATTGAAGTTTACAAAAATCTTGATCCAGCCATCCGTGTGGTGATTTTAAAAGCGTTATGTGATATTCGTGTTGAGGAAGAGGATATCAGGAGCTACATTGACAACTCTCTTAAAACTGGCGTTCACCTGTCAGTTTTTCGCAAAGATCGTGTTGGGGGTGATTCACATGGAGTTAATTTTTGGTATGAGGAAGATCCCTTAATTGGTCACCGTTTATATCGGGAAATAAGGAAAGCAGAGGTGTTGAAGGTCAAAACAAAGGGTTCCAAGATTCTTCCTAACATAACATACCAATGGGAAACTGTTGCCACTAATTTCGATGAATTCCAAGATGTTTCTG
>Ath_circ_FC0426	1:6597339|6598196
TGGATTACGAGTTTAATGCTTCAGCTGGCGAGTTCAAGACATTGCAAGACCGAGAACATTTTATATCCAGTCTCTCTATTCTACTAGAATGGTCTCCATTTTCAACAGAAGCAGAACTTTTGCAGCAGGTTGATGATGTTGGACCACATGGGACAAAGGTTATCATCTATAATATGTGGCTCAACAGTGATGCTAAATTGGAATTAGACTTTGATTCGGTTGCAGAGGATATTCTCATTGAAGGAAGCATAAAAAAAACTGGATCTAAGATTGTGAATGATCATATTGCCAGCCGGTTTTCTTACTCTCTTCGTG
>Ath_circ_FC0427	1:6599620|6600736
AGCTGCCATTGTGTGTTGATTGGGTATCAAGTAAATAAGAAGCCTCGTCTTCAGATACCTCAAAAAGTTCAACCTGCCGGTAGACAAGCATTAAGTCCTCCTCCAGGCTTCCAAGCAGTTTTTCCACAAGGAAATACAACATCTCTCCCTAGAGTTTCAACTCAGCCAGGGCTGTTGGAGAAGAGGAAAGAACATCCTGATTCTGTTGCAAGTGCAGCGTTAAAAAGAAAGGTTGGGAATGATGACTTTACTGTCCCGGGGCATATTCGGGTTGAACAGGTTATTCATGGATCAGCAAGTCAGTCACAAGATATTGAAACTGTCAAGTTGATGGAAGAAAACAAGAAGCTCCGAGCAAAGTGTTTGGACCGCAAGGTGCGAAGTCAGAACCTTGAAGTC…
>Ath_circ_FC0428	1:6602831|6604934
GATCAATACTAGGTGTTGAGGTTGAGATTCCTAGAAAATCGTACACAACGCAGTTGATCACAGCAGAAGATGGAAACGAATTTGAGAAAACGGCACTACCTGAAACTGGTGGCTTTTTGAAACCTAACATTTTCACTCTTACTATACCACAGGTTGATGGAGGTACCAATCTCTCTATCAAGATGACTTGGTCTCAGAAGTTGACGTATAACCAAGGGCAGTTTTTTCTTGATATTCCTTTCAACTTTCCTGAGTATGTGACTCCTGCGGTAAAGAAAATCTCAAAAAGAGAAAAGATTTACTTGAGTGTTAATGCTGGTACTGGAACAGAAGTTCTCTGCAAAGGATGCAGTCATCAACTAAAGGAGAAATTGCGGAGTGCAGGGAAGTTGAGGTTTG…
>Ath_circ_FC0429	1:6603070|6603696
TTGATGGAGGTACCAATCTCTCTATCAAGATGACTTGGTCTCAGAAGTTGACGTATAACCAAGGGCAGTTTTTTCTTGATATTCCTTTCAACTTTCCTGAGTATGTGACTCCTGCGGTAAAGAAAATCTCAAAAAGAGAAAAGATTTACTTGAGTGTTAATGCTGGTACTGGAACAGAAGTTCTCTGCAAAGGATGCAGTCATCAACTAAAGGAGAAATTGCGGAGTGCAGGGAAGTTGAGGTTTGCATATGAAGCAGATGTTTTGAAGTGGTCGAACACTGACTTTAGCTTTTCTTATACGGCCTCCTCAAGTAATATAGTTGGTGGACTTTTCCTTCAATCTGCGCCTGTTCACGATGTTGATCAGAGGGACATATTTTCTTTCTATCTTTTTCCAG…
>Ath_circ_FC0430	1:6616534|6617076
AAAACGTCGAAAAAGATGATTGGCTAAATGGTTGAACCAAACTAAACCGGTTGTTTAACTTACCGGTTTGGTTCGATTACTCAATCGAATCGGATCGTGCACACACCAAACTCTCTTCACCAGCTTCTGACACAGACTTTGCAACTCTCATGACGGATCTTTGCTTCTAATTCACTATTTCTCGGCTAGATCTGTGGCAAAACCAGAACCTCAATGTTTCTAGTTCCTCGTTAATCGAATCATGGTGGAGAATTTGTTTCCTTCTCGATTTCAATTTCATCTTCAGAGACTTGACCCGAAGCGTCGTCTTACTTCTCTCCTTGCTTCTCACAAAACACTCTTCACATTTCTCTGGATCACTGCCTTTGGTTCCGTCTTTCTATGGCAGCGAACGGCTTA…
>Ath_circ_FC0431	1:6775305|6776394
GTCAAGGCATCGGACACTGATGAATGTATTTGATAAGGCTCCGATTGTGGACAAGGAAGCTTTTGTGGCACCAAGCGCCTCAGTTATTGGGGACGTTCACATTGGAAGAGGATCGTCCATTTGGTATGGATGCGTATTACGAGGCGATGTGAACACCGTAAGTGTTGGGTCAGGAACTAATATTCAGGACAACTCACTTGTGCATGTGGCAAAATCAAACTTAAGCGGGAAGGTGCACCCAACCATAATTGGAGACAATGTAACCATTGGTCATAGTGCTGTTTTACATGGATGTACTGTTGAGGATGAGACCTTTATTGGGATGGGTGCGACACTTCTTGATGGGGTCGTTGTTGAAAAGCATGGGATGGTTGCTGCTGGTGCACTTGTACGACAAAA…
>Ath_circ_FC0432	1:6779381|6779907
TGCAAAAGGATGAGTTAGAGCACATGCTAAAAGAGCTTGATGCACATATCAGTGTGGCTCCATTAAAGAAGATGGCTGGAGGAAGTGTGACCAATACAGTTCGAGGCTTGAGTGTTGGGTTCGGTGTAGCCACTGGGATTATTGGTGCTTATGGAGACGATGAACAAGGCCAATTGTTTGTTAGCAATATGGGTTTTAGTGGTGTGAGTATCTCAAGGCTCAGGAAGAAGAAAGGTTCCACTGCTCAGGGTGTTTGCTTGGTTGATGACTCTGGTAATCGAACAATGCGACCATGTCTCTCGAGTGCTGTGAAGATTCAGGCAGATGAATTAAGCAAAGAAGATTTCACAGGCTCTAAGG
>Ath_circ_FC0433	1:6791067|6791493
TGAGATAACCAATGTAAACTAGAAGAAGAATGCACAAAGTGAAGGCTCCGGCGAGGAAACAAACGTCCGTAGAACGAACCTGGGACGGCCGACACAAAACACGATTCTCCTCCTCCACGACCGAACCCTAAACCCTCCTTGTTATTATTAACCCGGTCGTAAAACTCTGGCAAAGAAGCACATATGTAGTTGAAGTCATTGCTAGGGAGGTCGTTCAGAGAGACTCTGAGCTCAGGGACAGGACGGTCGAGGTCAGGACACAAGTTGTGGATCGTGTCAACTATGTTGGAGATGGACAAGAGACTGTTCGGACCGGAGGAGCAGCCTAAGTCGGCGATTCCAATGCTCGAAATCTCTGAATTGCTCATCATTAACTTCTTCAAGGCCTCGTCCATTACT…
>Ath_circ_FC0434	1:6818249|6818483
TTATCATGTTTGAATCCTCCCACGCCACCATGTTTGCTTCCCCACACAGCTTGTCCTCTAAAATCATAACAGACCTTCATCGACACAATCCCGACATTGCGTGACAAATTGATTTGTCGAATACCGGTATAAATCCCATCGTCAAACATGATTCCACCGGTTCCGCCCCATGGTCCATATGTTTTCGCGCCACCTTCAATTTTTGACTGTGACTTCTCAGTATCTGTCACCAAC
>Ath_circ_FC0435	1:6818249|6819028
TTATCATGTTTGAATCCTCCCACGCCACCATGTTTGCTTCCCCACACAGCTTGTCCTCTAAAATCATAACAGACCTTCATCGACACAATCCCGACATTGCGTGACAAATTGATTTGTCGAATACCGGTATAAATCCCATCGTCAAACATGATTCCACCGGTTCCGCCCCATGGTCCATATGTTTTCGCGCCACCTTCAATTTTTGACTGTGACTTCTCAGTATCTGTCACCAACTTATGTTTGGTGACCTCGGCTCCTGCGGAATCTCGGGACTCAAAAGAAGGCAAAGTTGGATCTTTCTTTCTGAGGGTAACAACTATATCAAAGTTTTGCCCTACACTTCCTTGTAGCACTGAGTACTCATGTTTCTTATCACCCTGAGAAAAACTTTGATGCGAG…
>Ath_circ_FC0436	1:6818581|6819028
TTATGTTTGGTGACCTCGGCTCCTGCGGAATCTCGGGACTCAAAAGAAGGCAAAGTTGGATCTTTCTTTCTGAGGGTAACAACTATATCAAAGTTTTGCCCTACACTTCCTTGTAGCACTGAGTACTCATGTTTCTTATCACCCTGAGAAAAACTTTGATGCGAGTGCAAAAGGATTTTCGACGAAGGATTATTCTCTTTAGGAATTGGTTGAGTGTGAACACCAATAGCATCCAAATACCAACCAGCCTTCCCATGGAACCCAATAATCTTCGATCCTGATTTTGGCAATGCAAAGAATGTACCTGAATCAACACCAAACGGTCCATATTTTCTGCGGTTACTCTCGAAAGTAAGTGATCGGACACATATAGTTCCCCAGACGTCAAAGCTACCGTAG…
>Ath_circ_FC0437	1:6825141|6825352
TTAAAGAGAGAGAGGGAGACGCTGAGGAATACACTCAATTATTTGACGGCAGCTTCTGCTGTGAAAGATGTGTTCCCATCGCAGCCATAGTTTAATCGGTATTTAGATATTTCTTCTGGTCTCCGTTTCGGTGTTTTCAGTTATTATTGGATACATTATATTTGATCAATGTGTAAAGTTTCAGAAACTTAGGTAATAGATAGTGGAGATG
>Ath_circ_FC0438	1:6891712|6893236
ATTGTTTAGATTCCTCGGCTGGTAGGGTGTAGCATCGTGCTGGTACATACAATTAGCTCCATGGCGACAACCCCTTGCGCTGTTGAAGTACATGCAAGCCTTCATTATCTTGGGTTTTGAATCCCTTGGCCTCTGGTTATTATTACTGCTATTTACCATCTCCGGGTTAGGTCCTCCTCCAGGTTGGAGGTTGTATCGATAACCGAGATGTTGAACTGGCGGCGTCTCTTGTCTATCCCCGCCATGTTGCTGAATCAGGTTCTTGTAATAACTAGCATCTCTTGCTGGCGGTGCTCCATAGTTCGGTTGGTCTTGAGGAGCGTGAGGAGTATACGCCATGGGAGGAATATGAGTTATGGGTGGCTGAGCGTAAAATTGTCCATTTGAGGAAATAGGTGC…
>Ath_circ_FC0439	1:6897064|6897385
TGCTTAGCAAACTTGTTTTCTAGAAGTTTTTGTGCAGCTGCATTTGGTTCCGACTTATCCGAGGTTGCTGAAACACGGCTACCATCTTTTGTGGAATGACGAGCACGAACCATCGCCTGCATCTTGACAATAGCTTGGACACAACGCAGTGATCCCATGGCCTGACTCCTAACCAGGTGGCCACGAACTGCAGCTTGGAGTTTAATAACTTTCTTGCTCCTTAAAAGTTCTCTTCGCGCC
>Ath_circ_FC0440	1:6919720|6920004
TGAATATAGAGGACATTTGGAGAAGGATGAGCATTGATGAGAAAATCAGTAGTCCATTTGAGAGAGTCTTTAGCATGATCCAGTAAGTTCAGAGAAGCCATTTGATCACCGTATTCAAGAATGGACCATGAGAGAACTGTAGCAGTGAAAGCCATTGGGAAACCAAACTTCATGTGATCTCCAGCATCGTACAAACCTTTCGAAAGATCGATACTTGCTTCGCTTCCATCTTTAAGACCTGAATCTCCTCTCCATGATATCTCGTTGTTTTCAAGCTTACCAGC
>Ath_circ_FC0441	1:6933488|6934371
TGATGAAAGAAATTGAAACGACTAAGATGTTTCAGTTACTGGAGACCTATAAAAGCAATCTCTTGTGTGGCTTAAAGGAGAAAGATCGTTCTCTTTGCAATTTGAAACTAGGGCATTCGCTGGATGAGTTAAAAGACTTCAAGGCTTGGTTTGATTTCCTCACTCTGAATACAAATGTGGAGAGTGTAAGTGGCAATTCAGAAGGTACGGCTATTAAGTCATTGGAAGCAAAAATCAGAAAACTGAAACTTGAGTATGAGAAGCTTGCTTCTGAAAAGAAATGTGAGGTATCTGATCTTTTACGAGAAAACGGGTTTGCGTGGAATCAGTTCAAATGTATCGAGAGTGAATTCACTGATAAGTTAAAGAGGAAAGATGATGAGATCGTTCAAGCGAATA…
>Ath_circ_FC0442	1:6943227|6943715
GTGCTTTTTACTACAAAAGCAACAATGTAGTGACAGGTAAAAGAGTGTTTTCCATAAAAGCACAAATCACAACAGAAACAGATACTCCTACTCCTGCAAAGAAAGTAGAGAAAGTGTCAAAGAAGAACGAGGAAGGTGTGATTGTTAACAGGTACAGACCAAAAGAGCCTTACACTGGAAAATGCCTTCTCAACACCAAAATCACAGCTGATGATGCTCCTGGAGAGACCTGGCACATGGTTTTCAGCCATCAAGGGTAGAGAAATCCCGTACAGAGAAGGACAATCTGTTGGTGTGATTGCAGATGGAATTGACAAGAATGGAAAGCCTCACAAGGAGAAATCCCGTACAGAGAAGGACAATCTGTTGGTGTGATTGCAGATGGAATTGACAAGAATG…
>Ath_circ_FC0443	1:6972630|6973394
TTGGTTTGGATGGTCTTCGTATGCTTGATCCAAGTACTAGCCGAACTTTGAGAATATATCCTCTTGAGAACATCACAAGATGCGAAGAACTAGATTCGTCTATTCTGGCTTTCTGGTCTAAGACTCCGGTAGACATTGAAGCTAAACGTATCAGATTGCAATCAAATAGTTACACCACCAACACCCTTCTGGACACTGTGACGGCTGCAATGTTTCAGGCCAAGGAGATCGGGGGAAGTAGCAGGCCTCCCACCTCTGGAAAACTGATTGAACAAACTGCTGAGAAGAAAAAAGGATTGGGTGATTGGATGAACATTATAAAGCCTGTTAATGAGGAGAAAGATCATTGGGTACCTGATGAAGCTGTTTCTAAGTGCACATCATGTGGTTCAGATTTCG…
>Ath_circ_FC0444	1:6974220|6974379
TGTGTCAGTGTGTATGATCATCTTGCAAACTACATTGACGAAATAGAATAGCTAGAGAAATGTTTATGTCTTACGTGAGACCTCTAGTATTAAACAGTTACATATGGTCGATGTGATTTTCTATTAAGATTGGATCATGGAGATTGTCGCTTAATCATC
>Ath_circ_FC0445	1:7042643|7042827
ACAATCACGGTCCATTCGATTCAACACTCTTTAGAATTACAAAACACTTTATGTAATAATGTAAGAATGTGAAAGAAGAGCCTCTAATTGAGTCCGAGACTCCCTCACTTACTCACACACACATTTTAGTTAACGGTGACTTTACCGACCATACCAGCACCCTGATGTGGCGCACAGTAGAAGC
>Ath_circ_FC0446	1:7084877|7085116
ACCAACGGCGTGGACGTGACAGCTGGTGAATCCTCTGCTTTCTCGTCGTGGTGACCAGGAAGCTTCTCCTTGATCTTCTCAACTAATCCTTTCTTCTCTTCCTCGGGATGGTCATGCTCCACCACACTCTCCGACACTGGTACCGGGATGGTAGTGGAAACTGGTACATCATCCTCTGCTGTCTTGTCGTGGTGTCCTGGGAGCTTCTCCTTGATCTTCTCCACTAGTCCTTTCTTATC
>Ath_circ_FC0447	1:7088246|7088456
TTTTCTTTCTTCTCTTCCTCTCCAGTGGTCTTGGCGTGATAACCTGGAAGCTTCTCTTTGATCTTGTCCATAAATCCCTTCTTCTCCTCCGGGATGTCAGCAATCGGTGTTGCTGTTTCAACCAGCGGTGTGGTGTTGACGACTTGTGAATCCTCTGGTTTCTTGCTGTGGCCTGGAAGCTTCTCCTTGATCTTATCCATAAACCCTTTC
>Ath_circ_FC0448	1:7143106|7144736
CTATTTGGGGGATCATCAACCTTCTATCATCACCATGGATCCTTACAAGGTGGATTGTTCTTGTCGATTCCGTTTGATTGTTGACCAAATTTCTTCCTGGATTTTGTTGATAATCGATCGTATAATGGTGATTGCAGTATCGTCCTTCAAGCGCGTACAACGCCCCATTCTACACCACAAACGGTGGTGCTCCAGTCTCCAACAACATCTCTTCCCTCACCATCGGAGAAAGAGGTCCGGTTCTTCTTGAGGATTATCATTTGATCGAGAAGGTTGCTAATTTCACCAGAGAGAGGATCCCTGAGAGAGTGGTTCATGCTAGAGGAATCAGTGCTAAGGGTTTCTTTGAAGTCACCCATGACATTTCAAACCTCACTTGTGCTGATTTTCTCAGAGCCC…
>Ath_circ_FC0449	1:7144475|7144715
ATTATCATTTGATCGAGAAGGTTGCTAATTTCACCAGAGAGAGGATCCCTGAGAGAGTGGTTCATGCTAGAGGAATCAGTGCTAAGGGTTTCTTTGAAGTCACCCATGACATTTCAAACCTCACTTGTGCTGATTTTCTCAGAGCCCCTGGTGTTCAAACTCCGGTTATTGTCCGTTTCTCCACCGTTGTCCACGAACGTGCCAGTCCTGAAACCATGAGGGATATTCGTGGTTTTGCTG
>Ath_circ_FC0450	1:7144852|7145140
ACACTCCGGTGTTCTTCATCCGTGATGGGATTCAGTTCCCGGATGTTGTCCACGCGTTGAAACCTAACCCGAAAACAAACATCCAAGAGTACTGGAGGATTCTGGACTACATGTCCCACTTGCCTGAGAGTTTGCTCACATGGTGCTGGATGTTTGATGATGTTGGTATTCCACAAGATTACAGGCACATGGAGGGTTTCGGTGTCCACACCTACACTCTTATTGCCAAATCTGGAAAAGTTCTCTTTGTGAAGTTCCACTGGAAACCAACTTGTGGGATCAAGAATC
>Ath_circ_FC0451	1:7145035|7145503
GGCACATGGAGGGTTTCGGTGTCCACACCTACACTCTTATTGCCAAATCTGGAAAAGTTCTCTTTGTGAAGTTCCACTGGAAACCAACTTGTGGGATCAAGAATCTGACTGATGAAGAGGCCAAGGTTGTTGGAGGAGCCAATCACAGCCACGCCACTAAGGATCTCCACGATGCCATTGCATCTGGCAACTACCCCGAGTGGAAACTTTTCATCCAGACCATGGATCCTGCAGATGAGGATAAGTTTGACTTTGACCCACTTGATGTGACCAAGATCTGGCCTGAGGATATTTTGCCTCTGCAACCGGTTGGTCGCTTGGTTCTGAACAGGACCATTGACAATTTCTTCAATGAAACTGAGCAGCTTGCGTTCAACCCGGGTCTTGTGGTTCCTGGAA…
>Ath_circ_FC0452	1:7145254|7145605
CCATGGATCCTGCAGATGAGGATAAGTTTGACTTTGACCCACTTGATGTGACCAAGATCTGGCCTGAGGATATTTTGCCTCTGCAACCGGTTGGTCGCTTGGTTCTGAACAGGACCATTGACAATTTCTTCAATGAAACTGAGCAGCTTGCGTTCAACCCGGGTCTTGTGGTTCCTGGAATCTACTACTCAGACGACAAGCTGCTCCAGTGTAGGATCTTTGCTTATGGTGACACTCAGAGACATCGCCTTGGACCGAATTATTTGCAGCTTCCAGTCAATGCTCCCAAATGTGCTCACCACAACAATCACCATGAAGGTTTTATGAACTTCATGCACAGAGATGAGGAGG
>Ath_circ_FC0453	1:7145891|7146222
AAGAGAACAACTTCAAACAGGCTGGAGACAGGTACAGATCATGGGCACCAGACAGGCAAGACAGGTTTGTTAAGAGATGGGTGGAGATTCTATCGGAGCCACGTCTCACCCACGAGATCCGCGGCATCTGGATCTCTTACTGGTCTCAGGCTGATCGATCCTTGGGACAGAAACTTGCAAGCCGTCTGAACGTGAGGCCAAGCATCTAGAGGCCAATCTCCATATAAGCTCAGTCTATG
>Ath_circ_FC0454	1:7210006|7211048
TATGGTCGCTTTCTGATCGGTCACACAGTGGTTTCCTTGATCGGCAAAACTTTTATAATTCTCTGAGACTTGTAACAGTTGCACAGAGCAAGAGAGATCTGACACCTGAGATTGTTAATGCAGCACTGAATACTCCTGCAGCAGCCAAAATACCACCTCCCAAAATTAATCTTTCAGCTATCCCTGCACCCCGACCTAATCCTGCTGCTACAACGGTCGGTCCAGTTTCCGGGTTTGGAGGACCAGGGGCTCCAAATGCGATTGTCAATCAGAATTATTTTCCACCTCAGCAAAACCAGCAAATGAGACCAAATCAAGGAATATCTGGGCTGACTTCACTTAGACCAGCGGCTGGTCCAGAATATAGACCAAGTGCCTTATCAGGTCAATTCCAACCAG…
>Ath_circ_FC0455	1:7215682|7216202
TCTTCATCAGCTGCTAAAACGGTTTCATCCTTGGCTGATGGTTTCTCTTCAGAAACTCCTCGATGTCGTAGCTGTGGGCTGAGAGGTGAGCCTATCTCCGAATCTGTATCAGTAGAGAAGTCTTTGCCTTTCCTGCTACCGCCCTTGGAAGCCCACTTGGACAAAGCAAAATGAGGTACTGATCCCAAAGATTCAACATCTTGGTCAGTCACTTGCAATGTTGAAGAAGCGGGATGATACTTAAGATCTAAGAGAGTGCTGTTGATGCGTAAAGTTCCCATAGAATGTCGAGCACTAGCTAGATCAAACCATCCC
>Ath_circ_FC0456	1:7217793|7218348
GAGTTTGAAGGATTAAGATGGTTGGAAGCTCGGATGGTGACCAGTCAGATGATAGCTCTCATTTTGAGCGAGGAGTAGATCATATCTATGAAGCATTCATCTGCCCATTGACAAAGGAGGTTATGCATGATCCTGTCACTTTAGAGAATGGTCGAACATTCGAGCGTGAAGCCATTGAGAAATGGTTCAAGGAGTGTCGGGACAGTGGGAGACCTCCTTCTTGCCCTTTGACATCTCAGGAGCTGACTAGCACTGATGTAAGCGCCAGCATAGCTCTGCGTAACACTATCGAAGAGTGGAGATCCAGGAATGATGCTGCCAAGCTTGACATTGCTCGTCAGTCACTGTTTTTAGGGAATGCTGAGACAGATATTTTGCAAGCTTTGATGCATGTGCGAC…
>Ath_circ_FC0457	1:7217793|7218754
GAGTTTGAAGGATTAAGATGGTTGGAAGCTCGGATGGTGACCAGTCAGATGATAGCTCTCATTTTGAGCGAGGAGTAGATCATATCTATGAAGCATTCATCTGCCCATTGACAAAGGAGGTTATGCATGATCCTGTCACTTTAGAGAATGGTCGAACATTCGAGCGTGAAGCCATTGAGAAATGGTTCAAGGAGTGTCGGGACAGTGGGAGACCTCCTTCTTGCCCTTTGACATCTCAGGAGCTGACTAGCACTGATGTAAGCGCCAGCATAGCTCTGCGTAACACTATCGAAGAGTGGAGATCCAGGAATGATGCTGCCAAGCTTGACATTGCTCGTCAGTCACTGTTTTTAGGGAATGCTGAGACAGATATTTTGCAAGCTTTGATGCATGTGCGAC…
>Ath_circ_FC0458	1:7246011|7246292
AATTTTCTCCGGGGGAACCATGGCGGATCCATGAACTGATTTAGGACCAAGAACAGATCTGCTTACAAGGGCAGAAGCGTGAATGTAGCTGCCTCCACCATCCGGACCTCCGGGAATAGAGATGATCGAGCCACGGCGAGATTCAGCTCCATCTTCTTTAAGATAATACCTCTTGTATTCATCGTTTTCGTATCTATATCCCATATGCCAACCACCACCAATTCCCATGCTACTTTCGCCGTTGCCTTGCATAAGCGTACTGTGTCGTCTCATGCTTAAAG
>Ath_circ_FC0459	1:7277731|7278598
TCTTTGCGAAGAAGTCCAGGTACCAAGGCAAATATCTCGAAGGAATCCTTCGATTCTTTGACATTTATCTTCACCCAGTCAGCAACGGGTCCAACATCAACAACCTCAGCAGCCAACCGTTTGTCAGCTTCATTTGTAACAACATGGTCCATGCTAGTTTGTTGTTTGTGTTTTTGCAGCCCAATGCTTTTGAGTTTCTTGTGCTTTGGGGTGGAAATTAAGCCCTTATCCTTAACAGCAGGCGCAGTAACCTCTCCAGATCCAACAAGGCGCTGCGCATGCCAACCTTGCATAGCACGAGCTGCAGAATCTCTTCGTGCCCTGCCTGACCCTGAACCTTGATGGCTACTTGGC
>Ath_circ_FC0460	1:7280668|7280980
CACAGCAAGACAAGGACAAAAGAACAAATCCAGAAGAAAAAAACGAAGAAGATAAAAAAACTGTATATAACTAACTATTGGTGATTCCAGATTAAACAAAAAGGAATTGTCTTTCTTCTCCGCCTGGAAACTATAGCTTCTCTCTCTCTCTCTCTTCTATCTCTAAACGCAATTAAGAATTGGAGCAAACTCACTCACTCTATTACTACAAAACCTCATCCTAATCAAAACTACCACAGATAAACAAGCCGAGAAGACCTTTCAGCTTCCATAGAATACAGAGAGCAGCAAAAAAAAACATATGCTTACCAG
>Ath_circ_FC0461	1:7305303|7305608
GCTTCTTCAAAAGAAAATACTCGTGATGAAGGATCTTTTCACCATCATTGTCTTCCACAATTATCCAAAACGGCTCAACATATTTATGAATTTTCTCGTCCCACAGGAAATCAGGTGTAACTGTAAGCTCCACATTCAGAACAGTGCGAGTAATAGGCTGAACATGTGCAGAAAGAGTCACTTTTGGGAACTGGTGAATGAACTTGTGAAGCGGCTTGCCCATCTTAGGACTGCGAATAAGCTCTCCTAGCTCCTGTGCGGATAGATCATAGTACCTCTCCCACACCAAATCCTTCTTCTCCAAC
>Ath_circ_FC0462	1:7379581|7379931
TGGAAGATCTTTCCCAGAGTTTTTAACCCCTTGGCCCTTGCACGAAGCTCCTCTCTCTTGGCAGTGGGATCTTGAAGTACCTGCTCACAAACACGGGAGATAGTGCTTTCGATATCAGCAACATTGAGCTTCCACAGAGAATCAATCATTACTTTCTTATGGGTCTTCATGTACTCTTCAAGTTCCTTCTCGGTATAATTGCCTTCAGCACTTAGTTGCCTTTTCATTTCCTCTTGCAGCTGGAATAAAGCGTATGCACC
>Ath_circ_FC0463	1:7381896|7382188
CAGCAGCAAATTCGTAATTGTCTGAATCGATCAAGCTAACTCATAGTAAACATTAAAGAACTTCTGTCCATTAGACACCATTGCAAAACTCCACACACACTGAAAGCTCTTAAGAATTGAGCTTACCTGTCATCAGATTCAATCTTTCACAAAACTAGGGAAACTAATCAAATCTCGTGGGTGGGTACCCCCAAAATCGACACTTTTCAGCTAAGAACTCACTGAAAATTACAAAACTTTAAACAAAAAAAAAAACAGAACCGTAAGAATCAGAGAGATTGGAAATGAAACC
>Ath_circ_FC0464	1:7440826|7441230
CAACGACTCTCAGGAGCAGGGCCGTCAAATGTTGATGTCAAAATCTTTACTGAGGATGGCATGAAGAAAGCAACAAATGGTTATGCTGAGAGCAGGATCCTGGGTCAGGGTGGCCAAGGAACAGTGTACAAAGGGATATTGCCGGACAACTCCATAGTTGCTATAAAGAAAGCCCGACTTGGAGACAGTAGCCAAGTAGAGCAGTTCATCAATGAAGTGCTCGTGCTTTCACAAATCAACCATAGGAACGTAGTCAAGCTCTTGGGCTGCTGTCTAGAGACTGAAGTTCCCTTGTTGGTCTATGAGTTCATCACCAATGGCACCCTTTTCGATCACTTGCATGGTTCCATGATTGATTCTTCGCTTACATGGGAACACCGTCTGAAGATAGCAATAGAA…
>Ath_circ_FC0465	1:7487359|7487822
CTGAGTTCATTATAGGCATTGTAGTACTGAGGGAATCTTCCGCCGCTTCCACCAAAAGCTTCTTGCCATGTATCTAATAAACTAAGTATCTTCTCCCTCACAGTCAGGTCTGGCTTCTTCTTCACTATTTTGACCATATCAGGTAAAATATCTCGGTCAACAATGAGCTGGTACACACTCTCGCCACAATTCTTACTCAAAGTTTCCAAAGCCTAAAGAGCAAGAATCTGGACTTTAGAATTTTTACTTCCTAACCGTTTCTTGAGCACCTTCACTGCTTCTTTTGCTTGAC
>Ath_circ_FC0466	1:7558474|7560288
TCGTCTCCTTCGGAACAGTATCCCTTTAAAAACCCATCACATATAGGGGCGATCGGATTGACATGCACATGCCTATATGGACATGCCTCATTGTTGCATAGGCCTTGCAGATAATAAGAACAATCAGGCATCCTTTCTGGAATGACCTTGTGAGTCAATTTGCAATTTGCATTTGCACACAATCCATTCAAAAATTTGGTGCAAACAGCAATTTTCGAGGGATCATGAACATAGGGACATTTTCCGTCATCTTTGTTGCATTTCCCAAATCTTGTGAAAAACTGGCAGTACTTCTTCTTTTTAGCCAACCGCAACCGGGCATTGTGCAGGCTCCATCTGACTTTCTCATTTGCCAACACACGAGTTCGTTTCTTTGGATCTCTGACAAGCTGGTTACCA…
>Ath_circ_FC0467	1:7576584|7577346
AAAAAGATGGTTCTAATGTGAAGTCTAAAACCTCAATCCTCGAGAAAGCCATAAGGGAACTGGAGAAGGTGGTTGTGGAATGAAGGCCTCCTGCTATCACTGAAAATCAAGAAGCTGATACCTCATCCCAGGCAGTGAAGAGAAGATTGCCCAGGGATGTTAAATTGAAACTTGCTAAAGTTGCTAGGATTGCGGAGGCAAGCCAGGGAAAACATTCAACAGAGTTAATCAACCGTCTTATGAGCATTGTTGGTCACCTAATCCAGCTTAGGTCTCTTAAGGGGAACTTGAAAATCATGATTGATATGGGAGATTCTGCAACCCGAGAAAAGGATACTAGGTTCAAGCAAATCAACAATGAAGTTCTTGATATGATAAAGGCCAAAGTTTCTTTGATGG…
>Ath_circ_FC0468	1:7585907|7586740
TTGGCAGCCTGGAATCCAGGAAGGTGCTGCTGATTGGGATGAAGATTGGGATAAGCTAGAGGACGAAGGGTTTACCTTCGTCAAGGAGCTTACACTTGATATTCAAAATGTCATAGCCCCACCAAAGGAAAAATCATCAGCGTGGAGAAAAGAAGTTGATGTCTCTTCAAAAGAAGGTGAAGATGTTTCATTCTCAGATGCTGACTCTAAAACGGGGAAAAAGCAAAGCAGTGGTGAAGAAGATTCTGAGCAGTCAGAGGGTAAAACATCCGATGTTGATGCCAGAGATAAAAACGGATCTCTGGATGACTCTAAAGTTAGAAAGGGCATTGAAGCTGATAGTTCACCTCGAACGAAAGATACGAGGAGGGAAAATGGCCATGATGATGGTGAATCTAC…
>Ath_circ_FC0469	1:7586162|7586740
GTTTACCTTCGTCAAGGAGCTTACACTTGATATTCAAAATGTCATAGCCCCACCAAAGGAAAAATCATCAGCGTGGAGAAAAGAAGTTGATGTCTCTTCAAAAGAAGGTGAAGATGTTTCATTCTCAGATGCTGACTCTAAAACGGGGAAAAAGCAAAGCAGTGGTGAAGAAGATTCTGAGCAGTCAGAGGGTAAAACATCCGATGTTGATGCCAGAGATAAAAACGGATCTCTGGATGACTCTAAAGTTAGAAAGGGCATTGAAGCTGATAGTTCACCTCGAACGAAAGATACGAGGAGGGAAAATGGCCATGATGATGGTGAATCTACTGCTTCTGCTGGCAAAACTGTAAATTATGACTCTCACGACGAGACAGATTCAGTTTCAAGCGTCAACCC…
>Ath_circ_FC0470	1:7591352|7591818
GATCTCCATGAAAGGGTTGATTTTGTGGCATGCTTAGGGGGGGATGGGGTGATATTACATGCATCAAACTTGTTCAAAGGAGCCGTCCCTCCCGTTGTTTCATTTAATCTGGGGTCTCTTGGATTTCTCACTTCACATCCAGTTGAGGACTTCAGGCAAGACCTCAAACGAGTCATCCATGGGAATAACACGCTAGATGGGGTTTATATAACTCTTCGAATGCGTCTTCGTTGCGAAATCTATCGTAAAGGCAAAGCAATGCCTGGTAAAGTGTTTGATGTTCTGAACGAGATTGTTGTTGATCGAGGATCCAACCCATACCTTTCTAAGATCGAATGTTATGAGCACGACCGTCTTATCACGAAGG
>Ath_circ_FC0471	1:7601449|7602441
TGTACATTGATGGTTTTGTCCCAACCTCCAGTGAATAGCCATTTACCATTCACGGCAATGCTGAGGATTGCGCCATTCTGTATTTTCATTGACTTCATCAATGTATCATCCCTCCATATCTGTATATCTCCGTTTTGATAAGCTGCAACTAGAGTTTGATCGTCTGCAGCTAGAGACAGAATAGATCTTACAATACCTGGAGTCTCTTCCCCCAACACTGTCAACAAACTGTTGTCACTTAGACTCCACAAACGAACGGTTCCATCCCAACTTCCACTGTATAGTACTCCATTTACCACAACAAGCGTTGAGACTACAGATTTATGACCACTCATAGTGCAAAGCAGGCTTCCATCCTGCAGTGACCAAGCTTTGATAGTGTTATCTCCACTGCCAGTG…
>Ath_circ_FC0472	1:7633878|7634698
TTAAACTTCAGTCAAGGTTGGAGGATGATGAAGAAGCCAAAGCAGCTCTGATGGGAAGAATTCAGCGATTGACAAAGTTAATCTTGGTTTCAACAAAAAGTTCACTCCAAGCTGCTTCTGTAAAACCTGACCATATATGGAGGCAAGCTTTTGGAGAGGATGAGGTAGCATACTTGCCCGATAGAAGACGGGAGAACATGGCTGATGATGGTGCTGTAAGCACAGTTTCTGAACATTTAAAGGAGCCAAGAGATGGCAATAGTAGTCTGGACGAGATGACAAAGGACAGGAGAAAGAACAAGACTCGTGGAATGCTTGGCTGGCTAAAACTGAAAGAATCTGATGGTGTGGCCGGGACATTGCCGACTGATGGTAACCAGAGCCAAGCAAGTGGATCTC…
>Ath_circ_FC0473	1:7647241|7647527
TAACTCATCCTAGAGTTATCAAATATCTCAATTCCATTATGCTGTAACCAGTTCATGATATACTACATAGATGGATTCATATTATGCCATTTAATTTTACTGGAGAATTATGTTTAAATTTATGAAAATTCTGAAATGAGTTTATTTGTAAAAGTTGATATTTCGTACTAAATTATGTTATGGCTATGGAAGGAGCTGCGAGTGTGTGCCATATTAGCTGAGTCGGACTCTAGTGTCTATAATTTACTTTTTGAATATTCTCAGTAAAAGCTTCAAGAATCCTCAG
>Ath_circ_FC0474	1:7681666|7682407
TTGTGCTTCAAAGTTCCCCAGATACGCTTCGGATTTCGGATTGATTGTTCCAAATGGTAGCTATGCTCTAGCTGCAGGTCACTGTGTGCAATGCAGCTGTGCGCTTGGGAGCCGCAAGTTGTATTGTGAGCCTGCTTCCCTAGCCGTCTCTTGCTCAAGTATGCAGTGTAGAAACAGCAACCTCATGCTCGGTAACATCACGGTGCAGCAGACTAGCGCTGGCTGTAATGTTACAACTTGTGATTACAACGGTATAGCCAACGGCACTATCTTAACCATGGTAAGTAGAAATACATTCACTTTGTCTTCTCCTCTTATCAACATACCCCTACTAATGATTCGAAACTATTTCCTTCTCTTTCGTTTTATAGGCTGACCAGGTCTCTTCAACCTCGATGT…
>Ath_circ_FC0475	1:7778474|7778755
AGCTCAAGTATTTTATCTCTCATGGCACTAACAGAATCTGCTGAATTGGGTTCACGAGAAGTAAGATCAGGCATACCAAGATATTGAAGCGGATCAAGTTCTGGTTGATAAATATCAGTGTCAACCTCAGAGCCTGATACAAAATGCTTTGCTTTCGAAAGGCCTCTCTCTTTACTATCAGTCATGATGATTTTCTCAGATGGTACAGTGCTGAAGTGAGATATAGGCTGCTCAATCTGCGTTTTAAAATCCTGTAGAACTCCGAGCAGAGACTCAAAGTC
>Ath_circ_FC0476	1:7779671|7780355
TTATCAACATGACTAAGAGTCTCATCAGAAGGTGAAATCCTGCAACGAGAAGATTCGTCAGGACTGCTATGGTCAGGGGTCGTTGATGGTCCCCTCTCACTGATTTCTCTTTGCTGCTCGAACTCTCTGAAACCAGTTTTTGAGGTTAACAGCTGTATAGTGACCTGTAAGATAGCTCCTGGATCACAGCCTTGCAAGGGCAATATCACAGCAAAAGGTTTTAAGGCATCAGCATATTCAGCAAGGTTGATCATAGCCTCTCCAAGTATACTAGATCTAGAAGTACCCATAGCGACAACAATCTTATAAAGTTTTTCATCAAATTGCTTGGTCCTAGTATCCTGAAGCAGCCTTGTAGTTTCATAGATAGGATCCCCCCACTTGCAAGTTCCATTTCTC…
>Ath_circ_FC0477	1:7879088|7880684
GTCTTCACTTCAAGATTCAGGATGCAGCAAGAGTCGTTTCTCTTCTCACAGAGGATTTAGTTCTATAACAAAACTGGCTTTTCATACCTCATCTTGAGGCTCATCAGCACCTTTGGTTCTCTCATCCTAAGAGGGGAAAAAAAAAAGGTGAGTGAAAAAGCTTTGGAAGAGAAACAAGAAACTAGTAATGTTTTCTGCTACAAACATATAACTTTTACAAGATTAGCTAGAATCCAATAACTATGAGATGGTAGATTGGTATGTTTTTTGTTGAGGCTTTCAAAACTAAAATGAAAGATCTACATAGCAATACATGCATAAAGGACGGTTTAATTCAAATATAGACAGATGGTTAATGGTTACGAGTTCCCAAACATCAACATTTTTACTCCAAGGTAA…
>Ath_circ_FC0478	1:7912722|7914083
TTGGGAGAATGGCGGGTCAATTTGCGAAACCAAGATCGGATTCGTTTGAGGAGAAAGATGGAGTGAAATTGCCTAGTTACAGAGGAGATAACATTAATGGAGATGCGTTTGATTCGAAATCTAGGATTCCTGATCCACAGAGGATGATTAGAGCTTATTGTCAATCTGCAGCTACTTTGAATCTTTTGAGAGCTTTTGCTACTGGTGGTTATGCTGCTATGCAGAGAGTTACTCAATGGAATCTTGATTTCACTGAACGTAGTGAGCAAGGAGACAGGTACCGTGAACTAGCTAACCGTGTTGATGAAGCGCTTGGTTTCATGCACGCTGCTGGATTAACGCTCGATCATCCCATAATGCAAACAACCGACTTCTGGACTTCTCATGAATGTTTGCTCT…
>Ath_circ_FC0479	1:7953347|7953808
CAGCTAATTTGATTCTACTTTGTAAGGACTTCGATGACTAGAAACATGAACGGATTTGCTTTCGACCAAATGCATACACATTGGAACAAGATTAAACATGTTTGCACCTACCAAAACACCTAGTAACTTGCTAACTATGATAGTGATGAAGTAAGATATCCGATTACTAATCATTAATTTCCAATACGTAGTCCAGTCGTGATACTCTATGCCACAATACAATCAGGCATTTGTTCTTTGCTCGTAAGATCAACAGCGACAAAACTCTTACATGTCAATGGTCAGAATATTGAACTATTAAGAGCTAAAAACTAAAGATGCATATGTTCTCACAAATCTGTAACCATTCTTCCAAATCATATTTCCCTCTAAGCTACTATGAAACCCTCTTAAATTAGC…
>Ath_circ_FC0480	1:8001095|8001883
GAAGATATCAGGCTTAGGACTAAATCTGGAGGCCTCTTGTGACCAAAAGAGTGGAATTGACCCTCGCATCTGCACCACTGAGCTCATTTTTCCTTTGCATGATCCAGCTTCATCATCAAGAACAAGTTGTTCTGTTTCAACATCATTTGCAACCCTTCCACGATCATTCACTCCCCTTTTCAAGTAACGTGTGCCTGCAAAATGTCGAGAACGTCTGGAGACTAAAGTAACACTGAAGTCTCTTCCATATATTGATAGTCTTATCTGCTTAAAGTGCCCATGAACTAATGCCAGTGTCCAAATAGTGTTGTTGCACCTTGATCGAATAGGCTGCGTCAGATACGAATTCCATACGAATATGTTATCATAAGGCATCCCTTCCTCACCAGATGATAGAAC…
>Ath_circ_FC0481	1:8029085|8029524
TGCAATTCTTTAGCGGAGAGGTCTAGTTCTCTGCGTACAAGTACTTGACGGATCACATAGAAAGTACCAACTCCAAGCAACCCCAGTAGTAACAGCAAGTAAGAAAGCTGAATACTAAGTTCAAATAACTCTCCAACTTCGTAAATCGGTTCAGGCTTTATGATTTCTGCTGCTGCTGCCAACTGTGGGTGAGCAGAAACCATCAACAAGCTCTGCCCCAGCAGAAAGGTAGATCCTTTGATTGGTAGCTTCTTCAAGGAAGCTTTGTTCAAAGCCGGTAAACCTCTAGCAGAAATTTCCTGCAAAGACATAATCATGAAAAGATCGAATGGCCAAAGTCCTTCCATGTATC
>Ath_circ_FC0482	1:8051454|8052480
CTCACGACATGTGTGTATCTGTTTCTGCAACTTCTCAAGCTGACAAATCAAGAAGCTTCAGAAGATCCTATGTACTATTTGTTACTTCGAGATTCAATCAAGGATGGAGTTGGTCTGAGAGACAAGAATTCACTTGTTGTCACTGCAAGATTTGTGTTTGGTGCCTTAGGATGTGTGATGCTAGGAGCTTTGGTTTACACTTGCTTCACTTATGGTTCTCCTTTCCACATGGAGCTTCTATACCCGTGGATGGTGGTTTTATTGGTTAACTTCTACATTGATGTTGCTGTCTTATCAGTTTGGGTTGTCTATAAAGAATCTAGTTTGATCATTGGAATTCTATGGGTTGCTCTATTGATAGGTCTTGGCAGGGTTGGCACGAGCGCAGTCATTGTCGTG…
>Ath_circ_FC0483	1:8117828|8118669
AATTTTATCATAACGTTTCGAGAAAGGCTCGTGCTAAACCTAGAAGTCCTTCACGATCATCTGATGAAGAACTTGGCCAACGAATCGAAGCAAGACTTCTGGCTGCTGAACAAAAAAGGTTGGAGATTCTTGCGAAGGCACAGATGCGTTTGGCGAAGTTAGATGAGTTAAGACAAGCAGCGAAAACAAGTGTGGAGATACGGTCGGAGAGGGAACGTGTGAAGCTTGGAACTCAAGTGGAGTCTCGTGTTCAAAAGGCTGAAGCTAATAGAATGAAGATTCTCAAGGCGTCTCATCAGAAAAGGGCTTGTGCTAAAGAGAGAACGTCACAGTCTATGATGAGGAGGATGGCTAGAGAGAGTAAGTATAAGGAAAGAGTTCGTGCTTCGATTAATCAGA…
>Ath_circ_FC0484	1:8120430|8120887
TGCTTGAGTTTGCGTTGGCTACTCTGCGGAAACTCTCTGCCCCAGCTAATGACCGTGAGAATGAAAGCACCCACCGGGATTTACTCAAGGAACTTCACAGGTTGTGTGAAGCTGAAGATGAGTCTGGTAACTTCCGTGCTGTTGCAATAGTCAAGGGGATCCGCTTCATTCTTGAGCAAATTCAGGAACTTAAGCGAGAGATAGGCATAGGTCGCATAGCAATCATGAAACCCTTTTTGCAAGGACCAGCAGGCTTTGATTACCTTACAAAAGCATTTGAAAAGCGTTATGGACCTCCCACTCAAGCCTACGAATCACTACCAG
>Ath_circ_FC0485	1:8149103|8149439
TATGGGAAGTGATAAATTTGACGGAAGATAACCATCCGTTACACATTCATCTAGGATTGTTCAAAGTGGTAGAGCAAACGGCATTACTGGCGGCAGGATTGGAGGAGTTCAAGGAGTGTATGACGAAACAAAACGACGCGGTCAAGTGTCAAATTAGCAAATACGCTCGTGGGAAAAAGACAGCGGTGACGGCACACGAGAGGGGTTGGAAGAACGTATTCAAGATGATGCCGGGACATGTTACGAGGATACTTGTCCGCTTTTCTTATATCCACACTAATGCATCTTACCCATTCGATCCGACTCAGGAACCGGGCTATGTCTACCATTGTCACG
>Ath_circ_FC0486	1:8216518|8217189
TTAGCTTAAAGATGGTGAAGAAGTGAGGAGTGAAAGCTCTTCAGGTGTTGGTGATAGCTATGTGGGCTTGTTTGTGGGAATGCTCGGTTTGGACAACGATCCTCTTGATAGAGAGCAGGCGATAGAGACGCTATGGAAGTACTCTTTGGGTGGAAAGAAATGTATTGATGCGATAATGCAGTTTCATGGTTGTTTGAATCTAATTGTCAATCTTCTCAAGTCTGAGTCCAGCTCCGCCTGTGAAGCTGCTGCTGGGCTTATACGGTCTATAGCTTCTGTGAATCTGTACAGAGAATCCGTTGCTGAGAGTGGAGCGTTGGAAGAGATAACCGCTCTACTGAGCCGACCTTCGCTAGCTACAGTGGTGAAAGAACAATGCATATGTGCTCTGTGGAATCT…
>Ath_circ_FC0487	1:8216973|8217189
TGAAAGAACAATGCATATGTGCTCTGTGGAATCTGACTGTGGATGAAGAAATTAGGGAGAAGGTTGCTGACTTTGATATCCTTAGGCTACTCATTAGTTTCCTTGAAGATGATGATGTAAACGTAAAGGAAGCAGCTGGTGGCGTCTTGGCCAATCTAGCCCTTAGCCGCTCGACTCACAAGATTCTGGTTGAAGTAGGAGTCATACCAAAACTGG
>Ath_circ_FC0488	1:8234684|8234870
TAGAGAAGGAGGAAAGAGAAGAGAAGCATAGGTCAGGGTATAATGTGGTGTTGCAGCTAGTACGGATGAAATCTGAGTCGTCTGATTGAGAATGGACGGTCAGGATTAATGGGAGGACGCTGGCTAAGAAGAAGAAGAGAAGTGGTTGATGAAGAGAAAGTTTCATGGTTTCTTGTGACACGGAAG
>Ath_circ_FC0489	1:8249247|8249882
TGAGCCTACTTAAAACGCCAGACCTTCTGCTGAGGATAAAAAACTACTGCCAAAACCGTGGGTCTCCTGAGCACTGGCTTGTCACACAGGTGTTCAAACGCAATGAACTCCAGAAGGCCCTGGGTAACCATCTTTCTTGGAAGGACAGGTATCCAACGTTCTTTGATGATATTGCAGCGCGTTTGCTTCCAGTTATCCCTCTAGTGCTTTACAGGCTCATCGAGAACAATGCGATGGAGCAAGCTGATAATCTTTTGCTTGCACACTCGCATTTTCTAGCGTATCATCCTCTCAGATTCACGTTTGTCCGTGATATACTAGCCTATTTCTATGGCCATCTTCCTGGGAAACTTGTTCTGCGCATGCTCAAAGTACTTGATCTCAGCAAGG
>Ath_circ_FC0490	1:8268930|8269277
CTTCTTTCTGTCCAAATCCAGAGCCAGGTACTGTGGAGATTCCTGTGGCTTCTAAGAGCTTGAGACAGTAGAAAACGTCTGGCACTTTTCCAGCTTGTTTTGCAGCTTGGAGAGCTCCCGTTGGTAACCGTATTTGAGGAAACGAATACATTGCACCTTCTGTGAAATTGCACACGACGTTTTTGCAGCTGTTGAATCCATCTGTCATGAGCCTTGCTCTTCTTCTCAAAGATTCAAGAATCCCCTTGC
>Ath_circ_FC0491	1:8269868|8270458
TTCTTGGAGCTGATAAAGGGACGCTCATCCTGGTATATGTTCTGCTGATAAACCTCGTCTCCCAGAAGAACCAGTTTCTCGTTATAACAGAACTTCAATATCTCTCTTATGTTAGCTTCGCTTAGACACTGGCCAGTTGGGTTCCCAGGGTTAATGATCACCATTGCCCTTACCGTTATCCCTTGAGAACGAGCCTGAGCAACGGATTGTCGAAGGTTAGCAACATCAAGTCCCCAGTTTTCAGACTCATCAAGATAGTAAGGAACAAGAGTACCACCTAACAGTGATATGGTAGCTGAGTAAAGTGGATACTGTGGAACCGGAACTAGAATCCCATCTCCATTACCGCGTATAACACAATTCAAGATTTGCATCACACCTTTGCTAGCTCCATCAGTG…
>Ath_circ_FC0492	1:8269868|8270977
TTCTTGGAGCTGATAAAGGGACGCTCATCCTGGTATATGTTCTGCTGATAAACCTCGTCTCCCAGAAGAACCAGTTTCTCGTTATAACAGAACTTCAATATCTCTCTTATGTTAGCTTCGCTTAGACACTGGCCAGTTGGGTTCCCAGGGTTAATGATCACCATTGCCCTTACCGTTATCCCTTGAGAACGAGCCTGAGCAACGGATTGTCGAAGGTTAGCAACATCAAGTCCCCAGTTTTCAGACTCATCAAGATAGTAAGGAACAAGAGTACCACCTAACAGTGATATGGTAGCTGAGTAAAGTGGATACTGTGGAACCGGAACTAGAATCCCATCTCCATTACCGCGTATAACACAATTCAAGATTTGCATCACACCTTTGCTAGCTCCATCAGTG…
>Ath_circ_FC0493	1:8284976|8285565
TTCCATATCAATAAGCTTATATCGAATTGTCCACCTTTATACGACGAAACGGGCGAAATCGCCGCTCCAATTGCGATTCGATTGTTTGTTTGAACAAAACCAGAACATAGTAGGTTATAGCATCCTGTTGCTTGGTAAGCATCCGACGTCCAATAGGTGAAGAATCTTGGGTTAGTGTCTCCGTATAGCTCCGGGCTAATCTGCCAACCAGCTTCGATGGTATTAAGATCGCCGGCGAAAGAACCGGCGATGATCCAAATCTGAGATAGACTAAACTCGTATTGGCTTATGACACGTGGCGTCCACACGTTTATACTTGCTTTTGCTCCGTAGTATTGACTTCCCGATACGTATCCAACCGCATGC
>Ath_circ_FC0494	1:8323450|8324050
TTCATCTCGGGGTGAATAGCGGAGCGACAAAATTCGCCATTGAAAGACAGGCAGTGAACGAAGCTCATTTCCGTTGTCCTGATGAATTGGGCTGGCAACCGCAGGTAAACCACTAGTAATTTGCTTATGAATTCACTCCATTATGATCCGCTATGCAATCCGAGAAATAAGCTAACTGCGCCTTTCTTTAACGTTTTCTTTACACAGCGGCTTCCCATAGTTGTTGAAGATGGAGGCATTTCAAAGGCAAAAGAGGTAACATACATATAATATACATGCTTCACCACAAAACCTGGATTTGAATATTGTTTTTTTGGATGTCTTGAAGACTTCATGCTCGACGGAGTCCATTTTCCAGTTATTAAAGAAGAAAGGCTTTGAGGTTGTTCAATCAGACGA…
>Ath_circ_FC0495	1:8335055|8335303
GAATGCAAACGAGTGCTTAATGACAAGAATGCAAGAGATGTCACTAAACTACCATTTTGTGGCTGAGCAAGAATCTGGATCTTCAATACATGCTTTCTTTGGATTCAATGGAACCGCGGGTGTATGGAGAATCGCAGCTTTAAACGAAGCTGGAGGATGGAAAGATCGAACAACCGTAGAAGATATGGATTTAGCAGTAAGAGCTTGTCTTCATGGTTGGAAATTTGTCTATGTCCATGACGTCGAGG
>Ath_circ_FC0496	1:8396265|8397250
AAGAAATCGGATCTCGGGAACGTGGCAGCCGCAAAGATCAAGAAGTTAACGGATGAGTTAGAGGAACTTGATTCCAACAAGTTAGATGCCGTAGAACGAATCAAATCCGGATTTCTCCATTTCAAGACTAATAATTATGAGAAGAATCCTACTTTGTACAATTCACTTGCCAAGAGCCAGACCCCCAAGGTTTTGGTGTTTGCTTGTGCGGATTCACGAGTTAGTCCATCTCACATCTTGAATTTCCAACTTGGGGAAGCCTTCATCGTTAGAAACATTGCAAACATGGTGCCACCTTATGACAAGGCAAAGCACTCTAATGTTGGTGCGGCCCTTGAATATCCAATTACAGTCCTCAACG
>Ath_circ_FC0497	1:8467361|8467948
GACATGATCCGTGCCGTAAGAGCATGTCAAACAGCTGCGGAGGAGCGAGCTGTTGTAAGAAAAGAGTGTGCCAATATCCGAGCATTAATTAATGAAGATGACCCGCATGATAGGCACCGGAACCTTGCAAAACTCATGCTCATACACATGCTGGGTTACCCGACACACTTTGTGCAGATGGAGTGTTTGAAGCTAATTGCATCTCCTGGATTTCCAGAGAAGAGGATTGGATATCTTGGGTTAATGTTGATGCTTGTCACAAAGTCGTTAAAACAGGATCTTAATCACTCGAACCAGTATGTTGTAGGACTCGCTCTCTTTGCTTTAGGGAATATTTGTTCAGCGGAAATGGCCCCTGATCTTGCGCCAGAAGTAGAAAGATTAGTCCAGTTTCGTGAC…
>Ath_circ_FC0498	1:8566768|8567425
TCATGATCCGGATAATCAAACTCCAAATCTGGGGAAATGGATAGTCTATTTCCGGCTGCAAATGCAAGAAGTGAATCATCCTCTCGCTTCTTTTCAGTAATCTCTTTTATCTCTGCCAACAATGCTTTCATGCTCAGCTTCTTTGAATCCTGCTGTTTGAAGTAGAAACTTCGATGATCAAGCGACTTGTAGTAATTCTTAGCATATATCTCAGCCCAGACTTTGTCAAAATCAGAACGACACCTTGCCCACTCTTCTTGCTTCTGTTTCAAACGTGTTAGGATAACAGGTAAAGCAAGAGACACGTTCTTCTTCAGCACATCCATCACATCGAGCCCGTGATCACCATACAACCGTTCTATGCATCTTAAGTTTAGAGCTGTGAGGTGATCCTCGACA…
>Ath_circ_FC0499	1:8569329|8569948
TCCTGGTAGACCTCAGTGATGGACTTGCTATCCCTTCTGTACATGTTTAAAATGTCTAAAAATGATTTGTATACACGATCATCTCCCTGAAACCTTGTCTTAATCTTGTTAACAAAGCTAATAGCTTCCTCAAACTCAACACGTTTCTTCAGTGGAGGTTGTCCATCCTCAGGTTGAAGTGTGATCTCAAAACCCTTAGGCAAGAAAGTATTAAACCCCAAAATCAACTCTTGGTGTCCTTTGAAAAGTTCTTTTACCCTAGTTATCACACCAGCTGTATCAACTCTTTGAGATTTAAAATTCTTCATAACCTCGAGAAACTCGTCATATTTTCCACGTTGATCCTGAAATTTGTCCTTCACGGCTTTAAGATATGCAAGAGCGTCGTTTGTAGTTAGC…
>Ath_circ_FC0500	1:8611522|8611752
TAAAGGTACTACGTTCAATGAGACCAATAAAACTTGAAGATGTGGTGATAGGACAGTACAAGAGCCACAGCATAGGAGGAGTCACTTATCCAAGCTATACTGATGATAAAACTGTGCCAAAAGGTAGTCTGACCCCGACATTTGCAGCTGCTGCACTCTTCATCGACAATGCAAGATGGGATGGTGTACCTTTTCTAATGAAAGCTGGGAAAGCACTAAACACCCGAAGG
>Ath_circ_FC0501	1:8619956|8620349
TAGTCAATAGGTGAAGGAAATCAGAGATATCAAACAGATACAAAGTAAGAAAACCACTAGTAGATGCACAAACTAATCATTCGTTCTTAATTCCAGATCCCAAAGTATAGAATAAGAAACAAAAGAGAATTCCGTCTCTCGTATTAATCCAACATGAAGGTTCTAATGCATCGAAAGCGGACATAACAAGGTTAATAAAGATAGATTGAATTCGTAGAACCCTAAATAACACAAGTTAGGTCAAAATTCAAAGCTATACATGGCTGCCGCATCATATGGAATTCAGATCCAGAAACTAAACGATTACATTTGTTTCTACGCAATCAAATCGATCGAGAGAGAAGGAAATTCAAATATCCAAAGACAGAAACAAGTCGAAGATTGAGAGGAAAG
>Ath_circ_FC0502	1:8641502|8641916
GG
>Ath_circ_FC0503	1:8685973|8686775
TGCTCCACGCCAGGGTATTTATCAGCAGCTGCATCAACCGCAAGTGAGCAAGCGATTTCAGCTGCCCCACCTCCATAAACAATTGATTTGTTGCGGATGAGATTCCTAGCCACACACAGAGCATCGTGGATACTACGTTTCGTCTCTTCTATCATCATTTTGTTACCTCCACGGATGAAAACAGTGACAGCTTTTGAGTTCGCACAGTGCTCAATATACAGCATTCGTTCTTTTGTTGTGCCAAAAGATTTCTCACGAACCACGCCAGCCTTCCCTAACTTCTCTGGGGTCAACTCCTGGAATCTTGGAACAATTCTACCGCCTGTGGCTATTGCGATAAGTTCTAATTCAACACCCCCTACCCATCTGACAGCAGGCAAATTCCTGTGCATCAATAGA…
>Ath_circ_FC0504	1:8686508|8687689
TTCCCTAACTTCTCTGGGGTCAACTCCTGGAATCTTGGAACAATTCTACCGCCTGTGGCTATTGCGATAAGTTCTAATTCAACACCCCCTACCCATCTGACAGCAGGCAAATTCCTGTGCATCAATAGATGGTTTGCCTCATCATCGAATCCCCATTGGCAAATAACCAGCGTAGCACCAACATCCTTGCACTTTTGTACCATCTCATCGAAATATTGCTGCTCTTGCTTGCGCAATGTCTCAAACTTTTCCACTGTATCAATGTCCACCTTATGCTTAGTCTTCGGCTTCGGTGGCTCAAAGGGACAAGTCAAAATGGCAATGTGGGCATCTTCAATCTGCTTTGGCATTTGCGGATGACTCATATCTTTGTCAATCAGTATTCCATAAATAAGCTCA…
>Ath_circ_FC0505	1:8686918|8687689
TTGCACTTTTGTACCATCTCATCGAAATATTGCTGCTCTTGCTTGCGCAATGTCTCAAACTTTTCCACTGTATCAATGTCCACCTTATGCTTAGTCTTCGGCTTCGGTGGCTCAAAGGGACAAGTCAAAATGGCAATGTGGGCATCTTCAATCTGCTTTGGCATTTGCGGATGACTCATATCTTTGTCAATCAGTATTCCATAAATAAGCTCAGTGTCCTCCAACTTTCCCCCAACTTTCCCCTCTACTTTGATCAGATCTAAGTTAACATCCCTCCTCTCTAAATCAGCAACAGCAAGAACCGCTTTAACAGCAATCTCAGCTAAGCTGCGCTTGCATCGATTCACACTCTTCGAGGACAGAGTAGTCATGCAAGTCTGAACCAGAGGCTCATAATTA…
>Ath_circ_FC0506	1:8751081|8751896
TGGTCTGATGTTCTTGATACAGTAAGGACAATGCTGCCCTCAAAAGCTTGGAATAGTCTATCGCCAGACCTCTACGCTACATTTTGGGGGCTTACGCTTTATGATCTCCATGTCCCCAGAAATCGTTATGAGTCTGAGATATCTAAACAGCATACTGCCCTTAAGACACTTGAAGAGGTTGCTGATAATTCTAGCTCAGCAATTACCAAGAGGAAGAAAGAGAAGGAAAGGATTCAAGAGTCTCTTGATCGTCTAACCGGTGAGCTGAAAAAGCATGAAGAACATGTGGCTTCTGTCCGTAGAAGGCTTTCACGTGAAAAGGATACATGGTTGAGCTCCTGTCCAGATACTTTGAAGATTAATATGGAGTTCCTGCAGCGTTGTATTTTCCCTCGTTGC…
>Ath_circ_FC0507	1:8761747|8762917
TGACAGATTTCAATTTGCTTCATTAGCTCCTGGTTCTTATTCTGAAGATCATCAACCATAGCGGCTTTTGCCATGGCAGCTTCAACGGTCCTCTCAGCTTCAAGTAAGGCAGCTTCCTTTGATTTAGTCAGACGGTCCAAAGCCCTGTTATCTTCTTGAAGCTTTCCAATCTCTGATCGTGCAAGCTTAAGTTCAGCTTCTAATGGAGCAAGGATGGCTTCAATAGGAGGCATGTCATCATCCTTTTGAGCAGCATGGACTCTTCTTAAAGTGGCTTCAGCAGCAAACTGAGCAGCCATTGATGCTTTCTTTTCCTCATTGATTTTCTTGATTTCTAGATTCTTGCTTTCGAGAATGGATTCAGTCAACTTGAGCTTCTCATCCAACTTAGTAAGCTCC…
>Ath_circ_FC0508	1:8841665|8842026
AGCGTCAACGATGAAGGATCTCATGCAAATCCAACGGCTATCCATAGATCTGAGGATAGGACTCAATTGTGCCTCAACATCTCCTCTATAGTCGTGATTCCCCAATACAAGGTACCAAGGCTTTTGCAGGCTAGGAGAAGTGTAGATATTACTAAAGGAGAGTTGAAAGGCGGGATCATCGATACTTTTCATCCCGTTATCGTAGATGTTATCACCCGTCGATACCACAAAATTGATATCCATCTCCTCCCCGATTCTCCCCATC
>Ath_circ_FC0509	1:8841665|8842038
AGCGTCAACGATGAAGGATCTCATGCAAATCCAACGGCTATCCATAGATCTGAGGATAGGACTCAATTGTGCCTCAACATCTCCTCTATAGTCGTGATTCCCCAATACAAGGTACCAAGGCTTTTGCAGGCTAGGAGAAGTGTAGATATTACTAAAGGAGAGTTGAAAGGCGGGATCATCGATACTTTTCATCCCGTTATCGTAGATGTTATCACCCGTCGATACCACAAAATTGATATCCATCTCCTCCCCGATTCTCCCCATC
>Ath_circ_FC0510	1:8902137|8902887
TCAACGTGGAGTTTAGAGAGACATCCAGGATCCACTATCAACGCATCCCCATGAGCTACAAAATCAGCCCCTTGATGGTCCCCCAAACCATTTTCTGGAGCAAACACAACCAAATTTGTTGTCCTGAAAGGTTTCAATGTTTTGCTATGCATCGGCACAATCATAACACCAGGTGGATATTCCTGGATAGCCAGAGAAGATGACAACTTATGCTTCATAGACTGACGGGAACCATCCCCAAGTCCAAGTAGTACTAATGGTCCAACGCGATCACTGCCCAATTTTACATCTATAAGAGAGTCGAAGCATGATTCCATTGACATCCACTTACAGTTGTCTTGTAAACTTTGATCTGTATTTAAGAGCTTCCCGGAGATAAAACAAGTACGGACACAAGAG…
>Ath_circ_FC0511	1:8976880|8977599
TATCGAGTCATGTCGGAAGGAGTTATCGGAATCTTCAGAACATGTTGGCGGCCAGTCAGAATGTTCTGAGCGGACAACTAGTGAATGCGGCGGTGCCGTGTTTGAAGAGTTTATGCCAATCAAGTGGAGTTCTGCTTCATCTGATGAAACCGATAAAGATGAAGAAGCTGAGAAAACTGAGATGATGACCAATGAAAATAACGATGGTGATAAGAAGAAATCGGATTGGCTTAGATCTGTTCAATTGTGGAACCAATCACCAGATCCACAACCTAATAATAAGAAACCGATGGTAATTGAAGTCAAACGCAGCGCTGGTGCGTTTCAACCGTTTCAAAAGGAGAAACCTAAGGCTGCAGATTCTCAACCACTTATTAAAGCAATTACTCCGACGTCGAC…
>Ath_circ_FC0512	1:9003253|9003653
TTGCTCAGCAGTGAGCTCCATGGTTTCTGCATCTTCTGCTTCATATTCCTCAACCTTCTTCTGGGCACCACTAGTGATTACATACTCGCAGTTCTGAGGATCTGTCTGAATGACTATCTCATGTTTACAGCATGGTGATTTCATTGCAAAGCTCCATATCTTTGTAGAATAATAGTTGCCAACTTGCTTCTTTTCTGCATTAAATCGAACACCCTTGGCGATCATAGAACTACAGCCACCACACCATATATTATAGGGCATCTCGAACC
>Ath_circ_FC0513	1:9057989|9058516
TCGTTCGCTGGCGAGTCGTGATTTCTTTCTTCGTACCTCCTATCGCTTGAAGAATAACCAGCAAGCTTGGACAGATTCTTATCTCTTTGGGTTGAATATGAGTGTGACATGCCTCTTTTGAGGTTCTTATTTCTCATGGCTACTCTATCTGCAGACGCTCGTAAGAGTGCTTCCTTAGGGCTTGAACTAGACACCAAATCCTCATCTAAGCTAAGCTTGTTCTTTAGATCATCTGGTAGGGCCATTACTTCATTTATTAGTTTTTCGAGTTGGATCTGTTCAATATAGGTGCGTGGAATGAACGATCCTTCCAATCCTAGCTGCTCTGCAGTACTCTGTACAAGTTGCCGATCTTTACCTTGCACC
>Ath_circ_FC0514	1:9067151|9068246
TTCCTTCCCTTGATATATATCTGCAATGAGCTTTGTCTGGTAGTGCTTCAATTGAGTGAAAACAATGGTGCTAGGGTTGCCATGTGGTGAAACTTACTCCTTCTCTTCAATTATATGAGGCTTCCTATAGGCTCCGGCTTTTCTTGATACTTCAAAAAACACAAAAAGAAATTTATATTTATTGATGATGGAAGAAGAGCAAAGCAAATGAGAGACAGAGACACAGACCCTATATCAGAGAGTAAATTGGTGAAGTGGATTGGATCACATAAGGTACGTAACTAGAAGAAGTAAGTGATCTTTTTGTGTCTGTGCATATAAGCTAATTTTGAGACCTTGGTTTTGTTTTCCTCTTTCTGTTGCGTGAAGCCATGGAGTCTCCGAGAAACCATGGAGGCT…
>Ath_circ_FC0515	1:9067487|9068246
TTGGTTTTGTTTTCCTCTTTCTGTTGCGTGAAGCCATGGAGTCTCCGAGAAACCATGGAGGCTCTGAAGAGGAGGAATACAGCAGTTGTGAGTCAGGGTGGACTATGTACATAGAAGACGCCTTCCATGGAAATGACCAATCATCTGTTGTTGTCGATGATGATGATGATGATACACAGGTTAAAGAGGCTGATGATGGTTATGAGAACGATGATGGCGATACTAGTGATGATGGTGGTGATGAAGAGAGTGATGATTCCATGGCTTCTGATGCATCCTCGGGGCCTAGCAATCAGCTTCCAAAGCACATCAACAAACATGCAGCTAGGAAGAATGGTTCTAAACAAGTCTACCTTCAAAAACGCCAACACACAGAGAAAACAATCAGCAACGAAGGAG…
>Ath_circ_FC0516	1:9197952|9198769
TGCTTCAAGGACCATCCATCCATTTTGAGTTCGATTTTTCTCCAACCACTGACCTTGAACATGAGCATTGTTTCTCCCATAATGAGAATACATATCCCTAGACAGAGCAGCAGGTTCTGAATCTTGCCCTTTGAGTGGCTCATTCAAGTCAGCTAAGCCATTTGAGTTCTTCACATCCAAGCAAGATCCTGAAGGATAGCTCCGATGAGAAGCATCCCCTCTTCCTGATTTTAACTGGTTGTATGGAGGGAAGCTTGTATTCTCACCGGTGTTAGTAGTTTCATCAGTATCAAGATACTCATCGGCTGGAAGTTGAAGATCAATCATTCTTCTCCTCCCCTTCACATCTCTACCCTCGGACGCGTCCCCATTTGAACTACCACCATTTTGCAAACGACC…
>Ath_circ_FC0517	1:9206993|9207198
TGAGGCTTGGATTCGATGAGGGAAAGGATATTGTGGTGTCTGTCATGTCTTCCATGGGAGAGGAGCAGATCTGTGCCGTCAAGGAAGTTGGTGGTGGCAAGTAAACAAGTATCATTCGATATATTATTACCAGTTTGACAACGGACGTCAATGTTATAAGAACCAAAAGATGTTTTTCTTTTTCCTAATTTAGACCCTTTGTGTG
>Ath_circ_FC0518	1:9242043|9242323
GAATACATTAGCTGAGGAGATGGGAATCAGAGTAGAGGGAAATGGATCCAACGGTGGAGATTCAACGAAAGAGAGTGTACCACAAGTGTTAAGTGTTCTTGAACGTATCAGATTAAACAAAACTCAGGAAACTCCTCTCTCCACAATTAAAAACGTCCTCAAGCTCTCTAACCAAGAAGAGCTCAAATTCACTAGAGAGAATCTCAAGAAAATAGAAGAACGGCTTAAGAATGTCTTCATCGAGTTTTATCGCAAGCTTCGACATCTCAAGAATTACAGG
>Ath_circ_FC0519	1:9260010|9260323
TGGTGCTTGTGGATATGGTAATCTATATAGCCAAGGCTACGGGACGAGCACGGCGGCTCTAAGCACAGCTCTCTTCAACAATGGACTTAGCTGTGGTTCTTGCTTTGAGATAAGATGTGAAAACGATGGTAAATGGTGTTTACCTGGCTCAATCGTTGTAACCGCTACAAACTTCTGCCCGCCAAATAACGCGTTAGCGAACAATAATGGCGGTTGGTGTAATCCTCCTCTTGAACACTTTGACCTTGCTCAGCCTGTTTTTCAACGCATTGCTCAGTACAGAGCTGGAATCGTCCCTGTTTCCTACAGAAGG
>Ath_circ_FC0520	1:9381956|9382419
GAGAAAGTGAAATATTTCTTCGGAATGTGTTCGAGAATATATTGAAAACGTACCTAAGGAAGAACCCGACGGCGAAGACAATATGGGAACTGGTTCAGTCGTTGGACAACGAAAAGATCTGCTACGACCACTTCACTTTCAGGACACTAAAGGTCGATGGTTATGGAATAGACTCCTTGTCGAGTTTTTTCATGGCTTATGGATATAAAATTGGTGGTGGACTTGATTTTCCCAAGAAGAAACTACGAGTTCTTTGGTTTTCTCCACCTGATGTTCACGTTCCTAATGATGGTCACGGTCTAGGCAACGGCCCTTTGCCGCGACTTGTTATAGCTGAGGTTCTTGTGGACGAACTAAGCCCTGAATCACAGG
>Ath_circ_FC0521	1:9407667|9408594
ACAGCGTCTTCCATGCACGTTTCTTCTCGCAATGTCTGAGTCAGCTCCGCCACGCTATTTCCTTTAAACGTGAAAGCATATCCAACGGTTGTTTCATCTTCCACGTGTCCTTCCTCGTCAGCGACATGGTAATATATGGTTCGTCCATCAGATTTAGGCGGAGACTCAACCGACTCTGAATCGGATCTGTCTGAAAGAGAAGACGAAGTCCTTGGAGACTCAGCCGACAACGGCGAACTCGTCGGTCTCCGATGCGGCGGTGGAGACGTCGTCTTCGGTGGCGGCGCTTTCGCAGACTCCGTCTTGAATTCGGAATCAGTCAAGATCTCAACAACATCAACATCCCAAGAAATCGAATCCTGAGTAGCAGACAAATGAGGAACGTCGTGTGTGACCGAG…
>Ath_circ_FC0522	1:9495890|9496577
GG
>Ath_circ_FC0523	1:9505717|9506186
TTTGTCTGGAAGTTGAATGTTGGATTTCCCTGCTGAGAACCCACCAGATGTTTGAAACGCAGAGAAAGAGAGGGTGCTACCAGTAAACAGTTGGTCCTCAGAGCCATTACCTCTCTGGAAGCTCAGAGTAAAGCCGCTTTCCATCTGTGTAGGCTTTGTCTCATAAGTGGTACCCCATGTATACTTTTCTTCAGATCTCGTGTTAAGGGACAACCCATTCCACAACATACTTGTATGCTGTCTTCGATCGAACACCCTCTCTGAATTCAGTGGAAATACTCCTTGTGGCTTGCGACGCCTTGCATTATGATGAGAAAGACGTTTGCGGCAGCTTCGTTTCTTTTCATCAAATTC
>Ath_circ_FC0524	1:9513188|9514524
TTCTTTAGAGTTTCACTTCTCATAGGTTATTCTTACAGGAAGTTTCAGCATCTTTCTGTAAATAAGAAACTCATAGACATCGTGCAACACAGATAAGAAGAAACCAAAAACCGATATGAAGAGACAAAACATCCTAATAATAAAGTAAACAAATAAATTTGTTGGTACTATAGTCACAAACGGTTACTCTTCAACTTGGTACCAGGAAATGTAACTAGGTGTTTCAGTGTGCAGGCATTATTTCTTACGGAATGCTCATCACTACTATGGCTTTAGGCTTTATCTGGCAGGAGGTGGAGGGCCAAGGGATTTTGCCATGCCAACCCAAGCAACAATCCCACAAGCGAGAATTATCCAACCGCATACATCATAAGTGAATTCAGTGTTCCTCTTCTTCTT…
>Ath_circ_FC0525	1:9519542|9519816
GG
>Ath_circ_FC0526	1:9524130|9524841
TTCATCCTGAGCAGAGAAGTCCAAGAAACTTTGGTCCTCGGCATGTGGTGGTCTTCCATAAACTTCGGACTCAGACTTTCTCTGAAAATTATCCTGACCTGAAGGGTTGTTATACACAGAAAATGAACGAGATATGCCAGTCAAAGAGGATGAATCATTAGATTCTGCTACATGTGCAACTGATCCACCAGCCTCTGAATTTGCTTTTAAACTAGTCTCTTCTAGCTCACTCTTTTGGTCACTGATATGGGCATGTACGCTTTCTGCCTTTATATATGACATGACCCTGCCTAGATCTTGAAAAGGAGTCCCTTCTGGAGCACTTGCCAAGCGAACCTGTAGGTCTGTCCCAAAAAACCCTTGTTCAAACCATGAAATAATGTCAGAACCAATGAACGG…
>Ath_circ_FC0527	1:9669096|9671017
ATCTCAGCGTAAGAACGCGACAATGTTTGATAGTGATGATGATACAAGTAGTGTAAGCTCTTCCTCCACCATGCCATCTGAGAGATTGTTGAATCCTGGTATGGATGAAGTTACTGTTCTCAAGGATGCTTTGTTAGATCAATCCCTTGATGCTCTCTATGAGAAAAGGAGCTCAACTAGAGAGCAAGCTTTGGCCACCATTGTTGACGCATTTAACAGCGACTTGCAGTATGAGTTTGTTGAAAAGAAGTTTGCCACTTTATTGCACCAGTGTTTACACTGCACCAAGAAAGGGTCTACTAAGGAGACTTCATTAGCAACTCATGTCATTGGGTTGCTAGCGTTAACTGTTGGACTCGGGGATCATGCACAAGAGGTTTTGGAAGAATCTGTCACTCC…
>Ath_circ_FC0528	1:9670306|9670619
ACTGTAACTTATCTCTCTACATTGTTGGAAAAGGATGACCGATCTGTACGTATAGCTGCTGGTGAAGCGCTTGCAGTAATATATGAGTTGGGAACTCTAGAGAAGTTCGCTGCCGAAGTCAAAGGGTCTGCTAATGGATCAGTGAAAGAAGGAGGTGTCTCTCAGGAAGCATTGATGCACATGCATGGCTTGAAAGCTAAAGTCACTAAACAAGTTAGAGAGCTCTCTGTAGAGGCAGGTGGTAAAGGTTCTGCTAAGAAAGATCTCAACACCCAACGAAATTTGTTCAAAGATCTTGTTGAATTTCTTGAGG
>Ath_circ_FC0529	1:9675410|9675833
AATAGCAGTAAGAATTTATTCTCAAAGGAAAAATGAACAGAACGCTTTGATCGCTCTAATTAACGCCTCCTTCAATACAAACTACAAGAAACACAAGGCTTGAAATGGGTTGTTTGCTACTAATGAGTCATATTTGCTTGAACATTCTTACTAGCAAACACCACGAAGAACCTAAAAATCTACATCTTAAATTAGAAACAGAACCTAATGTAATCATGTCTAGTGATAACAATCCCTAACCTGAGGATAGGTAACTAGAAAAATACTAAAAACGAGCTCACTTAGATCCCATCCAGTAAGTACAGTGAGTCAACCAAACAAAAAACTCGGAATGCAGAAAGATCACTTATTAGATCTCCAACAGTATACAAGCAGAAATAGAAAGAAATGTTTCAGTAA…
>Ath_circ_FC0530	1:9729169|9729435
AAAATCTCAGGATTAGTGGAATCTATATTGGTTAAGGCTAAGAGCTGGGAGGTAGAAAGACAGAAAGTCTTCTTATACAATGAGG
>Ath_circ_FC0531	1:9747226|9747653
TATCTCTCTCTCTTTCTCTTCGATTTCCGATTGATCTATCTTTGTTTGGATTTGTTTGATTTGCTTGTGAGTTTAGTTATTAGATCGCTAGGGTTTTAGATTAGCTGATGGATCTGTAAATCTGACTCTTTAAAGGATGTAGAATTGCAAATTCGTTGCGACTTGTTATCTGATTCGTTTTGAGCTACAATGATCGATGATGTTGTGACTCGTGTATAGCTCATTGATGAAAAACTTTGCATTAGTCTCTGTTTAGTCTCGAAGAACAAGTTTGGCTCTGAGTTTTGTTGATTAGATTGAAGAGAATTGTTTTCCCTCGCCACAATTGATGGATTTCTTGTCCATGAATGAGATTGAATAAGCTGGTTATGTCGATGTTATGTATTGTTTGCTTTGTTA…
>Ath_circ_FC0532	1:9780129|9780507
TGAAGAAGGCTACTAAGCCAACTTCAGAAGGTAGCCCACATACCAGAGTGCCACCATCGACTACCACTCCTGCTGTCTCTACAGGCACATCTTTTGCTTCAACATTACCACATACTGGCCTTGCTGGCTTTGGGAGTATTGCCAACATTGAAGCTGTTAAGCGAGCCCAGGAGCTGGCAGCTAATATGGGATTTCATCAGGATCGAGAGTTCGCTCCCGTTATTAACCTATTTCCAGGACAGGCACCCTCAGATATGACTGTTGCACAGAGACCGGAAAAGCCCCCTGTTCTGCGCGTGGATGCACTAGGAAGGGAGATAGATGAACACGGAAATGTGATTAGTGTGACTAAACCAAGCAATCTTAGTACATTGAAGG
>Ath_circ_FC0533	1:9814628|9815190
AGGTAAGAGAACATAAAACTTCGGAAGAAGCAATTTCCATCTCCTCTTGTTCGCCGGATTCCGATATATTGACTGTCCAGTATCTTAATCTTCTCCAGCAAAATGGGACTCCCTGATTGATACTCTGCAGCTAAACTAGACAGAGGTTCCTTATCACCAACATAAGGAACTTTAGCAGCTTCTTCTTCTTGAAAAGATGGTTGATCTTCCACTGATGAACAATTTCCCCATTCTTCACCCTTAATTGCTGAAATCGATGCAGCTACTTCCGCTTCATCCTTCACCATATCAATCTGATTCTGCATCTTCACTACTTCACTAAACTCTCTTCCTAGCTTATTATTAGCTTGATC
>Ath_circ_FC0534	1:9833246|9834023
TTAATAGGCTGAGTAAACTTTCTTCCAGCAAATACTAGAAAGAGAGCCATCCATGTTCCTAGCAACACCAGTTTTACCTCATCATTCATCAGACCACTCAAATGCCCAAGAAGAACTGAAGGTATGATGAATGTAAGAAGGCCAGCTTCTAGCTTTCCATAACAAAGACCTTCTTTGAAAACGAGTCCTGTGAGAGATGCGAATAGGGGACCAACAAACCAAACAGCGGATGGATGATCAACGACATAATGAACCAAGTTATCACCAGCTGGTCTAGCAAGGGCTGCGTAAGTAGCGAAAGAACCAACAAAACCAAGTGCCCATAAAGCTTGAAGAGTCCTCTTAATCTCCGTAACATATATATGTATTAGAAACAGAGATAGCCCCAAACCACTAGCA…
>Ath_circ_FC0535	1:9876020|9876318
GAACTTGGAAGAGCCATGAGCCATAAAGTTTCTCAAATTGTTTGTTCCCTGAGCTTGATAGGAATAGGCTGGTCCAAGATTCCTACTTTCTCTGTACCGACGTAACCATTCAGAAGAAGAAATCCCAACAAAGGGTGGGTTTGTGTATGGCTTCATGATACCGGGGAGTTCCATATATCGTGTCTGATCATAGAAGCTCTCTGCTTTGTTAGTACTAGCGTCATTATGAAACCAAGAAGCGTCTTCAGGCAGTAGTGGAGCAGACGGAGTAGGAGGCGAATAGGAAGACGCAGGATGC
>Ath_circ_FC0536	1:9964392|9965281
TTTATTGAGAAATATGGTACTCATGTTGTTGTTGGAGTGACTATGGGAGGTAAAGATGTCATTCATGTGAAACAGATGCGTAAATCGAATCATGAGCCTGAGGAAATTCAGAAAATGTTGAAGCATTGGGGTGATGAAAGATTTTGTGTTGATCCTGTTGAAAGTAAATCTCCTGCTTCTGTTTATTCAGGGAAGCCAAAGGAGGAGAATCTTCTACAATGGGGACTTCAACCGTTTGGTACCTCGGTTAGCTCTGCTGTTGTCATGCATACCAAGAACGAGGAGATTATGAGGGTTTGTATCAGAAGAGGAGGTGTTGATCTGGGGCAAAGTCATGAACGATGGCTCTCAACAGTATCACAAGCACCCAACGTTATATCGATGTGTTTTGTTCCTATA…
>Ath_circ_FC0537	1:9973071|9973303
CTGTCCCGTAAGCGTTAGAGTTGTAGACGTTTTTCTTGTTGTCTTCATTGTTCTCGGGGAAAGACTCTTCCTTAACGTTTTCATCGTACTTGTAGTTGTAGTTGTTGTTGTTGTTGTTGTTGTTGAACTCTTCCTTGGCGTAATTTTCATCGTACTTGTTGTTGTTGAACTCTTCCTTGAAGTTTGCATCGTACTTGTTGTTGTTGTTGTTGAACTCCTCATTGTTATAACC
>Ath_circ_FC0538	1:9982124|9982880
CTGAGAAAAAGAAGCAAAAAGACGAGATTCGTCGAGAGAAAGACGCTATTAGACGCAAGCTTGCCATTGAGAAGGCAACTGCACGTAGAATTGCCAAGGAGTCTATGGATCTTATTGAAGATGAGCAGCTAGAACTAATGGAATTGGCTGCTATTAGCAAAGGATTACCCTCAGTATTACAGCTTGATCACGACACATTGCAGAATCTTGAGGTGTATAGAGGTTCTCTGAGCACATTTCCACCAAAGTCTTTGCAACTAAAAATGCCGTTTGCCATTTCTCCATGGAAAGATTCTGATGAAACTGTTGGAAACCTTCTAATGG
>Ath_circ_FC0539	1:9983049|9983639
TTTGGAGATTCCTGATATCATTTTCTGATGTTCTTGACCTATGGCCTTTTACACTGGATGAGTTTATTCAGGCTTTTCATGACTATGACTCAAGGTTGCTGGGGGAGATACATGTTACTCTTCTGAGATCAATAATACGAGATGTCGAAGATGTTGCTAGAACACCCTTTAGTGGAATTGGAAATAACCAATATACTACAGCCAATCCTGAGGGTGGACATCCGCAAATAGTTGAAGGGGCTTATGCATGGGGTTTTGACATTCGTAGTTGGAAAAAGCATTTGAACCCACTAACATGGCCTGAAATACTGCGACAATTAGCGCTCTCTGCTGGATTTGGACCTAAGCTGAAGAAAAAACATTCCCGATTGACCAATACTGGTGATAAGGATGAGG
>Ath_circ_FC0540	1:9983049|9984761
TTTGGAGATTCCTGATATCATTTTCTGATGTTCTTGACCTATGGCCTTTTACACTGGATGAGTTTATTCAGGCTTTTCATGACTATGACTCAAGGTTGCTGGGGGAGATACATGTTACTCTTCTGAGATCAATAATACGAGATGTCGAAGATGTTGCTAGAACACCCTTTAGTGGAATTGGAAATAACCAATATACTACAGCCAATCCTGAGGGTGGACATCCGCAAATAGTTGAAGGGGCTTATGCATGGGGTTTTGACATTCGTAGTTGGAAAAAGCATTTGAACCCACTAACATGGCCTGAAATACTGCGACAATTAGCGCTCTCTGCTGGATTTGGACCTAAGCTGAAGAAAAAACATTCCCGATTGACCAATACTGGTGATAAGGATGAGGCTA…
>Ath_circ_FC0541	1:10016023|10016377
GG
>Ath_circ_FC0542	1:10029673|10029943
GAATCTTGTGTTTTTGTGGTGGGGAGGTGAGATTTCTTATGACGGGGAAGCGATCAAAGACTAATTGCAGATCTGCTTCTCACAAGCTCTTCAAGGATAAGGCTAAGAACCGTGTTGATGATTTGCAAGGCATGCTTTTGGATCTTCAGTTTGCGAGGAAAGAGAGTAGGCCTACTGATGTTACTCTTCTTGAGGAGCAAGTGAATCAGATGCTTCGTGAGTGGAAATCTGAGCTCAATGAGCCTTCTCCAGCTTCATCCTTGCAACAAG
>Ath_circ_FC0543	1:10029673|10030213
GAATCTTGTGTTTTTGTGGTGGGGAGGTGAGATTTCTTATGACGGGGAAGCGATCAAAGACTAATTGCAGATCTGCTTCTCACAAGCTCTTCAAGGATAAGGCTAAGAACCGTGTTGATGATTTGCAAGGCATGCTTTTGGATCTTCAGTTTGCGAGGAAAGAGAGTAGGCCTACTGATGTTACTCTTCTTGAGGAGCAAGTGAATCAGATGCTTCGTGAGTGGAAATCTGAGCTCAATGAGCCTTCTCCAGCTTCATCCTTGCAACAAGGTGGTACTCTGGGGTCTTTCTCATCAGATATTTGTCGGCTGCTGCAGCTCTGTGATGAGGAAGATGATGCTACCAGCAAATTAGCTGCCCCCAAGCCCGAGCCTGCTGATCAGAATCTCGAAGCTGGCA…
>Ath_circ_FC0544	1:10075359|10075858
ACAATAGCAGAAGAAATAGCTTTGACGATTAGAGGAACAAGCTCTTTGATTTCATTGATACTTTTTCCTTCAAAAAATGGGTAATTATAGTCGTTTCCTCCAATCTCTCCCATGAGTATCAGCGAGTCTCCAAGCATCTCTTTGCAATCACGAGTAGACGAGGCGCATAAGTTAGGCAAAATCTGCTTGAAGGTGTCAAGCTGAACACTTAAACTAACATTGGTGAAATCAGATTCAATTCCTTTTCCCAAAAGAAACGCTCGGTCCAATGCGGTTGCTCCATACACCGCAAAATTGATCCCTTGTTCGAAGCTAACGTTTTGGGATCCAAAGTAAGGCGGTACGTATGGTAGTCCCAAGAATTCGGC
>Ath_circ_FC0545	1:10150002|10151045
CGGAGTTCGTCCTCTCTCACTTCTTCCGCTTCTTCGCAATTGCTTCATTGCTCGTTTCTCTCGTCGCCTGTTTCCCTAGCGTCTCCATTTTCTGGTTTGTCCATTGCGTTTGATCTCAGCAGTCAAACTAGTGGACTGAATGGCCAGAGACGCAGAGGCCTTGTGGTTAGAGCTGGAAAAGCTGCTCTGTGTCAAACTAAGAGAAGCAGATCAAGAAAATCTCTAGCTAGGACTCATGGTTTCCG
>Ath_circ_FC0546	1:10217149|10217887
TCGGAATATCGGATATGATCTCTGTGCATGTAGGAAGTCTTAACAATAGTTTCCCACTTGGTACCATTTCTGTAGTTTTCTGTAAGATCCTGCTTTTGGGGGTTGAATGGATGATATCTACGTGAAGTGATCTGAGAAGTTACTGAAGGCAGATTATGACAAAGCCAAGATTCAGAAGGCCTTTTGGGAGAAGGTGGTGCAAGAGGAGACCGATCAAAACCACTACTGATCTCTACTAACTCATTTCCCTTCACCATTTCACTACTTCTAATACTTATATTTTCAAAAGCTTCAAGTTCAGGATTGGCATCTGGTTTCCTTCCTGTCATATCTGCTTCCTCTGGAAAGATCATGAGATTTGAGTTATGCTGATCATTGGTCATGTGATCATTCTCGGTG…
>Ath_circ_FC0547	1:10298837|10299456
TCCCACCCGTTGCACTATCCACAAGAATCCAATCAGCGAGATGACCATCCTCTTCAGGAACTACATTCAGGAGCTTTCCATCCTCATTTGCATTAAGGACATATATGACTTTCCTTTCCCGTACTAACCTCGAGAAAGCAGCACGTGAACTATTACCATGAAGCTGCACAAGCTCAAGGTCAGAGGAATCAGCTGCTCTGAGTATCGTGTTCTCATCATCTTCAACAAAAACACCAACAGGTTTGGCCCCACCTTCCCTGGCCACTTGGGAAATATCCTTTGCAACAGAAAGAGAAATGGATCGTTTTGAATGTGGCCAAATAATCATCCCAATGAAATCAGCACCAGCCTCAACTGCCATAGCTGCATCTCTGGCTGATGTGATGCCACACATCTTAA…
>Ath_circ_FC0548	1:10372358|10372840
TGAGCTACTTGGATTTGATAACTACATTCCTGCGTATAGTACTGTGAGTGGCCAAGAGATACTTCAAGGAGTCAACTACGCATCTGCAGCTGCTGGAATCAGAGAAGAAACCGGTGCACAATTGGGACAAAGGATAACATTTAGTGGGCAAGTAGAGAATTATAAGAACACAGTGGCACAAGTGGTGGAGATTCTTGGAGACGAGTACACTGCAGCAGATTACCTTAAGAGATGCATTTACTCTGTTGGTATGGGAAGCAATGACTATCTTAATAACTACTTCATGCCTCAGTTCTACTCCACTAGCAGACAGTACACTCCCGAACAGTATGCTGACGATCTTATCAGTCGTTACAGGGACCAGCTTAATG
>Ath_circ_FC0549	1:10415669|10416889
TTTTCGTTGTCGACCACATCTTGGGAGGCAGCCACATATCCACAGAAATCCCAGTATAAAGATAATAAGACATGGTGCTCCAATTCCAATTGCAATATATGCTCCAGGGCTCATTCCAGTTTTCGGACGTTCGCACGGCTTGGAATCTGAAACTATGGAAATAGCCGATATGATAGGACCATAAACCCCTCTAGTGGGAATCCTGGTAGTTCCTTTACCGGCCCAACTCAACCGGATGGTTAAAAAGTGGTTTGTCACATAGGCAGTAAGTGGTTTGATTATAGGTGTTTGAGCTCCCTTTGCTTCATCCATGATGTTAAAGTCCTTTGCCACTAATTTCTCCTGAATGTAAATGTCAAACAGACGCCTTCCAAGCCGGTTATAGTTTTCATCATTGGT…
>Ath_circ_FC0550	1:10439106|10442798
TTCCAGTGAGAGTAGCTGGTGGTTTATTGTTTGAACTTTTAGGACAATCAGTTGGTGATCCAGTAATCAGTGAGGATGATGTACCCGTTGTTTTCCGCTCTTGGCAAGCGAAGAACTTCTTAGTTTCCGTGATGCACATAAAAGGAAATGTAACGAACACCAATGTCCTTGGTATAACTGAAGTAGAGGTTAGTTCAAAAAGTGTCAAAATATTCTACTTAATAAGAATCTTCAAGCTTAAATAACACAAGGCTATAATATGGGTTCTGACCTACGCTAATTTTCCTTATGATTCTCCTGATAGGAGCTGCTTTATGCAGGAGGTTATAATGTACCAAGAACGGTTCATGAGGTTATAGCACACTTGGCTTGCCGTCTTTCTCGATGGGATGATAGGTG…
>Ath_circ_FC0551	1:10460638|10461577
TCTACTTCTTTAGGTTCTGCAAATTTCTCTTCAGCCACAAGAGGAGTACCACTTTTGTCCGAGTGAGCACGTAAGTCGTAAGCAGACCTATCTGCAATCCCAACACATTCAATCCACCCATATGAACTTTCAATTTCAGCATCCCAACAATCTGCTGCATAGTGGGCCATTTCATTTGCTAGATGCTGACGGAAGCGCAGCCGTTCCTTGTCAATGCCAAGACGAGTAAGGAAAAGATACACTCTCCCAATGAAGTATCCTAGAGTTTCATTGTTCACAGTACCCTTAGCAACAGCTTCACCAAGGCAAAGTTTTTTGGCAGATTGGCCAGACATTTGTTCTTCCCTTGGGAACATAAGGAATTCCAATTTTGCTACGTCAGAGAACTTAGGATGTGAC…
>Ath_circ_FC0552	1:10466306|10466917
CTGGTTACCTTTGGTATGAATACATCTACAAGCTGGACAAGGTTACGTACAACAAATATCATCCCTACACATCTTGGATTCCAATAACGGTCTACATCTGTCTGCGAAATTGCACCCAACAGCTACGGAGATTTTCCCTGACACTCTTTGCGTGGCTGGGCAAGATAACTCTCGAGACCTACATTTCACAGTTTCACATCTGGTTAAGGTCGAGTGTGCCAAATGGGCAGCCAAAGTTGCTATTATCAATCATCCCAGAATACCCAATGCTCAACTTCATGCTCACCACGGCCATCTACGTCTTGG
>Ath_circ_FC0553	1:10471304|10471595
CTCTTGCCAAGTATGCAGCGCTGGTCATGTCGGGCAAATCTCTCAAAGATCTTAACTTTGAAAAAGAAGTTATCCCTAAACATGTCTCTGTGAAAGAAGCTGTTTTCCCGTTTGAGAAGTTCCAAGGATGCGATGTGATACTCGGGCCAGAGATGAGAAGCACAGGAGAAGTGATGAGCATCAGTTCTGAATTCTCAAGTGCGTTTGCAATGGCTCAGATCGCTGCAGGTCAAAAGCTACCTCTATCAGGCACAGTCTTCCTCAGCTTAAACGATATGACCAAACCGCACC
>Ath_circ_FC0554	1:10478323|10478483
TTCAGCTGACCCCGAGACATTCGCAAGGAACCGTGAACTAGAAGTTATCCACAGCAGGTGGGCCATGCTCGGAGCCCTAGGCTGCGTCTTCCCTGAGCTTTTGGCTAGAAACGGAGTCAAGTTCGGAGAGGCGGTTTGGTTCAAGGCCGGTTCACAGATC
>Ath_circ_FC0555	1:10498523|10499244
TTCCTGAAGACCAACGGGAACTTGATCTTGCTGTTGTGAAACTGCTTCGTGCTTTCCCTCTTGCAGAGAGAGGCTGGGACTGTTGCTGTCTTAATAATCTGAATGCAAGGGAACCTTACTCTGTGTCTTGACGCCATCTCAGTGTACATTTGCTCCACTGCTCCATTCAAAGTAGTGTCACGGTACTCTTTGTACATGTTATGGTAACCTGTACGGCTCTGGTATCTCAACCAGATTCCAAAATTCTTGATCGTTGTTGGGTTCTTCTCAAAGATCTCGTTGATGGCTAGCATCTGTCCATTACTCTTCTTCACCTTCTTTTGCCTCCTTAAGTAGTACCAGAACTTGGATTTGGCAAGAACCTCGTTCGTTGCCCATAGCTTCATCCTGTAAATCTTT…
>Ath_circ_FC0556	1:10498643|10499244
CTGTGTCTTGACGCCATCTCAGTGTACATTTGCTCCACTGCTCCATTCAAAGTAGTGTCACGGTACTCTTTGTACATGTTATGGTAACCTGTACGGCTCTGGTATCTCAACCAGATTCCAAAATTCTTGATCGTTGTTGGGTTCTTCTCAAAGATCTCGTTGATGGCTAGCATCTGTCCATTACTCTTCTTCACCTTCTTTTGCCTCCTTAAGTAGTACCAGAACTTGGATTTGGCAAGAACCTCGTTCGTTGCCCATAGCTTCATCCTGTAAATCTTTGGTTGCTCATCTTTCTCCGTCGGGAGAGCTCGTCCTACGACTTGGTACTGGTGCAGC
>Ath_circ_FC0557	1:10500257|10500813
TTAATTAGCAACTGGAACGAGTTTCAAGTCACAAGATGTATGCTTTCAGCTTTCTCTCGTTAAACGACAGAATCATATAAGGCGGATTGCACTTGTATCTCCGTGTCAGGGAGTTCATCAAAGTATATCCAGATTGAATGACCAACAAATCCATTTATCGAATATTAGCTAATCTTGATGCTCTTGTAAATCTAAACATTAGTGGATAGAGACAAGCCTCAAGAAGGTTTTACACAGACTTTTTATATTGATTCCAAGAGGCAATCAGTTCATCTAGAATCTCACTCGAAACAAAGAGATTCCAGGAAAGAAGACTCTGTTACAGAATCTAGAGCTAGTTCCACAACGAACTGTCACTTAATACTATCAAAGAAATTGGTTATGATAGCATTCTAAAAC…
>Ath_circ_FC0558	1:10588279|10589239
TTTCTATTGACAATACCACCAAGCGTTGGATATGAACAAAACCCATTGAGTTTATACTATTGCTATGACTTGGAAGGGTCAAGTAAGCGCTTAAGTAAATGCATTGCTCAGGTTACAAATACGCCGTGGGGGGAACGAGTGACATTTGTATTTGACCCTGAATCTGACTTGGTTGCTAAATCATTACAAGTCAGTCCTTTCATGGATATGCTTGGGAATTGGAAAATCAGAGCTAATGAACCTGGAGATGATTTATCTGTCTCCATTGCATCTCAACATCCTCATTTCGGTAACTATTTCTCTGCGACATTAAAGGCGAAAAGGATACCCCTATCGCGGGTGTCTGATCCCGCTGTTTTCTTCTGGTTGATGCCTCATAAGGTTGCGATATGGATCTAT…
>Ath_circ_FC0559	1:10643154|10644027
TGCGGATACTCTTTAAAGTAGCGCACAAGAGTTCCAGAGCAGACGAATGCAAAGCTGGAAGTTCTGCACAAACCAATTCTTGTTGGATCCCTGTCATGAAGGGTGACATGGCTCGAGGTAGAGAGCCGTTCACCAACAGCACTCGCTCAACAAGGGATAACAATGAGCCAACTGGAATATTAATCTTGGATTTGTACGAGGTAGTTAACATCGTTGAGGTGCAGAACATAAGTGCAGAAACTCTGGATACAATCAATTGTTCAGAGTTCCATGATGCATCATCCAAACCCCCATTTTGACCTCCGAGGGGCAAAGGAGAGTCTTTTCCAGGAGGAGTCAATCGTTGGATTGCTTTTGTTCCTTTTGTTTCTTCTTCTAGACCTTGGAAAAAATTATTTA…
>Ath_circ_FC0560	1:10717251|10717434
AAACCGGCTTCTGTGGGCTAGTCGGTAAACAAGTAGACAGCATTGAGTATTACACTGAGCTAATCAACGAGTCTGTAGCCAAACTGGAAACAGAGCAGAAAGCGGTTCTTGCTGAGAAGCAGCAAACCGCAGCAGTGGTTTTCTTCACAACCAGGGTTGCTGCTGCATCAGCAGCTCAGTCTC
>Ath_circ_FC0561	1:10729577|10731334
TATCTTCTTCTCATGGTTGAACCCATTGATGACTCTGGGATCAAAACGACCTCTCACCGAGAAGGATGTATGGCATCTGGACACTTGGGATAAAACTGAAACTCTTATGAGGAGGTTCCAGAAGTCCTGGGATAAGGAACTAGAAAAGCCCAAACCGTGGCTTTTGAGAGCACTGAACAACAGCCTTGGGGGAAGGTTTTGGTGGGGTGGCTTTTGGAAGGTTGGGAATGACTGTTCACAGTTCGTGGGGCCTCTTCTACTGAATGAGCTCTTAAAGGCAATGCAACTTAATGAACCAGCGTGGATAGGTTACATCTATGCAATCTCAATCTTTGTTGGAGTGGTATTGGGGGTTTTATGTGAAGCTCAGTATTTCCAAAATGTGATGCGTGTTGGTTA…
>Ath_circ_FC0562	1:10732616|10734012
TCAATATGTTCATACTAAACAGCATTCCTGTCCTCGTGACTGTTGTTTCATTTGGTGTGTTCTCATTGCTTGGAGGAGATCTGACACCTGCAAGAGCGTTTACGTCACTCTCTCTATTTTCTGTGCTTCGCTTCCCTTTATTCATGCTTCCAAACATTATAACTCAGGTGGTAAATGCTAATGTATCCTTAAACCGTTTGGAGGAGGTACTGTCAACCGAAGAGAGAGTTCTCTTACCGAATCCTCCCATTGAACCTGGACAGCCAGCTATCTCAATAAGAAATGGATACTTCTCCTGGGATTCAAAGGCGGATAGGCCAACATTGTCAAACATCAACCTGGACATACCTCTTGGCAGCCTAGTTGCGGTAGTTGGCAGCACAGGAGAAGGAAAAACCT…
>Ath_circ_FC0563	1:10735695|10736452
ACACATCTCGGGAAATTAAACGTATGGATTCCACTACAAGATCGCCAGTTTATGCTCAATTTGGTGAGGCATTGAATGGACTATCTAGTATCCGTGCTTATAAAGCATATGACAGGATGGCTGAAATTAATGGAAGGTCAATGGACAATAACATCAGATTCACACTTGTAAACATGGCTGCAAATCGGTGGCTGGGAATCCGTTTGGAAGTTTTGGGAGGTCTCATGGTTTGGTTGACTGCGTCATTAGCCGTCATGCAGAACGGAAAGGCAGCGAACCAACAAGCATATGCATCTACGATGGGTTTGCTTCTCAGTTATGCGTTAAGCATTACCAGCTCTTTAACAGCTGTACTGAGACTCGCGAGTCTAGCTGAGAATAGTTTAAACTCGGTTGAGC…
>Ath_circ_FC0564	1:10753541|10753915
TCTTTGATAGCTGCGTGAAGCATGAGCTGAAGGGGAAAACCAGGGTTCTTGTAACAAATCAGCTACATTTTCTTCCTTTGATGGATAGAATAATTTTAGTCTCCGAAGGAATGATCAAAGAGGAGGGAAACTTCGCAGAGCTGTCAAAAAGTGGGACTTTGTTCAAAAAACTAATGGAGAATGCTGGAAAAATGGATGCAACCCAAGAAGTCAATACAAATGACGAGAACATTTCGAAGCTGGGTCCTACTGTCACGATTGATGTGAGTGAAAGAAGTCTTGGCAGTATCCAGCAAGGGAAATGGGGAAGATCCATGCTTGTAAAGCAAGAAGAGCGGGAAACTGGCATCATTAGCTGGGATGTTGTGATGAGG
>Ath_circ_FC0565	1:10767982|10769114
GAATCAAGTGCACCCAAAGAACTGGTACCCAATTCCCCTTGTCTTCTGCAGACCGTGGGGACAGCTCCCGGAAAATGTTCCATGTCACCCTAAGCTGGCTGATTTTGCTAACTGTATGAAGAAAAAAGGTCGTGGAATGTCGATCTTTGTCTCAATTTTAGATGGTGACTACTATGAATGTGCTGAAGAAGCAAAGGAAGCTTGCAAACAATTAGCCACCTACATTGAGTATAAGCGTTGTGAAGGTGTAGCTGAAATCGTTGTAGCCCCAAACATGACTGAAGGGTTCCGTGGGATCATCCAGACGATGGGACTCGGAAACCTCAAACCCAACATTGTGGTAATGAGGTACCCTGAGATCTGGCGCAGAGAAAATCTAACAGAGATTCCATCCACATT…
>Ath_circ_FC0566	1:10782734|10783109
TGAGCAAATACAGTATGGTTATTAAAGATTCTTATGTAGTTCAGTAGTTGTACTTGTGTGTTGTTGTGTATTGACTTCTTGAATGCTATATTCCCTATTGTGAAAGATGGGGTTGGGTTGGGAAGGAAGAATACTGGGTTTGTGGGAGTCGGAACCTACAACCAGATTTCTTAAGCACATTTTTTGCTTGTTGGTATGAAAACTGGTGAAACTTTATATTTTTTCCTAATTGTGTAGAGACGTGCTAGACGCTTGTTGAGGTGCAAGACAATCATCATGGCATTTTACTTTTCCAAATGAATACTATGTGGCTTGCAATGTTAATTAGTATCTTGGCTACTATGAATACTATGTAATAGGTTTCTACTGTGCAGG
>Ath_circ_FC0567	1:10796546|10797285
TGCTGCATGATCTTGGCGAACTCGGAGCAAAGAGCTCTACGACCAGAGTCATCAAGTGTTTTGTCGAGCATTATATCCTGAAGTGCCACAAGTGTAGTTTCAAGCATGTCTAAACCAGCTTGGTTTGCAAATGTGAATACCGGTGAGGCCTTAGTTTTCAGGGAGCAGCACAATATGGCATCACTATGGTCCCAGAGTTGCTTAAGCAATGTGTCTCCTCCACAGGACTGAGAATCAGCTCCAAACAGATCTGCACCTGTATGAATACTGTAACTACGGGTGATCCAACGGACAAGAGTGAGAGCTTCAGGGGAAGTGGGAAGTTGCATTGAGCCAGGACGAGGCGTAATGGCTAGAGCCACTCTCTGAATCGAACCAACAACGTTCCTCACATACTGT…
>Ath_circ_FC0568	1:10796995|10797285
TGTAACTACGGGTGATCCAACGGACAAGAGTGAGAGCTTCAGGGGAAGTGGGAAGTTGCATTGAGCCAGGACGAGGCGTAATGGCTAGAGCCACTCTCTGAATCGAACCAACAACGTTCCTCACATACTGTCTCGCCATTGTAGCAACATTGTCTCTGGAATGGTTATCAAACGTGAACTGGAAGGCTATTGTTAAGACCAATCTAGAGTTTGTTTCCGAATCGGTTTTGGTGGAACCATCTAGGGACGATGCTAGATCCCGTGTTCGACTTGCAGATTGATGATCATTC
>Ath_circ_FC0569	1:10797373|10798235
GGATTTGTTTTTTGGTCGAGTGGTATGACACGGAAACCAGAAGGAAGCAAAGGTGCATCATCAGCAAATGATTCATCGATTGGGGCAAAGACAAGCTGAGCACAACCTCCAACCACATTTTCATCAACGCCGCTACAAAGCTGCAGTAAATACATATCCCGGGATAAGCCCATGTCTTCAGGTGAGTAAGCATGACCTCCAAGTCTAACCACTTCGAGAAACTCTTCATGTTCGAGTGTCTGTGCGAGAGGAAGAATGACTTGGTTACTCGGGAACCCACCGGTTCTGACGCATGGAACAGCATATGGAGTTGCTCTGAGAGATGCAGCAGAATAGGCATCGACACCATAGTCTGCCCATTCAGCTCGGTGTTCTCTCAGGAACCGAATCAATACAAGG…
>Ath_circ_FC0570	1:10797764|10798414
TCTTCATGTTCGAGTGTCTGTGCGAGAGGAAGAATGACTTGGTTACTCGGGAACCCACCGGTTCTGACGCATGGAACAGCATATGGAGTTGCTCTGAGAGATGCAGCAGAATAGGCATCGACACCATAGTCTGCCCATTCAGCTCGGTGTTCTCTCAGGAACCGAATCAATACAAGGGGTGGAACATTCTGCAACAGCATAGAAGCTTTGGCACAGAGGACACCACTTCCAAAACTTGGAAGAAATGAGCTACCGTATTGGGAGCCAGCAAATTTAGCAGAGGAAGAGTTAATCATGATCGTAATATCCTCTCCTCCATCACTACTCATTGGAGACCATCCATCATCGACAAAACCATTTACAGCATCATTGAAACCCCGGCAGAGTCTCTGGCTGAAA…
>Ath_circ_FC0571	1:10807741|10807961
GGTGATTTGAATCTTGTCACCGGGCTTTGAATCACATAGGAAGTTGCTGCAGACTCCGTTCTTTGAAGGATCTTCTTTTCCAGTCTCAGGGTCGTAATAAACAGCTCTACGTACACACAAACTCGCTGTTTTACCGTCAAAGAAATCTCCGTACCTTGTTGATGCAATTGAGTAAAGGCGCACATTGTGTGGCGCTCCCGGTTTCTTCGGGTTCTCACCC
>Ath_circ_FC0572	1:10812006|10812393
TACAACGGGAAGACCCAAGGGTGTGACGATAAGCCACTTGGCTTTCATAACACAGTCTCTAGCTAAGATTGCTATTGCTGGCTACGGTGAGGATGATGTGTATTTGCACACGTCTCCATTAGTTCATATCGGCGGTCTGTCATCAGCTATGGCCATGCTAATGGTTGGAGCTTGCCATGTTCTGCTGCCCAAGTTTGATGCCAAAACAGCTCTTCAAGTTATGGAACAAAACCATATAACTTGCTTCATCACCGTCCCAGCTATGATGGCTGATCTTATTCGTGTCAACAGG
>Ath_circ_FC0573	1:10817672|10818298
CGATGAGTTCGTCTGGAGAGGAGAGTCCAAGTGCTTTTAAGATGGTACTTGTAAGCATCGTTTGTGGGCCACGACCATCATGAGCTCTAATCACCGCCGTTAAGGCCTGTGCAGCAATTCCATAGCCACTTCCCCAATCACCTAAGATTGGTCCACCACCAGATGCCCTAGCCTCCTTGCCATCTTCATCAAAGCCATAAGCTATACATCCTGTACCAGCGATTAGAACGCAGCCATGGAGCTTTCCCATGGTTCCACTAGCTAAAGCCACTATAGCATCATTCTGAACATATACCTTGACATGACTAGGAAACATGTCCC
>Ath_circ_FC0574	1:10832905|10834763
TCATCAGGCCCTGCTGTAAAGAAGTATATGAGGTTAATTGCTGAAAATCCAGTTTTGATGATCCTCGGAAGAGCACTTTGCAGTTTGTTCTCCTCACAATACTTTGCTGCTTCATCTGGGGCCATATCAGCGAGACTCCTTTCAAACACACCACTGAAAGGAATCATAGTATCACCACCGTGTTCTTGAACCCAGGCATGAATCTTTGGCAAGAACTTGTTTTTCTTCCTCTGATAGTCTCTCTCATTCAGGTTAATCAAGTAAACAACGGGCTTTGCAGAAAGCAATTGGAAAGTGTTCAAAATCTCGATATCAGCTGTTTTCCAGTCCCCAAAACGGACATCCTTACCATCTTCTAGCCAAGCTTTTACCTTTTGCAAGAGCTCAAGTTCTATTTTC…
>Ath_circ_FC0575	1:10832905|10835034
TCATCAGGCCCTGCTGTAAAGAAGTATATGAGGTTAATTGCTGAAAATCCAGTTTTGATGATCCTCGGAAGAGCACTTTGCAGTTTGTTCTCCTCACAATACTTTGCTGCTTCATCTGGGGCCATATCAGCGAGACTCCTTTCAAACACACCACTGAAAGGAATCATAGTATCACCACCGTGTTCTTGAACCCAGGCATGAATCTTTGGCAAGAACTTGTTTTTCTTCCTCTGATAGTCTCTCTCATTCAGGTTAATCAAGTAAACAACGGGCTTTGCAGAAAGCAATTGGAAAGTGTTCAAAATCTCGATATCAGCTGTTTTCCAGTCCCCAAAACGGACATCCTTACCATCTTCTAGCCAAGCTTTTACCTTTTGCAAGAGCTCAAGTTCTATTTTC…
>Ath_circ_FC0576	1:10833747|10835034
AAGTAAACAACGGGCTTTGCAGAAAGCAATTGGAAAGTGTTCAAAATCTCGATATCAGCTGTTTTCCAGTCCCCAAAACGGACATCCTTACCATCTTCTAGCCAAGCTTTTACCTTTTGCAAGAGCTCAAGTTCTATTTTCAGCTGCTTGTCATTGCTCCTCTTCATGCTCTTCTCGACATCATCAATCTTCTTTCCAACAAATTCAATATCCTTTAGCCGCAACTCTTCAGTAATGGTCTCCAAATCTCTAACAGGATCCACGATATCGTCGACATGGATAATATCAGCATCTTCAAAAGCACCTAAAACATGGAAAATTCCATCAACTGCACGAATATGGGACAAGAAGTTGTTTCCAAGACCCTGTCCTTCATGAGCTCCTCTAACAAGCCCAGCA…
>Ath_circ_FC0577	1:10834334|10834639
CACTAACCACTATATAACTGGCAAGATATCTTACTATCAGCAACTATTAAAGAAACATCCCCGTTGTTCAAGAACAGATATGCTTGGAGAGGAAAACATAAACTAACTATCGCAATGGCCCTATAGGTATCAAATGGGAAGAAAAATATATAAAGGTTTTTAACCTGTCTCTCATTGAAAAGCCTGCTCAAGTAGAAATTCAAGACAGCACAAGTAGCAGTACAGTCTAAATTATTCATCAAATCACGCATCACACTAAAACAAAGCTGGCACTAGGAGAAAAAGCGAGAGGGAAAAACCATACG
>Ath_circ_FC0578	1:10843218|10844329
AGGAGGACGTCTATTTGGTGTGATTGATAAGTTTATTATGTCAACTCCATCTTGAGCCGCCTGATCTATGGCTGCAATGATATCTGCAGCAAAGCCTCCAAACCTCTTATACAATGCCTTGTAGATAGCAATACGAGCACGAGGAGCCATCCCGCTAGCATTTCCAAGGCGATGACCCGCAACTACCACCGGGATCCCGTGATTCCCAGCTGCAACAGAAGCTGTGTGCCTGCCATGCCCTTCACCATCAAATGGTGAAGCATCATCCTGAGATGAATTCAAGACTCCTCTACTGAGAGCAGACTCAGCAAAATGGCGTGCTCCAATGAGTTTCCTATTGCAAGAACCGGGCGGGAAACCAATGGTAACTTCACAGACGCCAGTAAAGTGAGGAGGGAC…
>Ath_circ_FC0579	1:10856246|10857069
ACAATCTATCACGGGGCAATCTCGCTGCAGTCAGGATTTTGCAAGAACTATTTCCGGAACCTGGAAGGCTTCAATTTATTTATGCTGATCTTGGAGATGCCAAAGCTGTCAACAAGATATTCACAGAGAATGCCTTTGACGCTGTGATGCATTTCGCTGCTGTTGCATATGTTGGGGAAAGCACACAATTCCCTCTTAAGTATTATCACAATATTACATCGAACACTTTGGTAGTATTAGAGACAATGGCTGCTCATGGAGTAAAGACTTTGATATATTCAAGCACTTGTGCAACGTATGGGGAGCCTGATATTATGCCAATTACAGAGGAAACTCCTCAGGTGCCAATCAACCCATATGGTAAGGCCAAGAAGATGGCAGAAGATATCATTTTGGATT…
>Ath_circ_FC0580	1:10863236|10863836
CTTTTTCTACAGTAGGAACTCCCGATTACATTGCCCCTGAGGTGCTGCTGAAGAAAGGGTATGGAATGGAGTGTGATTGGTGGTCTCTTGGAGCAATCATGTTCGAGATGCTTGTAGGGTTTCCGCCATTCTATTCCGAAGAACCTTTGGCAACATGTAGAAAGGTTGTAAACTGGAAAACCTGCTTGAAGTTCCCTGATGAAGCTAAGCTCTCCATCGAGGTAAAAGATCTTATCCGAAGACTGCTCTGCAATGTCGAACAGAGGCTTGGGACCAAAGGAGTTCACGAAATCAAAG
>Ath_circ_FC0581	1:10882177|10882856
TGATACTGAAGTAGAAGCAGATAAGAGGGTTGTTCTATCTAGATTAGTGACTTTGAGGCGTAAATTGGCGGAACAGGGAGTTGATGCTGAAAACTGCCCCCCAGGACAACATAGTGGCTTGATATGTCCGACGGGTGAAGGTGGAAACTCTGGAGAAAAAAGCTTGTCTCTTTTTATAGCCCCTGATGGGTCATCAGCTACATGGAATTGCTTTAGGGGGAAGTGTGGGTTAAAAGGTGGAGTTCGGGCGGATGGTGGGTTGGCATCTGCTGATCCTATAGAGAAGGTTGAAAGAAAAATTACGGTGGAGGGTATAGAGCTAGAACCTCTCTGTGATGAGG
>Ath_circ_FC0582	1:10948557|10948835
ATCGTCCAAGACAAAAACTTCACCGTGTTCAAATGGAGACATAGTTCCAGCATCAGTGTTCAGATAAGGATCGATTTTGATAGAAGTAACTCGAAGACCACAAGCTTTAAGGAGAACACCAATACTACTTGCTGTTACTCCTTTCCCTAATCCACTCACAACACCTCCTGTTACAAGCACGTACTTCATCTTCTTCCTAC
>Ath_circ_FC0583	1:10948901|10949162
ACAATCTAGAAACCAGAAACTGAGAAAGCGTGAAGCTTTTGAGAAATGCTTAACAGAGAGAGAATTTGGATTTTTCTAGATTTAACATCTCTTTATCGCAGAATCAGAAACAGGGGATGACCAAAAAGATTAAAAAATAAAAACTTATTGGTTCAAATCAGTATTCAAATAGAGCAAAAGCTGTTGCATTATCATTTGTATCAAACCCAGAAGACACAAGAGTATGAACCAGAGATAGAAACAGAGAGTGAAAGAGAGACC
>Ath_circ_FC0584	1:11086822|11087583
TCAGTTTTTTCCAACAAGGTACTTTGCCCTGCGTTACAAAGGATGGAAAGTTTATTATGGAGACACCTTTCAGTGTAGCTAAAGCTCCAGATGGTAACGGCGGAGTCTATGCAGGGCTAAAGTGTTCAAGGCTATTAGAGGATATGGCTTCTAGGGGGATTAAATACGTCGATTGCTATGGCGTTGACAATGTCCTGGTTCGAGTAGCTGATCCTACTTTTCTTGGATACTTCATCGATAAAGGGGCTGCTTCGGCTGCAAAAGTTGTGCGGAAGGCATATCCTCAAGAACAGGTAGGAGTGTTTGTTAGAAGAGGTAAAGGAGGACCGTTGACAGTAGTTGAGTATAGTGAGCTTGATCAGTCTATGGCTTCTGCTATTAATCAACGAACAGGACGTC…
>Ath_circ_FC0585	1:11143850|11144015
TCGTGAGCAGCGTAGATCTCTGTATTAAAACCGACTTCTTCGCCATTTTCGTTGATCGTAATGCCTCTTGGCTCTCCAAAGTAAATACCTCCAGTGAGCTCCCTTACAATCATCATATCAACACCTTGTGCTACTTCTTTCTTCAGTGTGGAAGCATCAACTAGC
>Ath_circ_FC0586	1:11159420|11160165
TTTCTGGCAACATCTGTTCCAGATAGATCATCTCGTGGATCTGGTTCTGTGAAACCTGCTTGCTTTGCTTCTGCTACAACTTCACTGAAGCTTCTGGTGCCGACAAAGTTGTTGAAGAGGTAACTTAAAGTACCACTGAAAATTCCCTCAATTCGCAGTATTTTATCCCCTGTTTCGAGGAGACCACGTAAGGTGCTAATAATTGGAAGACCAGCTCCAACGGTGGCTTCATAAAAGTAATGTGTGTACGATTTTCGTTGAAGATCTCTGATCTTTAGATACTGATCAAGTGGTCCAGAGTTAGCCTTTTTGTTCGGAGTGACCACATGAATTCCTCGTAGCAACCAGTCGTAGTAACAGCTAGCGATGTCAGCATCGGCTGTACAATCAACCATAACA…
>Ath_circ_FC0587	1:11215347|11215583
TCAAACCAATCCACAGTTCCACAAGCTCCTCAATAGATCATATCAATGATCAAATTTAACATGTCTAGCAACTTCGAAAACTCACTAACTCACCAAAAAAATCATACTAAAGCAATGGATCTAGCAAGTAATTCACTAAAACAGAGAAAAACTCTGTTTCAGAACAGAGGAAAGCTCTGTTTCAGAACAGAGAAAAAGCTCTGGTTTAACGAAGAAATAGAAATGGAAGACGAACC
>Ath_circ_FC0588	1:11215354|11215583
AATCCACAGTTCCACAAGCTCCTCAATAGATCATATCAATGATCAAATTTAACATGTCTAGCAACTTCGAAAACTCACTAACTCACCAAAAAAATCATACTAAAGCAATGGATCTAGCAAGTAATTCACTAAAACAGAGAAAAACTCTGTTTCAGAACAGAGGAAAGCTCTGTTTCAGAACAGAGAAAAAGCTCTGGTTTAACGAAGAAATAGAAATGGAAGACGAACC
>Ath_circ_FC0589	1:11215666|11215952
TTCTTGATCTGTTGCTTCTCTCTTTTAGCGAACTGTTTTGAGTCCTTGCAAGGAGTCAAACCTGAGATATCAGCGACAGCTGGCATAGGAGCAGAGAGGAGGATGGAAGAGAGGGCGACGGCGGCGGAGAAAGCTTTCATGGATTGAGGTGTGGAGGAGGAGGATTTGTCATCGGAGCAGACGAATCTTGCGGAGGATTTAGGTACGGATTGAGTGAGAGATTTGTTAGATCTCGGGTTGAGAACGAGATTCGCCGGGATAGTGAGCGACATGGCGCTTTGTCGGG
>Ath_circ_FC0590	1:11219014|11219324
CAGAAACAATTAACCATTCTCAAGCAATTCACATACCTTCAAGTGTACCATAAAACATAAACAAATACGAAATTAAGCAAACACATGAAGGATTAAGAGAGCCTTTGTGCTTACTGTTACACAGAAATCTAAAGAAATCTTAACATCGATCGCTAGATAATCGGGGAAAGAAAACCTAAAAATCAATCAAACAAAGCAAACCAATCTGTGTCTCCAACAATCAAACAAATTCATAGTGCAAAACCCTAGAATCCTAAGAAAAGCACGAGGAGGTGGAATTGGGAGACGGAGAAAGAGAGAAAGAGAAACC
>Ath_circ_FC0591	1:11233135|11234414
AGGTGGTGGGAAGAGTCTTTGCTATCAACTTCCAGCTATGCTTCGTGGTGGGACAACTCTTGTTGTCAGTCCTCTACTTTCACTGATTCAGGATCAGGTTATGGGTTTGGCTGCTCTAGGAATCTCAGCCTACATGCTGACTTCTACTTCTGGCAAGGAAAATGAGAAATTTGTGTACAAGGCACTTGAAAAGGGTGAAGATGACCTCAAGATACTTTATGTAACACCCGAGAAGGTATCAAAGAGCAAAAGATTCATGTCGAAGCTTGAAAAGTGTCACAATGCTGGCCGCCTCTCTCTTATATCAATTGATGAGGCTCATTGTTGTAGTCAGTGGGGTCATGATTTTCGCCCTGATTACAAGAACTTAAGCATTCTGAAAACCCAGTTTCCCAAAGT…
>Ath_circ_FC0592	1:11266791|11267248
GAGAAGATGAGTTGTTGTCACTCTGGTGGAAAGAGTACGCAGAATGCAGCGAAGGTCCGAAACTGCAAGTTAATTCTAAAAAGAAATCAATTGAAACTCCTTCAGAAGCTTCCGTGTCCTCTAGTCTATATGAAGTTGAAGAGGAGCGAGTAGGTGTACCTGTTAAGGGTGGGCTATATGAGGTGGACTTGGTGAGGAGGCATTGTTTTCCCGTGTACTGGAATGGAGATAATCGGCGTGTGCTTAGAGGTCACTGGTTTGCTCGTAAAGGTGGCCTAGACTGGCTTCCGATTCCAGAAACTGTTTCTGAGCAGTTGGAGGTTGCATATCGTAACAAGG
>Ath_circ_FC0593	1:11326902|11327253
TTGTCATATTGGATCTTTGTAGCATCAAGAAACGAGTGAGGGAGATTAGGGTGTTTGGATTTGATCTGAGTTCTAAGCGCTTCTGCTCGGTTCAAGAGTGACTCATTGCGACCAATTTCAGACAACGGATCTTTAGCGAATGACCACGATGCTCTTACAGGGGATTTACCATTGCTGCCTTGTTCTGTAATCCTTTCTTTCCAAGCAAACATAGCAGATTCTAACTTGTTAACTGTCTCGAGTGCTGCATGTTCGGTTCCCAGATTGAGCGATATAAAGATTTCATCTACTGTTGCAGATTCCACAGCCAACATCTTGTACAGTTCATCACCGAGGCTGTTCTTTCCAGAC
>Ath_circ_FC0594	1:11332778|11333248
TTCAGCTAAGTCAGCATCCTTATCTTTGAGCTTCTTGATAATGATATCAGTAAGCGTACGTTGAGGAGGAGCATTCTTATTTAAGAATGACTCAAACAACTTCTCATCATCCTCATTAATCTCCTCCTGCTTATCGAATTGGCTCTGGTTTTCAAAGGTTCCATCAAAATCATCAATATCATCTTCTTCCTCCTCCAGAATTTTCTGCTCCTCTCCAGCAGTCGCAGCGCCGGCAACAGCAAAAGCGGCGCTACTAGGGTTTCTCTCGGCGTTCTCTTCATCAGCAACTTCCTTTTGTTGGGCAAGAGCTTGTTTCATGATCTTCTCGCTCATACCAGCTTCAATCAAC
>Ath_circ_FC0595	1:11344427|11344696
CGGCTTGAACTTGTCGGAAGTTGTGGTCACCTCCTCAACGATGGGATGGTTTGGTGAGACAAAGACGAAGAGGTTTATAAGAACGATACCCTTTTATCTAAACGGATCGGTGAACACGTATCTTAGACCAATTGAAGGAATGACGATAATCGTTAACCTTGACCAGATGAAAGTAACGGGGTTCAAGGACAGGTTCACGGGTCCTATGCCGAAGGCTAACGGGAGAGAGTACCGTATCTCAAAGCTCAAGCCGCCGTTTGGCCCGTCGC
>Ath_circ_FC0596	1:11533809|11534054
CCCGCAAAAGCAGTACGCGGATGCGGTCATAGAAGTGCTTCCTACGACTCTGATCCCAGATGACAACGAAGGGAAAGTGTTGAGAGTGAGATTGATAATGAAGGAAGGTGTTAAGTACTTCAGCCCGGTTTACCTGTTCGATGAAGGTTCAACCATCTCGTGGATTCCTTGCGGCCGCAAACTCACTTGCTCGTACCCTGGCATCAAGTTCAACTACGAACCTGACTCCTACTTCGACCATGAGG
>Ath_circ_FC0597	1:11541762|11542103
ATCTAGTAACAGGTCTGAGGAAAGGTGCAACTCTGTCAAGACCTTCTAAATTGGCAAGAGATTGCACGAAGGCGATAGGAATCATGTAGAAAAAGACCAAGGCAAAGACTGAGACACCAATTACGAGTTTCCGGATGGTTAAAGAGATAAAAGGTATAGCAAGGTTTTGCCAATAGATATCACGAGGCTCTGGAGCACTACTCGTTAACCATAATGTCGGATTCTTGCTCTGCTGCGTCTGTGCACAAACAGCAGCACCCCATCGTGAATCAAACGACACAAATGCAACAGGAAGCATTAGCTTGGAGTCCTTGAGAACTTTTTGACGCTCCAAAGACATC
>Ath_circ_FC0598	1:11606961|11607415
CACTCACCATTTCAGTGAAATGCTACTCATCAGCACAGGGAAGTCAATTTACTTATCCATCATGATTTTTTTACTACTGAGAAATAAGTCAAGAAACAGAGAACAAGAGATGTCTCATTTCCTCAGATGAATAGACTGGAAATTTTTGTCTTGAATCCTTAGAAACACACTGAAACATCTACCATTTCATTCAATTTAAAGCGAGACAAAAGCTTGACACTTCCACACGTAACAGAACAAACCCATTTGCAAACCAATGCTATGAATACTACATTGCAATTTGAAGTTAAAAGGTTCGTAGGGTAGATTTGCAGATCTAAATCGATCACCTAATCTACAAAATTTCATTAACCATGGACGCGTGAAACAATACAACAGATCTAAAGTTTACTAAACAAT…
>Ath_circ_FC0599	1:11608347|11609226
TTGTTCAAGTCTTGTGTTAAGTGCACTTATGCTGAAGCTGGATTAAGCAGCGCTTCATGGTCAGCCCCTATTGACATTGTGGCAGATGTCAAATCCGAAAGGGTTGTAGTTCTTGGTGGGAATGGTTTCGTTGGCTCAGCTATCTGCAAAGCAGCAATCTCCAATGGTATTGAGGTTGTGAGTGTTAGCAGGTCAGGTCGTCCTAACTTCGAAGATTCATGGTTGGATCAGGTTACATGGGTTACTGGTGATGTTTTCTATTTGAATTGGGATGAAGTACTTCTTGGTGCTACTGCTGTAGTTTCAACCATTGGTGGTTTTGGAAATGAAGAACAGATGAAAAGAATCAATGGTGAAGCTAACGTTACCGCTGTGAATGCTGCTAAGGATTTTGGGGTC…
>Ath_circ_FC0600	1:11613101|11613271
CTGTTCATAATGTTACTTACTGATGGAAATTGTAGCAAATGTCTTTTGTGAAGGAATGATATTACAGGATCATAGGTCTCATATAGTTATGCTGATTCTTTCTTGTTTACTGATTCTTTATCATGTAAACTGTGAGGAGTTTTTGTTTGACTCTATTCTCTGTAATATAG
>Ath_circ_FC0601	1:11657369|11658526
TTGAGAGATCTAAGGTTTCAGGAGAGAGGAGACCCATCTGTTGAGTCAGATTATCCATATGCTTAGTTTTGTCCCATCCATTTTGTTCCTGCTCTGTTTCATTGTCCACTGGTGTTGAATCCATATTATCTGGAACCGGGCTTGACATGAGTAAGCGTTCGAGTAAACCGTAATCAACAGGGTCTATATCAGAATCCATTGGAAAGTCGTCAATGTCGAAGGACAAAGAATCATCGATCAACAGATCTGGATCTAGTAATGGACTAGAACCTCCCAGGTTTGGTTCCATGAAACTCTCTGGAGGCTTCTCTGAATTATTTTCCGGTAGCATATGAGTGAAGTCGGGAAGAGTTAGATCATCAGGTGAAGGAATACAGTTCTCGGTTGCTTCTGATGCTG…
>Ath_circ_FC0602	1:11759976|11760817
ATCTGAAGAGGCTTTGAGTCGACCGAGTTCTTGCTCCAGTCTTTGGTGATCGTCTTTGTGTCTTTGGAAGTCTAGTTCAATTTTGAGTCGTAAAGTCTCAAGCTTTCTCTTGTTGTGACCCTCAGCTGCTTCTTTTGAGCGTTGTTCTTCCTCCATTTGAGCCAGAGCCTCCTCTTTTGCCTTCTGCTCTTGCCTCCATTTCGCCTCAATCTCCTTTTCATACTCTGTGATTTGAGCTAAAGTCTTATATAGGGCC
>Ath_circ_FC0603	1:11778553|11779629
GTTTGAGTGAGACCTCGCATTTACTTGCCACCATCTTCTGAACTGCCTCATGGATTCTCTGGCACAAGGTTTGAATTCCGTGTTTTTTCCCCAAAGTTCAACAGTTTGATGCGATGCCGCAGATATGGATTAATATAAAGTCAGACCAACCGACAAAGGTATTCTAGATATGAAACTCGTTTGATATAGATATTCTTTCTTTTGTTCCTCTGAATCATTCAGTTGATTTCTATCATTAATTTTGGTATCTAGACAGATGATTTTGTCATTTATTGTCCCAGATGAACAGAAAATCATCCAACGATTGTGACCATATTCTTGCTTTTGTTCCAGAAGAAGATGAAACAAACTTCATGGTTCTCGGTAAGTTGAGTTAGTTTTATAGCTGAATCTTACAAT…
>Ath_circ_FC0604	1:11778553|11780741
GTTTGAGTGAGACCTCGCATTTACTTGCCACCATCTTCTGAACTGCCTCATGGATTCTCTGGCACAAGGTTTGAATTCCGTGTTTTTTCCCCAAAGTTCAACAGTTTGATGCGATGCCGCAGATATGGATTAATATAAAGTCAGACCAACCGACAAAGGTATTCTAGATATGAAACTCGTTTGATATAGATATTCTTTCTTTTGTTCCTCTGAATCATTCAGTTGATTTCTATCATTAATTTTGGTATCTAGACAGATGATTTTGTCATTTATTGTCCCAGATGAACAGAAAATCATCCAACGATTGTGACCATATTCTTGCTTTTGTTCCAGAAGAAGATGAAACAAACTTCATGGTTCTCGGTAAGTTGAGTTAGTTTTATAGCTGAATCTTACAAT…
>Ath_circ_FC0605	1:11800096|11800279
TTGATCCGGGTCAAGATTCCAATTAAGACCCGATAAATCTCCAGCTCCGCCGTCGAAATTGAAAAGAATTCGAACCTTGTTAATAAGGTCCGAACTCTGTCGGATCGGCTCCGTTGACCCGACTTCCACAACTCCGTTCGCCGAAGGAATACACGCAATAGTATGCATCCCAAACACTCCTCC
>Ath_circ_FC0606	1:11923164|11923524
GCAAGAGCTGGAGGTAGACCACCGAGAACATCACCAAGACCACCAGTTTTACTCCATGGACCAACTTCAGCTCCAATAAAAATCACAGACATTCCTTTCTCACACACAATCTTACCAGCAGTCTTAACTTTAGAAGATCTCTTTGAGGATTTAGCAGAAACAGGTTTAGCTTGAGATCTCCTCTGAAGGTTATCCACCATGTTGAATGACCTTAACCCACAATGAGTCAAGGATTGGCCTTTTAAGGTAATCTGAGCGACATCAGAGCATGAAGAAGCACCATGATTGTTGAAAAGTGAAGTTCTTGACACAAAGTTAGAAGAAGCAGTCACAGTTGCCATTATGAACTACCCGTTTACC
>Ath_circ_FC0607	1:11987129|11987671
TAGGCATGGCTAGTGCGCTAGAAACACTATGTGGTCAAGCCTATGGAGCAAAACAATATCATATGCTTGGGATCTACCTCCAAAGATCATGGATCGTCCTCACAGGCTGTACCATTTGCCTTATGCCCATCTACATCTTTGCAGGCCCTATTCTCTTGGCTTTAGGTCAAGAGGAACGCCTTGTTCGTGTGGCTCGGATCATAGCTCTATGGGTCATAGGCATCAACATCTCCTTTGTGCCTTCCTTCACTTGCCAAATGTTCCTCCAAGCTCAGAGTAAGAACAAGATCATCGCCTACGTTGCTGCTGTTTCGTTAGGAGTCCATGTCTTCTTGTCGTGGCTTCTAGTGGTTCATTTTGATTTCGGGATCGCTGGTGCCATGACCTCTTCGCTCGTAG…
>Ath_circ_FC0608	1:12093382|12094009
GAAGACATTACTCGCAAAGACTTTGGCGAGGCTTGTAAATGTTCCTTTTGTCATTGCTGATGCAACTACACTGACTCAGGCTGGTTATGTGGGTGACGATGTTGAATCAATCCTTCATAAGCTACTAACGGTCGCTGAGTTCAACGTGCAAGCAGCACAACAGGGAATAGTCTATATTGATGAAGTTGATAAGATAACTAAGAAGGCTGAGAGTTTAAACATTAGCCGGGATGTTTCTGGGGAAGGTGTTCAACAGGCACTTTTGAAATTACTGGAAGGCACTG
>Ath_circ_FC0609	1:12145683|12145942
AGAGCTATTACAATGTTTATGGAGGGGCAACTGCTCAGCATCCAATGTATGGAAGCGGACCAATGACTGGTGTAGCAGCAGCACCAGCAGCAGGGTTCTACCCATATCTCCAGTTTGCTGAAGGAAATGGACCTGTCACTGGTTATGCTCCCCTCCACTACCCCAACCACATGTTTCACTATTCTGCTCCCGGGGGAAACTACCCGCATCACAATGGTTCACCAGTGTCTCTTGCACCTTCACCAGTCATACCATCAGG
>Ath_circ_FC0610	1:12181592|12182138
AGACTCATTGGATCTTTCTAGAAATAGGTTCTCTGGGGTTGTTCCGAAGAGTTTAGCCAATATGCCTAAACTTTTCCATCTCAATCTCTCCCACAATTTTCTAACTGGTCCACTCCCTGCCATGAAGAACGTTGATGGCCTTGCCACTCTAGATCTTTCATACAACCAATTTCACCTCAAAACGATACCGAAATGGGTGACCTCGTCGCCGTCCATGTACTCGTTGAAGCTGGTAAAATGCGGGATCAATATGAGCTTAGACAATTGGAAGCCAGTGAGACCCAATATTTACTTTTACATCGATCTGTCAGAAAACGAGATCTCAGGGAGTCTAACATGGTTCTTCAACCTAGCGCATAACCTATATGAGTTTCAAGCGTCAGGGAACAAACTTCGATT…
>Ath_circ_FC0611	1:12195267|12195957
TTTGTTGGCTACTGAATGATTTTCTTTGCAGCCAAACAATCCTTCATCTTCAAACCGTTTGTCAATAAGTTCCATTTCAACTGAAGAAAGCTCTTGGAAAGTGTGTGTTTGTATGGCTTGCATTTGTACACTTACGATAACTCGAGGAGGGAGAGATCTCTAAAGGAAAAGGCTATTGGTCCTTGTAACCCACTTGAACTAAGATTCATTCTCGCATCAAGAAAAACAAAAAGAAGCTGATCAGCAGAATTATCAGAGAGGGAATTAGTTATTGTCTGGTTAAACTGAATGACTTACATGGACTTTATCTGGTAATTAGAAATACCTTCCCAAGGGAATAGTCTTGGAGAGAAAAGATCACCAGTTCAAACCTGAACAATGTCTACATCAAATAGACAT…
>Ath_circ_FC0612	1:12195267|12196344
TTTGTTGGCTACTGAATGATTTTCTTTGCAGCCAAACAATCCTTCATCTTCAAACCGTTTGTCAATAAGTTCCATTTCAACTGAAGAAAGCTCTTGGAAAGTGTGTGTTTGTATGGCTTGCATTTGTACACTTACGATAACTCGAGGAGGGAGAGATCTCTAAAGGAAAAGGCTATTGGTCCTTGTAACCCACTTGAACTAAGATTCATTCTCGCATCAAGAAAAACAAAAAGAAGCTGATCAGCAGAATTATCAGAGAGGGAATTAGTTATTGTCTGGTTAAACTGAATGACTTACATGGACTTTATCTGGTAATTAGAAATACCTTCCCAAGGGAATAGTCTTGGAGAGAAAAGATCACCAGTTCAAACCTGAACAATGTCTACATCAAATAGACAT…
>Ath_circ_FC0613	1:12195267|12196367
TTTGTTGGCTACTGAATGATTTTCTTTGCAGCCAAACAATCCTTCATCTTCAAACCGTTTGTCAATAAGTTCCATTTCAACTGAAGAAAGCTCTTGGAAAGTGTGTGTTTGTATGGCTTGCATTTGTACACTTACGATAACTCGAGGAGGGAGAGATCTCTAAAGGAAAAGGCTATTGGTCCTTGTAACCCACTTGAACTAAGATTCATTCTCGCATCAAGAAAAACAAAAAGAAGCTGATCAGCAGAATTATCAGAGAGGGAATTAGTTATTGTCTGGTTAAACTGAATGACTTACATGGACTTTATCTGGTAATTAGAAATACCTTCCCAAGGGAATAGTCTTGGAGAGAAAAGATCACCAGTTCAAACCTGAACAATGTCTACATCAAATAGACAT…
>Ath_circ_FC0614	1:12195267|12196524
TTTGTTGGCTACTGAATGATTTTCTTTGCAGCCAAACAATCCTTCATCTTCAAACCGTTTGTCAATAAGTTCCATTTCAACTGAAGAAAGCTCTTGGAAAGTGTGTGTTTGTATGGCTTGCATTTGTACACTTACGATAACTCGAGGAGGGAGAGATCTCTAAAGGAAAAGGCTATTGGTCCTTGTAACCCACTTGAACTAAGATTCATTCTCGCATCAAGAAAAACAAAAAGAAGCTGATCAGCAGAATTATCAGAGAGGGAATTAGTTATTGTCTGGTTAAACTGAATGACTTACATGGACTTTATCTGGTAATTAGAAATACCTTCCCAAGGGAATAGTCTTGGAGAGAAAAGATCACCAGTTCAAACCTGAACAATGTCTACATCAAATAGACAT…
>Ath_circ_FC0615	1:12195267|12196544
TTTGTTGGCTACTGAATGATTTTCTTTGCAGCCAAACAATCCTTCATCTTCAAACCGTTTGTCAATAAGTTCCATTTCAACTGAAGAAAGCTCTTGGAAAGTGTGTGTTTGTATGGCTTGCATTTGTACACTTACGATAACTCGAGGAGGGAGAGATCTCTAAAGGAAAAGGCTATTGGTCCTTGTAACCCACTTGAACTAAGATTCATTCTCGCATCAAGAAAAACAAAAAGAAGCTGATCAGCAGAATTATCAGAGAGGGAATTAGTTATTGTCTGGTTAAACTGAATGACTTACATGGACTTTATCTGGTAATTAGAAATACCTTCCCAAGGGAATAGTCTTGGAGAGAAAAGATCACCAGTTCAAACCTGAACAATGTCTACATCAAATAGACAT…
>Ath_circ_FC0616	1:12197020|12199163
TTTGTTGGCTACTGAACTGTCTTCAAAACTTCCTTAAAGCTAAATAATCCTTCATCTTGAGGACCTTTGTCAAAAATTCCATTTCAACTGAAGAAAGCTCTTGAAACCAAAGAAACCTTGTTAATAACACGCAGCTTAAACATAGAACGAATAACTTAAATTCAGAAAATCATAAAACCAAAAATGACAAACTTACAAAATACTCCCTGTTGACATTTGGTTGCTTCCTCAGCTCATATTATCTTAACGGTAATATACATTGTTGGAAGCTGCTGGAAATTTCAAGTCAGCTTTATCTTCTCTAGTTCACCTTATCTAGTTCTTATTCAAAGATAAAAAATAAACCCGACAAAAGTTTTTTAAGATATAGAATGGTACGGAAGTAAACTTTTTTGGGAT…
>Ath_circ_FC0617	1:12197020|12199193
TTTGTTGGCTACTGAACTGTCTTCAAAACTTCCTTAAAGCTAAATAATCCTTCATCTTGAGGACCTTTGTCAAAAATTCCATTTCAACTGAAGAAAGCTCTTGAAACCAAAGAAACCTTGTTAATAACACGCAGCTTAAACATAGAACGAATAACTTAAATTCAGAAAATCATAAAACCAAAAATGACAAACTTACAAAATACTCCCTGTTGACATTTGGTTGCTTCCTCAGCTCATATTATCTTAACGGTAATATACATTGTTGGAAGCTGCTGGAAATTTCAAGTCAGCTTTATCTTCTCTAGTTCACCTTATCTAGTTCTTATTCAAAGATAAAAAATAAACCCGACAAAAGTTTTTTAAGATATAGAATGGTACGGAAGTAAACTTTTTTGGGAT…
>Ath_circ_FC0618	1:12207163|12208359
ATGGAAGGCCATCGCCCTATTCTGGTGGTTTTAACCAGCAGGCTTACCAACCTCGAGGACCAGGTGGTCCACCTCAATGGGGTTCGCGTGGTCCTCACGGGCCACATTCAATGCCATACAATTACCACCATGGTGGACCGTACCCGTCTCAAGGCTCACATTTCAGACCTCCCAATTCTGGTGGTTATCCTCCACAACATATGCCTCCTAGAAGTGGATATGGTTCTGGTTGGGAACAAAGACCTCCACATTCTGGTCCATATGATTATTACGGTAGGCAAGGAGGTCAAAACCCAGGCCCTGTGCCTTCTCATGGTGCTTCTTACTCCCAGGCAGGTGCTCAGCAGACTTACGGGCAGATGTATGATCAGCCACACTATGATAATCCTCCTATGCATC…
>Ath_circ_FC0619	1:12349898|12350278
ATCTCGGTGATGCGGCTAAGCTGCCTATCATAGGACATATCGATTTGCTTCTTGAACTCATCTATCTCATTATTAGAGTAACCCTGAAGTAACTCAACCTCCTTTTTCTGGTCCCTTAGCTTGATAGCCTCTTCCTGTAGCTCATGGAACAACTCATCTGAATACGGTTTTCCATTGTTCTGTTTAACAACAGATTCAACAAGTGAGAGAAGCTTCTGAACTTGCTCAGCTTTCTTCACCTTATCAGTAGTCTTGTTATTAAACAACACCAACCGATTGTCACATATCCCAAGAATTTCC
>Ath_circ_FC0620	1:12349898|12350586
ATCTCGGTGATGCGGCTAAGCTGCCTATCATAGGACATATCGATTTGCTTCTTGAACTCATCTATCTCATTATTAGAGTAACCCTGAAGTAACTCAACCTCCTTTTTCTGGTCCCTTAGCTTGATAGCCTCTTCCTGTAGCTCATGGAACAACTCATCTGAATACGGTTTTCCATTGTTCTGTTTAACAACAGATTCAACAAGTGAGAGAAGCTTCTGAACTTGCTCAGCTTTCTTCACCTTATCAGTAGTCTTGTTATTAAACAACACCAACCGATTGTCACATATCCCAAGAATTTCCTTAAGAAACTCAGGGCAATAGTCAGCCAAATACTCCTCCAATGTCTCCTCATTCTCTTCCAACTCATCGCCACCGGTAAAAACAACGATCATATAGTCA…
>Ath_circ_FC0621	1:12356822|12357062
TACCTGATTTTTCAGAGAGCTTGATAGTGAAGAAATTTGTTCTGGTGCACGGTGAAGGATTTGGGGCATGGTGTTGGTACAAAATGGTTGCTTCATTGGAAGAGTCAGGACTGTCTCCTGTTACAGTTGACCTCACTGGGTGTGGATTTAATATGACTGACACAAATACTGTCTCTACCTTGGAGGAATATTCAAAACCGTTGATCGATCTCCTCGAAAATCTCCCCGAAGAAGAGAAGG
>Ath_circ_FC0622	1:12432011|12432472
AG
>Ath_circ_FC0623	1:12459582|12460265
TGATGCACTGCACAGTTTGAGAGCTAATCTAGTTGATCCAAATAATGTCTTGCAAAGCTGGGATCCTACGCTTGTTAATCCGTGTACTTGGTTTCACGTAACGTGTAACAACGAGAACAGTGTTATAAGAGTGGATCTTGGGAATGCAGACTTGTCTGGTCAGTTGGTTCCTCAGCTAGGTCAGCTCAAGAACTTGCAGTACTTGGAGCTTTATAGTAATAACATAACCGGGCCGGTTCCAAGCGATCTTGGGAATCTGACAAACTTAGTGAGCTTGGATCTTTACTTGAACAGCTTCACTGGTCCAATTCCAGATTCTCTAGGAAAGCTATTCAAGCTTCGCTTTCTG
>Ath_circ_FC0624	1:12464631|12465170
AGGAGATCTTCATGAGATTTGAAGAGATCAGTTTCTGTAGAAGCAGGGTCCCAATCAAGTTCATGTTCTTCTGCAATTTCCTTGAGAAGTTTCAGTTTAGTTTCTGGAGAAGGTGCACGTACAGACAGCAACTCCACCAACCTGTAAAATTGAATTGGAAAAATACAAAAACATGAACAAATCTCTTGTTTCTACTAGACTGAACCATGCAATGAATATCAGCGATTCAGTCTTACGATTGACACCAGAATCCGGCTTGAGCTCAGATGCAGCTGCAACAAATTCCTTTCCATACTTAGATACAAACAGTATCTGAACCTGCTGCAGCTCTGTCAAGTCAGAGCACCTCGGCGCAGCAAAACATACACTTGATATCGCTTCTTTTAGATCCAAAGGACA…
>Ath_circ_FC0625	1:12550956|12551419
TTTTGTTGTTCTCTTAATTGAAAAACAAGATCTTGAACTAAAAAATGGAAACTGAAGACGATTTGTGCAACACCAATTGGGGAAGCTCTTCTTCGAAATCGCGAGAGCCGGGTTCATCAGACTGTGGGAATTCGACATTCGCAGGTTTTACGTCCCAGCAGAAGTGGGAAGATGCTTCAATCTTGGATTATGAGATGGGTGTGGAGCCTGGATTGCAAGAGAGCATTCAAGCAAATGTTGATTTCTTACAAGGTGTTAGGGCTCAAGCGTGGGATCCAAGGACGATGTTGAGTAACCTTTCTTTTATGGAGTTTTGTTGTTCTCTTAATTGAAAAACAAGATCTTGAACTAAAAAATGGAAACTGAAGACGATTTGTGCAACACCAATTGGGGAAGCTC…
>Ath_circ_FC0626	1:12586143|12586461
ACTTGTTTGAAGGATCTATCCCTACTACATTGTCTGAACTTGACCGCTTGGAAGTTCTTGATCTGTCAAATAACAACTTCTCCGGCGAAATACCTAATTTCCTGAGCAGATTAATGTCCCTTACACAGCTCATACTCTCCAACAATCAGCTTACCGGAAATATTCCAAGGTTCACCCATAATGTTTCAGTCGATGTCAGAGGAAACCCTGGGGTTAAGTTGAAAACTGAGAACGAAGTCTCTATCCAGAGAAATCCATCAGGGAAAAGCAAACTAGTTATGATTGTAATATTTGTCTCCCTTGGAGTTCTTGCTCTGC
>Ath_circ_FC0627	1:12598847|12600110
TTATGGAGGAACCATGGACGGTAGATTGGAGTCCTACTCCTAACCCCGCTTGGGGTTGACATGGTCTTGTGATGCTAGAAACTCGATTGTTCTCGAACTAGTTAGTAAGATTAAACATTGACATTTGTGGGTTCTTTCTCGATTGTTCTCAGCTCTTCGGTTCTGTTTCTTTTGATTAGTGATTACATGTTAACTCTGCCATTATGTGTATAATGCAATGTTTTCCATGGTAGATCATTTTACCGAGCTTTTCTTCACACAAGTCTATAGTCAAATCAGACCAATTCTGCAAAAAGTTTAACCTCTGTCAAGAAGTGACGGCCCTTGCTTCAGAATTCCATCTAGGAAACTGCGAGGCTTGGCGCGAGACTGTCACCAAACTCAAGGATCCTGAGACAA…
>Ath_circ_FC0628	1:12599081|12600110
TCATTTTACCGAGCTTTTCTTCACACAAGTCTATAGTCAAATCAGACCAATTCTGCAAAAAGTTTAACCTCTGTCAAGAAGTGACGGCCCTTGCTTCAGAATTCCATCTAGGAAACTGCGAGGCTTGGCGCGAGACTGTCACCAAACTCAAGGATCCTGAGACAAAGGTTTGCACCTTCCTCCACTATCACAAACTTTAATTTTGAATTCTCAATTGAGATATTGCCTTGCAGCTGAAACTCCGCATATCTCTCAAGGTATGCAGTCGCTAAACAATTACCAGGAAAAGGTAGCTAACTAAAGAATGCCCGCAAAGCTCAAAGTGCCTCAAACATATTAATGATTTTCTTAGCTACTTCGATAACCCATTTTTGCCATCTCCTGTGGTACTTTTATGGA…
>Ath_circ_FC0629	1:13225989|13226499
AGGACTTGATCATATCAATCTTGGCTCACAGAAGTGCTGAACAGAGGAAAGTCATCAGGCAAGCATACCACGAAACCTACGGCGAAGACCTTCTCAAGACTCTTGACAAGGAGCTCTCTAACGATTTCGAGGGAGCTATCTTGTTGTGGACTCTTGAACCCGGTGAGCGTGATGCTTTATTGGCTAATGAAGCTACAAAAAGATGGACTTCAAGCAACCAAGTTCTTATGGAAGTTGCTTGCACAAGGACATCAACGCAGCTGCTTCACGCTAGGCAAGCTTACCATGCTCGCTACAAGAAGTCTCTTGAAGAGGACGTTGCTCACCACACTACCGGTGACTTCAGAAAGCTTTTGGTTTCTCTTGTTACCTCATACAGGTACGAAGGAGATGAAGTGA…
>Ath_circ_FC0630	1:13534166|13534537
TATATCTGAAGCTTAAAGGGCAGTGACAATGGCTGGCTCGGTTAACGGGAATCATAGTGCTGTAGGACCTGGTATAAATTATGAGACGGTGTCTCAAGTGGATGAGTTCTGTAAAGCACTTAGAGGGAAAAGGCCGATCCATAGTATTTTGATAGCTAACAATGGAATGGCGGCTGTGAAGTTTATACGTAGTGTCAGAACATGGGCTTATGAAACATTTGGTACGGAAAAAGCCATATTGTTGGTGGGGATGGCAACCCCTGAAGACATGCGGATCAATGCGGAGCATATCAGAATCGCTGATCAGTTTGTTGAGGTTCCCGGAGGAACCAACAATAACAATTATGCTAACGTTCAGCTGATTGTGGAGG
>Ath_circ_FC0631	1:13539355|13539625
TGGCGCTCAAGGCGAGTCAATTACTTGAACAGACCAAACTAAGTGAGCTTCGTTCAAACATTGCTAGAAGCCTTTCAGAGTTAGAAATGTTTACAGAGGACGGAGAAAATATGGATACTCCCAAGAGGAAAAGTGCCATTAATGAAAGAATAGAAGATCTTGTAAGCGCATCTTTAGCTGTTGAAGACGCTCTCGTGGGACTATTTGACCATAGCGATCACACACTTCAAAGACGGGTTGTTGAGACTTATATTCGCAGATTATACCAGG
>Ath_circ_FC0632	1:13540890|13541104
AGAGTTGAAGTGAATGCGGAGGATGAAGAAACTACAGTTGAAATGATCTTAGAAGAAGCAGCACGAGAGATACATAGATCTGTTGGAGTGAGAATGCATAGGTTGGGCGTGTGCGAGTGGGAAGTGCGGCTGTGGTTGGTGTCCTCTGGACTGGCATGTGGTGCTTGGAGGGTTGTGGTTGCAAACGTGACAGGCCGTACATGCACTGTCCACG
>Ath_circ_FC0633	1:13697187|13697520
ATATTTCCTGGAACAGAATCATAACAAAAGTCTACATATACGAATAGTTTCAAACAATATTGACTGACACACCAAAAACTCATTCATCATATTATTTCAAAGTCACCACAGAAAAAGACTTTGCATAGAAAGTAATCAAACAATCTAAGGTTTCAATAGAACATAGAACAATCATAACACAAACACATTATATCAATACATGGCCTAACCAAATTGAAACTATCTAATACTGCTACCTCTGACATTCAATAACTAGACATGCAACCTAAACCATTAAAAATCTCAGAACTAATCAACATATCAATAAAAGTATAGTAGTAGAAGATTCGAACC
>Ath_circ_FC0634	1:14158534|14158796
TCTCATCTCACTCACAAGAGAGAGATAGAGAGAGAAAAAGGCTCTGCTTTCTACATTATTTACGATTATACACTTTCCAACATGGCGGCCTCTGTAGATAATCGCCAATACGCTCGTCTCGAGCCAGGTTTGAACGGCGTGGTTCGTTCTTACAAACCTCCCGTTCCAGGCCGGTCCGATTCCCCTAAGGCGCACCAGAACCAAACCACCAACCAAACCGTGTTCTTGAAACCAGCCAAGGTTCATGACGATGACGAAGACG
>Ath_circ_FC0635	1:14158968|14160909
TCCCTTCAACTCCGAGGCGCCTCTTAACCGTTTAATGCACCACGGGTTTATCACCCCTGTCCCGTTGCACTACGTTCGTAACCACGGCCACGTCCCTAAAGCCCAATGGGCCGAATGGACGGTCGAGGTGACCGGATTCGTCAAACGGCCCATGAAATTCACCATGGACCAGCTCGTCTCCGAGTTTGCTTACCGCGAGTTCGCCGCGACGCTAGTCTGCGCGGGGAACCGCCGTAAGGAACAGAACATGGTGAAGAAGTCAAAGGGATTCAACTGGGGATCCGCCGGAGTTTCCACCTCCGTGTGGCGTGGTGTCCCTCTCTGCGACGTACTGCGTCGCTGCGGGATCTTTAGCCGAAAAGGCGGCGCTCTCAACGTCTGCTTCGAAGGGTCGGAGGA…
>Ath_circ_FC0636	1:14159908|14160909
CCATGTCACGAGGAGATTCTTCCCATCAACGCTTTCACAACCCAAAGACCTTATACTTTAAAGGGTTACGCATATTCCGGAGGTGGAAAAAAAGTGACCCGTGTGGAGGTCACGGTAGATGGTGGAGAGACATGGAACGTATGTGCACTTGACCATCAAGAGAAGCCAAACAAGTATGGGAAGTTCTGGTGTTGGTGTTTTTGGTCACTTGAGGTTGAGGTTTTGGACTTGCTTAGTGCCAAAGAGATTGCTGTTCGTGCATGGGACGAGACTCTCAACACGCAGCCCGAGAAAATGATATGGAATCTCATGGGGATGATGAATAACTGCTGGTTTAGAGTGAAGACTAACGTGTGCAAGCCACACAAGGGAGAGATTGGGATTGTGTTCGAGCATCCA…
>Ath_circ_FC0637	1:14160332|14160909
GCTGGTTTAGAGTGAAGACTAACGTGTGCAAGCCACACAAGGGAGAGATTGGGATTGTGTTCGAGCATCCAACGCTTCCTGGTAATGAATCTGGTGGATGGATGGCGAAGGAACGTCACCTCGAAAAATCGGCTGACGCGCCTCCTAGTCTAAAGAAGTCTGTCTCGACGCCGTTTATGAACACAACTGCGAAGATGTACTCGATGTCCGAGGTCAAGAAGCATAATTCGGCTGACTCTTGCTGGATCATTGTCCATGGACATATCTATGATTGTACACGATTCCTTATGGATCACCCGGGTGGTTCGGATTCAATCTTGATCAATGCTGGTACGGATTGTACGGAGGAGTTTGAAGCCATTCACTCGGATAAAGCCAAGAAGATGCTTGAGGATTACC…
>Ath_circ_FC0638	1:14160352|14160909
AACGTGTGCAAGCCACACAAGGGAGAGATTGGGATTGTGTTCGAGCATCCAACGCTTCCTGGTAATGAATCTGGTGGATGGATGGCGAAGGAACGTCACCTCGAAAAATCGGCTGACGCGCCTCCTAGTCTAAAGAAGTCTGTCTCGACGCCGTTTATGAACACAACTGCGAAGATGTACTCGATGTCCGAGGTCAAGAAGCATAATTCGGCTGACTCTTGCTGGATCATTGTCCATGGACATATCTATGATTGTACACGATTCCTTATGGATCACCCGGGTGGTTCGGATTCAATCTTGATCAATGCTGGTACGGATTGTACGGAGGAGTTTGAAGCCATTCACTCGGATAAAGCCAAGAAGATGCTTGAGGATTACCGTATCGGTGAGCTCATCACC…
>Ath_circ_FC0639	1:14160447|14160909
TCACCTCGAAAAATCGGCTGACGCGCCTCCTAGTCTAAAGAAGTCTGTCTCGACGCCGTTTATGAACACAACTGCGAAGATGTACTCGATGTCCGAGGTCAAGAAGCATAATTCGGCTGACTCTTGCTGGATCATTGTCCATGGACATATCTATGATTGTACACGATTCCTTATGGATCACCCGGGTGGTTCGGATTCAATCTTGATCAATGCTGGTACGGATTGTACGGAGGAGTTTGAAGCCATTCACTCGGATAAAGCCAAGAAGATGCTTGAGGATTACCGTATCGGTGAGCTCATCACCACTGGTTATTCCTCTGACTCTTCCTCGCCTAACAACTCGGTTCACGGTTCATCCGCCGTGTTCTCGCTGTTGGCTCCCATTGGAGAGGCGACTCC…
>Ath_circ_FC0640	1:14160515|14160909
CAACTGCGAAGATGTACTCGATGTCCGAGGTCAAGAAGCATAATTCGGCTGACTCTTGCTGGATCATTGTCCATGGACATATCTATGATTGTACACGATTCCTTATGGATCACCCGGGTGGTTCGGATTCAATCTTGATCAATGCTGGTACGGATTGTACGGAGGAGTTTGAAGCCATTCACTCGGATAAAGCCAAGAAGATGCTTGAGGATTACCGTATCGGTGAGCTCATCACCACTGGTTATTCCTCTGACTCTTCCTCGCCTAACAACTCGGTTCACGGTTCATCCGCCGTGTTCTCGCTGTTGGCTCCCATTGGAGAGGCGACTCCGGTTAGGAACCTCGCTTTGGTTAATCCCCGGGCTAAAGTCCCGGTTCAACTCGTCGAAAAGAC
>Ath_circ_FC0641	1:14160533|14160909
CGATGTCCGAGGTCAAGAAGCATAATTCGGCTGACTCTTGCTGGATCATTGTCCATGGACATATCTATGATTGTACACGATTCCTTATGGATCACCCGGGTGGTTCGGATTCAATCTTGATCAATGCTGGTACGGATTGTACGGAGGAGTTTGAAGCCATTCACTCGGATAAAGCCAAGAAGATGCTTGAGGATTACCGTATCGGTGAGCTCATCACCACTGGTTATTCCTCTGACTCTTCCTCGCCTAACAACTCGGTTCACGGTTCATCCGCCGTGTTCTCGCTGTTGGCTCCCATTGGAGAGGCGACTCCGGTTAGGAACCTCGCTTTGGTTAATCCCCGGGCTAAAGTCCCGGTTCAACTCGTCGAAAAGAC
>Ath_circ_FC0642	1:14160594|14160909
TATCTATGATTGTACACGATTCCTTATGGATCACCCGGGTGGTTCGGATTCAATCTTGATCAATGCTGGTACGGATTGTACGGAGGAGTTTGAAGCCATTCACTCGGATAAAGCCAAGAAGATGCTTGAGGATTACCGTATCGGTGAGCTCATCACCACTGGTTATTCCTCTGACTCTTCCTCGCCTAACAACTCGGTTCACGGTTCATCCGCCGTGTTCTCGCTGTTGGCTCCCATTGGAGAGGCGACTCCGGTTAGGAACCTCGCTTTGGTTAATCCCCGGGCTAAAGTCCCGGTTCAACTCGTCGAAAAGAC
>Ath_circ_FC0643	1:14160610|14160909
CGATTCCTTATGGATCACCCGGGTGGTTCGGATTCAATCTTGATCAATGCTGGTACGGATTGTACGGAGGAGTTTGAAGCCATTCACTCGGATAAAGCCAAGAAGATGCTTGAGGATTACCGTATCGGTGAGCTCATCACCACTGGTTATTCCTCTGACTCTTCCTCGCCTAACAACTCGGTTCACGGTTCATCCGCCGTGTTCTCGCTGTTGGCTCCCATTGGAGAGGCGACTCCGGTTAGGAACCTCGCTTTGGTTAATCCCCGGGCTAAAGTCCCGGTTCAACTCGTCGAAAAGAC
>Ath_circ_FC0644	1:15604813|15605159
TGATGGCACGTGCTTGGTTCAAGGACCAATCAACCTGAATAGTGGGACCGCCAGGAATAGGACCAGAAGCAGGGGTAGACGAGCCACTGTAGCGAAGAACCCCGGTGGTGGTTATGATTTTATCCGTGAATCGAGACGAAACAACCACGTAGTAGTCACGAGGAGATTGGTCAGCAGTAATTAGAACGGAGTAAGACTGGCCAACGTGAACGTCAAGAGAGGAAAACATGGTTTGAAGTGTGTGCGTCCCTTCGACTTCCACAAGCTTCATTCTGTGGTTTTGGATTCGGAAGTTCAGAGAATCTTGTAATCCAACGTTTGATATCCTCAATCGGTATGTTTTTCC
>Ath_circ_FC0645	1:16127918|16128844
CTGTGACAACATCAACTCCTGTTAGAGGAGAGACAGTGGCGAAACTGAAAGTTGCGATTAACGGTTTTGGAAGGATTGGTAGGAACTTTCTTAGGTGTTGGCATGGTCGTAAAGACTCTCCTCTCGAAGTTGTTGTACTTAACGACAGTGGTGGTGTCAAGAATGCATCCCACTTGCTTAAGTATGACTCCATGCTTGGAACCTTCAAGGCTGAAGTGAAAATTGTGGACAATGAAACTATTAGTGTTGATGGTAAGCTCATCAAAGTTGTCTCCAACAGAGACCCTCTTAAGCTTCCATGGGCTGAGCTCGGCATTGACATTGTTATCGAGGGAACAGGAGTGTTTGTTGATGGGCCAGGAGCAGGGAAGCATATCCAAGCCGGAGCCTCGAAAGTTA…
>Ath_circ_FC0646	1:16128152|16128572
CATCCCACTTGCTTAAGTATGACTCCATGCTTGGAACCTTCAAGGCTGAAGTGAAAATTGTGGACAATGAAACTATTAGTGTTGATGGTAAGCTCATCAAAGTTGTCTCCAACAGAGACCCTCTTAAGCTTCCATGGGCTGAGCTCGGCATTGACATTGTTATCGAGGGAACAGGAGTGTTTGTTGATGGGCCAGGAGCAGGGAAGCATATCCAAGCCGGAGCCTCGAAAGTTATCATCACTGCACCAGCCAAAGGTGCTGATATCCCTACCTATGTTATGGGAGTCAATGAGCAAGACTATGGTCACGATGTCGCTAACATTATTAGG
>Ath_circ_FC0647	1:16128499|16129047
TGCTGATATCCCTACCTATGTTATGGGAGTCAATGAGCAAGACTATGGTCACGATGTCGCTAACATTATTAGGAATGCATCTTGCACCACCAACTGTTTGGCACCTTTTGCTAAAGTCTTGGATGAAGAATTTGGAATTGTCAAGGGGACAATGACAACCACACACTCCTACACCGGAGACCAAGGGCTTCTAGATGCATCACACAGGGACCTAAGGCGTGCAAGAGCCGCAGCACTGAACATAGTGCCTACCAGCACAGGAGCAGCCAAGGCGGTGTCATTAGTG
>Ath_circ_FC0648	1:16129007|16129301
GCCTACCAGCACAGGAGCAGCCAAGGCGGTGTCATTAGTGTTGCCGCAGCTGAAGGGTAAACTTAACGGCATTGCACTCCGTGTGCCAACACCAAACGTCTCAGTGGTTGACCTTGTTATAAACGTTGAGAAGAAAGGTTTGACAGCAGAGGATGTGAACGAGGCCTTTAGAAAAGCCGCTAATGGACCGATGAAAGGCATTTTAGACGTTTGCGATGCGCCTCTTGTCTCTGTTGACTTCAGGTGCTCTGATGTCTCTACCACCATTGACTCGTCCCTCACTATGGTTATGGG
>Ath_circ_FC0649	1:16136303|16137230
CTCCTGCTTCGACATCATGGTAGTATTATTGCCATTACCCTTTTGCAAACAGTAACGTAGAGACTGGTTTTCAGCAACGAAGCACTCAAGCATACGTCCTAGTCTCAAGCATTCTCTTTCGAGATACTTACTCTTCTTCTCTAAATCTTGTACATATTCCTTCTTCCTCTCTCTCGATCTAACCGCCGCATCTCTATTTCTTACTCTCCTTCTTCGTTTTTTAGCCACAGCATCATCGTCTCCTTCTTCGTCATCATCATCATGAATCTCGCTACCAGAATCATTAGACTTCTTCTCAACAACCAAATCCGAATTCTCCTTCCCGGAATCATCAGCGGCGGCGGGAGAATCGACGGTTAGAACTTTATCAGCCGCCAAATCAACGGAGCCAGAATCGCT…
>Ath_circ_FC0650	1:16267608|16267770
TCAGGAGAAGGTTCTACAAGAACTGGGCTAAGTCTAAGAAGAAGGCTTTCACTGGGTACGCTAAGCAGTATGACAGTGAGGATGGCAAGAAGGGTATTCAGGCTCAGCTTGAGAAGATGAAGAAGTACGCTACTGTCATCCGTGTTTTGGCTCACACTCAGG
>Ath_circ_FC0651	1:16268038|16268227
GTTATGAAGGTGTTGTTACTCGTTGGGGTGTTACCCGTCTTCCTCGTAAGACTCACAGAGGTCTGCGTAAGGTTGCTTGTATTGGTGCGTGGCATCCTGCTAGAGTGTCCTACACTGTTGCTAGGGCTGGTCAGAACGGTTACCATCACCGTACTGAGCTTAACAAGAAGATTTACAGGTTGGGTAAGG
>Ath_circ_FC0652	1:16428627|16428867
TGGAGGCGCTTTGCCATGGCCAGAAAAGGCTGCACATCGCCTCGAGTTCCAACCACAAGTATAGCAATTTTTAACCTTGGAATGGATCTAAAGGACTCAGTTAAGGACTTTTCATATGTGATTGTGGACTGCCCTTTCGTTGGCTCAAACTCCCATAACTCCGACACCGGAGTACCGTTATCTATAACTTCCACTGTCCCGTCATTTTGTATTCTGACTAGCTCAACAATGAGTTTTTGC
>Ath_circ_FC0653	1:16619331|16620232
GGCAACCGCCGAAGTCCTTCCGCGGCTGTTTAAGATTAAGTATGAGAGTGGGACGTTAGAAGAACTGTTATATGTAGATATGCCAAGGGAGTCCCAGAATTCATCTGGCCAAATTGTCCTGGAGTATGCAAAAGCAACACAAGAGAGTGTCTTTGAGCATCTTCGGGTTGTTCGTGATGGCCAACTTCGAATAGTCTTCTCGCCAGATCTTAAGGTATTCTCCTGGGAATTTTGTGCTCGGCGGCATGAAGAGCTTATTCCACGAAGACTTTTGATACCGCAGGTTAGTCAGCTTGGATCGGCAGCTCAGAAATATCAACAAGCTGCTCAAAATGCAACAACAGATTCTGCTCTTCCGGAGCTACAAAATAATTGCAATATGTTTGTTGCATCTGCTAG…
>Ath_circ_FC0654	1:16709057|16709228
TCAAATTCAAAATTAAAGCTAGACCCAATTCAATTATGGTTATAAACAACAGAAATCTACAACCTTTACTAAAAAAATATCAATGAGGATTAAAACGAATTAACCCTAAAATTTGGCTTACCTCGGAGACTAGAGTATTGTAAAGTTCGATCTTTTTGCATTTTCAAGACC
>Ath_circ_FC0655	1:16797273|16797830
AGTTTTCTCTGTCCTTTTCACCACCATAGACAATTTTGTCAGAAACTTCCTTCTCGTCTAACAACTTAGACAAGCGATCAAAGTGATTCGAGTTTACGATACGTGACATATCTTTCGACTCTATAGGGTTCTTCCCATAAAATTTCTCCAATTCAAGCTTCATGGCATCAATCAATTTAGGAGCATATTCTTTTGTCGTCAAGATATAGTCCGGCGAAACGCACGCCTGTCCGTTGTTACAACCCCATTTGCCTACGATTATCCGCCTGACGGTAACCTTCAAATCGGTATCCGAGTCTACAACGACAGGAGATTTTCCTCCAAGCTCTAGAACAACCGGTGTGAGATGCTTCGCAGCTGCCGCCATTATGACACGTCCGATTTTTGAACTACC
>Ath_circ_FC0656	1:16797518|16798439
AATTTAGGAGCATATTCTTTTGTCGTCAAGATATAGTCCGGCGAAACGCACGCCTGTCCGTTGTTACAACCCCATTTGCCTACGATTATCCGCCTGACGGTAACCTTCAAATCGGTATCCGAGTCTACAACGACAGGAGATTTTCCTCCAAGCTCTAGAACAACCGGTGTGAGATGCTTCGCAGCTGCCGCCATTATGACACGTCCGATTTTTGAACTACCTGTGTAGAATATCTTGTCCCACTTCTGCTCTAGCAGAGCACTTGTTTCGGTAACAGCTCCTTCGACAACTCGCACCGCAGAAGGATCAAGATACTGTTCCAGTAACTTAGTGAGCAGAGCTGACGAAGCTGGAGCCAATTCTGATGGCTTTAAAACAACAGCATTCCCAGCAGAAATT…
>Ath_circ_FC0657	1:16797904|16798293
TGTGTAGAATATCTTGTCCCACTTCTGCTCTAGCAGAGCACTTGTTTCGGTAACAGCTCCTTCGACAACTCGCACCGCAGAAGGATCAAGATACTGTTCCAGTAACTTAGTGAGCAGAGCTGACGAAGCTGGAGCCAATTCTGATGGCTTTAAAACAACAGCATTCCCAGCAGAAATTGCACCAATAACAGGATCAATAGACAACACAAAAGGATAGTTCCAAGCCGAGATCACTAGCACAACACCAAGAGGCTCAGACACAATCTCCGCGGATGCAGGAAACGTTGTTAGAGAAGTCTTTGCC
>Ath_circ_FC0658	1:16849282|16849891
TTGGGACACTCCAGCCTTTTGCAAAAGTGGATGTATGAGTGAATGGGGCATGAGCAAGATCCAAGAGATTATCTAGAAGTAAACCGTGTTCCACCGGGAGGTCCATTACAAGCTCAGCATGAATTAAAAACCCTGATGGAGGCTGTAAAGAAGGAAGTATAGGTGCAGGTGGCTCATCACCGGGCCAAATCCAGATCATACCTTCTTGTTCAAGACAAGGTAATGATTTGATCTTCACCTTCAGTAACTTTGTAGACGGCATCTTCTTACATTCTCCATCGGTTGAGTATTCCCATCCATGGTACGGACATTGAATACGTCCCTCGTTCACTGTGCCAAGATCAAGAGGACATGCTCTATGCGCACATGTATTCCGTACACATCCTGGTTTCCCGTCTT…
>Ath_circ_FC0659	1:16850456|16850700
TAGCATCAAAACACTAAACATAAACCATTAATGGTTGTCAAATGTCAATACTATAAAGAGTGCTACAAAAACAACATTTGAAGAACTTGAGCTACTAGAGTCATAGCTATACGTCTACTATATATACCCTAGAACTAAATGTAGCATATTATAGCTATGTCCTTAACTACAACTCGATAAAACACAACTTTACCAACTAACTAGACATAAACAAGTTCAAAAGAGATCAATGTAGAAACAAACC
>Ath_circ_FC0660	1:16872087|16872405
TCTGGTGGGATTGGTTTCACAAAGGCGAATGAGCTATTCGTTGGTCGTGTTGCTATGATCGGTTTCGCTGCATCGTTGCTTGGTGAGGCGTTGACGGGAAAAGGGATATTAGCTCAGCTGAATCTGGAGACAGGGATACCGATTTACGAAGCAGAGCCATTGCTTCTCTTCTTCATCTTGTTCACTCTGTTGGGAGCCATTGGAGCTCTCGGAGACAGAGGAAAATTCGTCGACGATCC
>Ath_circ_FC0661	1:17124711|17127488
AAAGCTGGTCAAGCCTGACAAATCTTCGGCGACGTATACTTCTTTTATAGGATGCTCAGATCGACGAATAGAGCTTGACGAGAAGATAAATGTTGGTAGCATCGAATACAAATCGATGTTGTCAATAATGGCTTCTAAGATCTCTTATGAGAGCAAACCTTACATCACTTCCGTCGTCAAAAACACTTGGAAGGTGGACTTGGTGGGTAACTACGACTTTTACAACGGTTTCCAAGAAAGTAAATTGACGCAAGCCTTCGTGTTCAAGACTTCGAGCACCAATCCAGACCTCATCGTCGTTAGCTTCAGAGGAACCGAACCTTTCGAGGCTGCCGATTGGTGCACTGATCTCGACCTCTCTTGGTACGAGATGAAGAACGTTGGCAAAGTCCACGCCGG…
>Ath_circ_FC0662	1:17126776|17127488
TTTCCAAGAAAGTAAATTGACGCAAGCCTTCGTGTTCAAGACTTCGAGCACCAATCCAGACCTCATCGTCGTTAGCTTCAGAGGAACCGAACCTTTCGAGGCTGCCGATTGGTGCACTGATCTCGACCTCTCTTGGTACGAGATGAAGAACGTTGGCAAAGTCCACGCCGGGTTCTCAAGAGCTTTAGGTCTCCAAAAAGATGGATGGCCCAAGGAAAATATTAGTCTACTACACCAATATGCTTACTACACCATCAGACAGATGCTTAGAGACAAGCTTGGCAGAAACAAGAACCTTAAATATATTCTAACAGGTCACAGCCTTGGCGGAGCACTAGCTGCTCTTTTCCCGGCGATTCTGGCCATTCACGGTGAGGATGAGCTGCTAGATAAGCTAGA…
>Ath_circ_FC0663	1:17131079|17131660
TCTAGCTTTCTTATTGCTGCCTCGGCCTTAGCTTTCTGCAAATTTTCCCAAGATATAATTCTGGCTTCCTCTGTCGCACATGTCAAATCTTCATGGTTAGTAGCTTTTCCATGTACGTGATCTCGCATTTTTGAGCCATTTCCATGGTATAGACCTCTGTGCTTCTTTGACCAGCGAGTTACGGTTACCTTCTCATCAACCTGTAAGTCCTTGACTTCTGCTCGGTTGGAATGAGCATTCAGTAGTTCCGAAATAGGTAGTGGTGATGGAGAGGAGGGAGAGAACGAACACTGTCTCTCAGGGGAAAACCGGATGCTTCCCTCGGGACTCATCTGGGTTGCCATATCCCTTCTTGAGACAGCTTGAGCATCGGTAGCAGCATCCTTCATACTTTCATGG…
>Ath_circ_FC0664	1:17179609|17180439
TTAGCTGGAGATTACGGGTTTGACCCACTCGGGTTAGGAGAGGATCCGGAAAGCTTGAAGTGGTATGTTCAAGCAGAGCTTGTTCACTCTCGTTTCGCTATGCTCGGTGTTGCAGGAATACTCTTCACTGATGTCCTTCGGACCACAGGGATTCGTAATTTACCGGTTTGGTATGAAGCTGGAGCTGTGAAATTTGATTTTGCTAGTACAAAAACTCTCATAGTTGTACAGTTTCTACTTATGGGGTTTGCTGAGACTAAAAGGTATATGGATTTTGTCTCTCCGGGATCACAAGCCAAAGAAGGATCGTTTTTCTTTGGACTTGAAGCAGCACTCGAGGGGCTCGAGCCTGGATATCCCGGAGGACCGCTTTTAAACCCATTAGGCCTTGCTAAGGAT…
>Ath_circ_FC0665	1:17237173|17237491
ATAATGTCTAGTGACGATGATGTTCTTGTCTTCATAGTTACACTCGGATTAAAGACACCAGTGGTCGTGAAGCTGCTTTGGCAACTTAGGCTGATGAGGTTGTTCCTCTTCTGCTTCTGTCTCTCGCGGGCTTTGTGGTTCTGGAACCAATAGAACACATTTTTCCCTTCGATTTTCCCGTACTTACCGAGTTGCAATGTGATATGCTCAATCTGTTGAGCATTAGGAGTACGCATTCCACCTTTGTACAACATCTCAAGTATCCCTATCTGTTCTTGAGTCGGGTTCCACCTTGTCCCTCCCGGGTGCGTCTCCAAC
>Ath_circ_FC0666	1:17283321|17283771
AATAAACAGGTTCCTTGATCAAGGTCACAAACCGGGTACTCGTGAGGGCAGCAACTATAGTTGTCATCACAGCAAGTGGCTGCTTCTAGTGGGCAACATCCCCAAGCAAAGCAATACTTGCCATACTCAAACAGACAACAACAAGTGTTGCTCTCAGGACAAGTGTAGTAACTGTCACATTGGGTTGGAGGCTTGATGGGAGATGGAGGTGAAGGTCCCGGGTTTGGCGGGTTTTCGCCATTCTTTATCGGGTATGAAGGTTCAATCGCGATTCCACATTTTCCTGATGAAGACGCAATGTTACGCGCCATCCTTAGGTATCCACTCTCTCCCCAGCTTTTACCCCATGAGTTTCTCACAATCCAGTAATCTTTGCCGTTCTCAGTTCCGTATCCAACC…
>Ath_circ_FC0667	1:17284118|17284593
GAATCATAGAGCTGGAACGCACGACCACCAGCCTCAATGGCAATGCTAATGGGTTGATGAGCAACTGCTTTCTTCAACGATTCCTCGCTGTAAGTTGGAACATCCTCATATGAATCGATAGTGACAACTTTAGCGTTTTTCCTGATCTGGTCACAAGTTCCATCAACACCCTTGTAAGGATAATCTTTGTCTGTATCGATTCCACCATTCTTGATAATGAACTCAAAAGCATAGTCCATAAGACCTCCGTTACAACCTTCGTTGTATGAAGTGTCACAATCGACCAACTCTTGTTCAGACAAGGTTATTAGGTCTCCGGTTACGATCTGGTTTATTCCCTCCACTGCTCCAATGGTTGAAAACGCCCAACAACTCCC
>Ath_circ_FC0668	1:17284422|17285170
ATTCTTGATAATGAACTCAAAAGCATAGTCCATAAGACCTCCGTTACAACCTTCGTTGTATGAAGTGTCACAATCGACCAACTCTTGTTCAGACAAGGTTATTAGGTCTCCGGTTACGATCTGGTTTATTCCCTCCACTGCTCCAATGGTTGAAAACGCCCAACAACTCCCGCAACCACCCTGATCTTTGACCTCAGCCACGGCTCC
>Ath_circ_FC0669	1:17298303|17298605
GATTCAAGCATCCTCTTACTAATCTCTTTAGAATAAAGCTCAAGAATCTTAATCCCATCATCATCACTCGACACAGCATTCGAAGCAACACCATAAGCCTCTTCTTCGATAAGTTTCGCGACGGTGGTTGCATCGTCAGATTTAAGAGTACCGTATCTCTTAGAGAGGATTGATTCGGTGGATAAGGTCTCGATCAGGCGATTCAGAACGGCGTCGCGAGTTTTCTGAGTCGGTGGCCAGATTCGGAGAGAGATTCCTCCTGGTTTCTTCTCTGATTCGGCTTCTTTCGTCAGATCTGTGTC
>Ath_circ_FC0670	1:17331377|17331722
TATAATGGGGAGAAAGGCTGGAAATTTGTACATAAACCCGAAAAAGCTCGGGAATTTGGCGAAACCGTGTATGAAGGAAATGGTATCGTTCTTGAACTGTATGGCTCTTAACAATATCAAAGATGATAAATGTGAGAAACAGAAGCAACTCCTGAGTGTTTGTATGCAAGGCCAGGCGGATCATAAGAACAAGTCTTGGGGTAACATTAACTACCATTTGCAGAGGCTAACCCGTGGAAGAAAG
>Ath_circ_FC0671	1:17336104|17337027
TCATCGGAGAAGACAATGGTGATGGAAGTTACAGAGACTGAGCGATGGTGCGTTGTAACTGGTGGTAGAGGATTCGCTGCAAGACATCTTGTAGAAATGCTCGTACGTTACCAAATGTTCCACGTTCGTATCGCCGATTTAGCTCCTGCGATAGTGCTCAATCCTCACGAGGAAACTGGAATTCTCGGTGAAGCAATTAGATCCGGTAGAGTTCAATACGTCTCCGCTGATCTTCGGAACAAAACTCAAGTTGTCAAAGGTTTTCAAGGAGCAGAAGTGGTGTTTCATATGGCAGCTCCAGATTCATCGATTAACAATCACCAGCTTCAGTACTCAGTTAATGTTCAAGGGACAACAAATGTAATTGATGCTTGTATTGAGGTTGGAGTAAAGAGGCTA…
>Ath_circ_FC0672	1:17395667|17396319
TGATATTGTCTTTTGGTCAGATTGACCTTTATTATGTGCTAAGACAAAATAACGCAATAACAACATAACAAGCTTCGCACGTAATTCTAGATCTTCTCTTTTTGTTTTAGGCCCTTTGCTCCACGTAAGATCCCGAGAGTCCTGAGGTTCCAAGAACAGTAACCTTTCCCCATTCAGAACCAAGCCCGCTGCATCTCATCTTCAAGTGGATCATCTTAGTCCCCAACTCCATCTCAACCTTCTTCTTCAAGTAGACTTCTTCAGGTTCAAAGGAGTCTAGATACTCAGCATACCTCTGATAAGCAGTACGCAGCGCATCGGTTATATCATTTGGTAAAGGCTTCACACCC
>Ath_circ_FC0673	1:17395667|17396919
TGATATTGTCTTTTGGTCAGATTGACCTTTATTATGTGCTAAGACAAAATAACGCAATAACAACATAACAAGCTTCGCACGTAATTCTAGATCTTCTCTTTTTGTTTTAGGCCCTTTGCTCCACGTAAGATCCCGAGAGTCCTGAGGTTCCAAGAACAGTAACCTTTCCCCATTCAGAACCAAGCCCGCTGCATCTCATCTTCAAGTGGATCATCTTAGTCCCCAACTCCATCTCAACCTTCTTCTTCAAGTAGACTTCTTCAGGTTCAAAGGAGTCTAGATACTCAGCATACCTCTGATAAGCAGTACGCAGCGCATCGGTTATATCATTTGGTAAAGGCTTCACACCCTCCCCACTCATTCCAATGCTATCATCGATTTCCATCTTAATCGAAGTGA…
>Ath_circ_FC0674	1:17396396|17396707
TCCCCACTCATTCCAATGCTATCATCGATTTCCATCTTAATCGAAGTGAGAATCCCACCAAATTCCTCTACAGCTTCAGCTGCTCGGAACACATTTTTCAAAGCCTCTTGCCCTGCCTTGTCATCTGTGTTTTTCGATATCGCGGTTTTAGCATCTTTAACAACAGCAGAAGGAAGCTCAGCCCAATCTGCAGCCATCAAGTCTTTGAATGCATTCAGAACATCAGAGTCTTCCATTTCAGGCATGTGAGAAACATCTTCGCTAAATCTCCGGACCTGTCCCATTCCCATTGCACGAGGATACTGCAAATC
>Ath_circ_FC0675	1:17425382|17426517
TGTGTTCTTTATGTTTAATACAGAGAGAGATTGTTTCGGTGAAGGTGATTCGTAATAAGAACAATGGTTTATCAGAAGGATATGGATTTGTGGAGTTTGAGTCCCATGATGTAGCTGATAAGGTTTTGCGGGAGTTTAACGGGACGACTATGCCAAATACTGACCAACCTTTTCGTTTGAACTGGGCTAGTTTTAGCACCGGTGAGAAGCGGTTAGAGAACAATGGACCTGATCTCTCTATTTTCGTGGGGGATTTGTCACCAGATGTTTCGGATAATTTGTTGCACGAGACCTTCTCTGAGAAGTATCCGTCGGTTAAAGCTGCGAAAGTTGTCCTTGATGCTAATACTGGTAGGTCAAAGGGGTATGGGTTTGTGAGGTTTGGTGATGAGAATGAAA…
>Ath_circ_FC0676	1:17425406|17426517
GAGAGATTGTTTCGGTGAAGGTGATTCGTAATAAGAACAATGGTTTATCAGAAGGATATGGATTTGTGGAGTTTGAGTCCCATGATGTAGCTGATAAGGTTTTGCGGGAGTTTAACGGGACGACTATGCCAAATACTGACCAACCTTTTCGTTTGAACTGGGCTAGTTTTAGCACCGGTGAGAAGCGGTTAGAGAACAATGGACCTGATCTCTCTATTTTCGTGGGGGATTTGTCACCAGATGTTTCGGATAATTTGTTGCACGAGACCTTCTCTGAGAAGTATCCGTCGGTTAAAGCTGCGAAAGTTGTCCTTGATGCTAATACTGGTAGGTCAAAGGGGTATGGGTTTGTGAGGTTTGGTGATGAGAATGAAAGGACCAAAGCAATGACTGAGATGA…
>Ath_circ_FC0677	1:17481590|17483193
TGCTAATATTGGTGGTTATCGGTGTGAACATCATGGTGCACATCTGCAATGCCACCTGTGTCAAGGAATGATGCCCTTTAGAGCCAATCTCCAAGTGCCGTTACACTGCAAGGGATGCGATAGGCCGTTTTGCGGTGCTTACTGGAGTTCCGAGAATGTTACACAAGGTGTATCTGGTCCAGTCTGCGTTCGCGAAACTTTTAGACCTGTCTCGGAACGCACAATTACAAGGATTCCATTCATAACCCATGAAATGAATCGCCATGAACAAGATGTAACGCAAAGATGCATTGCCCATATGGAGAAAACTGTGCCGGATGTTGTAGCAGAGTGGCTCAGGCTTTTCAACAATAGAGAAATAGGCCGCTCGAGAATGCCTCTGAATCATGCTGAGACGAT…
>Ath_circ_FC0678	1:17537722|17538414
TGAATTTCCAAAACCAAGTTGTGACCTCTGAAGGCAAAAGCTATAATGCCAAGAGCATTCAAAACAGCGAAGAGTGAACCAGAAGTCGAAGGCATAGAAAGAGGCTCGTATGAGATAGTGGCTGGTCTTGGTTGGCTCACAGAGAGAACCCAAACCATTGTGGAGTAAGTTATTGCAGTCACTGCTCCTATTAAGGAGAGTCCCGCAATAGAATTGAGGTTTGGTAGCTGAGACAGAACGATGCAGAGAGATGTAAACACCAAATACCATTCAACTGTTGTTAACGGATTCGAGGTGCATAATGGACCGCAAACTATCTGGAAGAAGAGTTTCATTGTCTCTCCACCGATCAGAATCAGCGCTGTCGCGGTTCCTGCTGATAAGTAAACCGTAGGAAAC…
>Ath_circ_FC0679	1:17717760|17718011
AACCTCAGGATGAGTGTAAACAACACCAGGAACCTTGTCATAATCAACATGACCGTGTTTGCCTGCTATGAACTCCACACAAGCAACACCGTCTTCTTCGGCTTTGTGAGCAAGCATTGGTCCTGGAATCACATCTCCAATAGCATACACGCCTGGGACATTACTCAAGAATCTATCATTCACCAGAATCCTCCCGGCTTTGTCAGTTTCCACTCCGATTTTCTCCAGATCAAGTCCAGAAGTGAACGGTG
>Ath_circ_FC0680	1:17717794|17717951
TTGTCATAATCAACATGACCGTGTTTGCCTGCTATGAACTCCACACAAGCAACACCGTCTTCTTCGGCTTTGTGAGCAAGCATTGGTCCTGGAATCACATCTCCAATAGCATACACGCCTGGGACATTACTCAAGAATCTATCATTCACCAGAATCC
>Ath_circ_FC0681	1:17724248|17724858
AACTGGAAACGAGCTTGCTAGGGAGATAGGTGGATATGAGAATGTTACAGTTTTAAGGAATATCAGAGTTGTTGATGAATTAGCGGCAGAGCATGTGAAGCAGCTTCCTCGAGGAACTGTAGCTGGAGACTGTCTTGATGCTTTAATTGTTGGGATGGATATGCTTATAAAGATGTATGGTAATGCACACAAGGGGAAAAAACGGATGTGTCTCATCACGAACGCAGCTTGTCCTACCAAAGATCCATTTGAAGGGACGAAAGATGATCAAGTCAGCACTATTGCTATGAAAATGGCTGCGGAGGGAATTAAGATGGAGAGCATTGTTATGAGGTCTAATTTAAGTGGTGATGCTCATGAGAGAGTAATAGAGGAGAATGATCATCTGTTGACTTTATT…
>Ath_circ_FC0682	1:17732868|17733424
TTTAAAGCATTCTGCCCATACAAGTTAATGGCTTGATCGATAGCTGAGTAAACATCAAAGGCCTGCTTGCTGTTGGGAATGCATTTGACAACACGGAATTGTTCCTTCGGGTCATGTGGCTTTGCTTTCAGATAGAGAATAAGCCGCGAAGGTGGAGAGTTAGGTGGGTCTTTTTTCCCGTCACTCAGTTCCATGGTTACCAGATCATTCCATAGAATATCCCACTGTATAGAACACGCATCTTTTGCCGGAATAAACTTTCTTTGGCCCATTATGTTGGAGGGTTGCTGTAGCAATATCACTCTTCGATGTGTGATCATCAGAACTTTTCCTTTTGGTAGGATGAAATGACTTTCGTAGGCATCTGTTAATGCAAACTTCCCACGTACTTTAAACAGA…
>Ath_circ_FC0683	1:17732868|17733961
TTTAAAGCATTCTGCCCATACAAGTTAATGGCTTGATCGATAGCTGAGTAAACATCAAAGGCCTGCTTGCTGTTGGGAATGCATTTGACAACACGGAATTGTTCCTTCGGGTCATGTGGCTTTGCTTTCAGATAGAGAATAAGCCGCGAAGGTGGAGAGTTAGGTGGGTCTTTTTTCCCGTCACTCAGTTCCATGGTTACCAGATCATTCCATAGAATATCCCACTGTATAGAACACGCATCTTTTGCCGGAATAAACTTTCTTTGGCCCATTATGTTGGAGGGTTGCTGTAGCAATATCACTCTTCGATGTGTGATCATCAGAACTTTTCCTTTTGGTAGGATGAAATGACTTTCGTAGGCATCTGTTAATGCAAACTTCCCACGTACTTTAAACAGA…
>Ath_circ_FC0684	1:17736115|17736396
TAAAGTAGTGACAAGACATAGTTATAGGAGAGGGAATATACATTTGGATTCAGCTAACATGATGCATCATTGTATAAAAATGACGTCATGCAGGTTTTTCCAGGAACAAGTTTATTCACCAAAATGATAACAGTTTCTGAGGAACATATGTGGCAGAAATTTAATTAATCTTAAATGCAAACATGCTCAAGCAGTTGGAAAATCTATCATCTAAATAAATCCAAGCAAAGAGTAATGTCAGAAAAAATATATCATCTGGTAGATAACTGAATGTTTACCTG
>Ath_circ_FC0685	1:17736394|17736812
TGTAAGGGCCAGAGATAGAGTTCGGCCTGAAGATAACTTCATAACGTGAGTTCTTTGTCCCGCTTCTGACTTGTACTCTTAGCTGCAATTGATCAGTCCCATCTTCTTTTGGAACAGGAACACGCATTGTACCTTCGCTAAAGACGCTGAATGGCGTGCTCCATCTATATCCCTTCACTCGTAACTTCAGTAACTCAAGCCGGGTGGAAGACTGCCATCCAAAGAGTTTCGGAGGATCAGAAGGATTAATCCATTCTTCTGTCTGACAATCGCACTGTTGAAGACAGATGCTCACGCCCACCCTGTTGATAAATAAGGTGTGTGGTTGGAGATGAATAACC
>Ath_circ_FC0686	1:17736394|17737918
TGTAAGGGCCAGAGATAGAGTTCGGCCTGAAGATAACTTCATAACGTGAGTTCTTTGTCCCGCTTCTGACTTGTACTCTTAGCTGCAATTGATCAGTCCCATCTTCTTTTGGAACAGGAACACGCATTGTACCTTCGCTAAAGACGCTGAATGGCGTGCTCCATCTATATCCCTTCACTCGTAACTTCAGTAACTCAAGCCGGGTGGAAGACTGCCATCCAAAGAGTTTCGGAGGATCAGAAGGATTAATCCATTCTTCTGTCTGACAATCGCACTGTTGAAGACAGATGCTCACGCCCACCCTGTTGATAAATAAGGTGTGTGGTTGGAGATGAATAACCTTTGTTCTGTCAGATGTCATGTTTAATACTGCCGAGAGCATGTAGTATGAGGCGTCTT…
>Ath_circ_FC0687	1:17749389|17750123
TTTCCATACAAGTACAACTTCGTCTCAACCAAAGCACCAGTAATAACAAGATCAGCAGCTTTCATATTCCTGGTCTGAGGTTCATGGAAGTCACCATCACCATCACTCGTTTGACCAAGTACATCCCCCGACAAAGGAGCCGAAGCTTGATAGGTGGCTTGGACCAGTCCTCTCAGCCAAGCTGCCTTCTCCTCCCCCTGAAATTCTATGATCCAGGTGCTAGAAGATTCCAGGGCCTTTTTAAGATCTGTTCCCCTTACACCGACAGCAAGACAGTATGGAGAACCACCAATATTTGCGGGTGGAACCTCGAATACTTGCCTACCAGCCATGC
>Ath_circ_FC0688	1:17750455|17750992
TTCCAAACTAAGATTCTAGCATCACTAGCAAGATCTGTAGGACTCCAAGGTTGGATTCCATCTGGCATGTGATCAACAGGAGCTTGACTGTAGGTTTTCATAGCACCATACAAGATGTCGAACAATTGCATGATCCTCATATATCTTGTTGGAGAGAAATGAACACCAATATTTGGCACTTGGATCGATATTCTAGTAGATGGGTAACTTGGGTGAGGTACTTTGATCTGATCAACAATAACTGCCATTCCACACCTATCAATAAGGGAATAAACATTGTCCGCTTTCTCTAGAATGGGAGACAGAATTGGCTGATTAGTGAAATCTTCCATGACTAAACTGCAACCTTGGTTGTCAGATCCACAGTCTGTAAAGAAAGCAGCAATATCTCTTCCCGAA…
>Ath_circ_FC0689	1:17751154|17751478
TTTGGAGCATCAATATCAATGTCGAGAGCAAATCTGCTTTGCTCCTCCAATACTATTTGAAGTTGCTCTTGAGCCCGTCGAGTCACTTCCTCTAGTTTCATC
>Ath_circ_FC0690	1:17754618|17755033
TCTGTGATAGTCACGTTAACATCATTAAGGATAACTGATGCCCTTTCAAATGGAATCTCCGGATTATTTCTCTCCTGATTTCCTAACCGGTGATATTTAAGAGATCCATTGATAGGGGACAATAGATAGTGACGATTCAAGGCCCATTTTGACTTTATTTTATGCTCGGTCTGCTCCTTTATGCCATCTTCAAACATCTCAATCCATTCCTCAGGAGTAATATTGTCCCATTGCTTCTCTATTTCCCAGGGAAAGCTATTAGAATCATGATACAGAGCGAGCCTCTCAAGCTGCAACGAC
>Ath_circ_FC0691	1:17777429|17778095
ATTAGATAACGAGCCTAAAGGCGCATTGAGTTGAAGGGCGCCTGCACACATATCAACGATATCTTGTAATGTTTGCCTCGCGGAGCCAACAGTAAGTTCCTCCTCAAGTGAAGCCCTAGATCGAGCATGAATGGCTGCAACCCTCTGAACCAGCACTTGGAAAGCAAAACCAGTGGGTAGAAATTGTCCGGGGCGCCTCTCGTTCATAGGACTAATAATTCTTCTAGTAATTCTGCGGTACCACTCCATATAAGGATCATTATAGTCCATTGGGCTACACTCTGGCTCACCGGATACAACAGATGACACACGTGCCTCCCACAATCCAATATGTCGACTATGACGTGCTGACCAGTCATATTCTGATTTGCCTCTTTTGTCAATAGCATGAAGAGCTTT…
>Ath_circ_FC0692	1:17810368|17811378
TGAAGCCATTTGGACGTTTTCTTCAGCTGTGGGTTCACCGCTGACTCCAGCTCCAGTATCAAAAAGTTCAACTTTCTTGTTGCCGAGTGTATTCAAGTACCTTTTTCTTAGTGCAACATAAGAGTTGAGTTCCTTAATCATAGATTGTTTCTCATCATTCAATTGCTTATTTACTTGAGGAGAATTTCGAGCTTCCCCATCTTTGAGTTCACGATCAAACTCCTTAACCAACCTTTTACAGTCTCTCATCTTCTCAGCAAGTTCTTCGAGTTGCTTGCTTTGTCTACTAGAATCCTTGATCTTATCCAACCTCTGGAAGCCATTCC
>Ath_circ_FC0693	1:17887076|17888377
AGGTAAAATATTCCCACTTCTGTCCACCGAATGGCGATCATTGTGGTTCTGAGCAAACAGCCTCGTGTGATGACGCTTCTGCACCACCACAAATGTCACTGGTGGTTGATAACCTGCTTCCAGCGAAGCACAGGCCTTGCGGATGGCATCAAGTTCATAGAGCAAAACTTGGTAAAATTGTCCCTCACTGACTCCATCCCTGTAGAAGATGATCCTTAGTGGTTTATGCCCAGTTGATCTACGGAAGGCTATGAGCAACTCCCTTATCATGCCACCAGTCACCACACCTTTCTGAGGATCCTTCCACTCTTTGAACAGATCCTGAATGAGCTCCTGCCTATGCGCTTGAGCGCAAACTAATCCAGCATATTTAGTGATTTCAGGCCAATCCTGAGATGC…
>Ath_circ_FC0694	1:17889684|17890411
TGTAAGATATCTTTTTCTCGATCTATCGGGCGCTGACAGGTAACCTTCAGCAAAGCAGTGATCTGTCTCTCATTCAATCTTTTGGAATACCGCTGGCCTTCAACAATCTTGCATACCTCCATTGGTAAGTAATTAGGCCTATTAGAATTCCCAACTTGCAAGCATGGTAGTTGAGTGTGCTGAATGCGAAAACCATATGTTTCGTGGAAGTATTCTACAACAGATTTCTGAGTATTTCTTTCATCTACTGGGAATCTCAATTCCCGAGTGGCCACAGCAGTCAAACCGGAAATGCGGTACTTCCGGCGCATGTTTCCTCGATGAGTCACTTCAACTTTGACACCTCTAAGAGCCTTTTTTATCTTAACACGATCAGCATCAGATAAAGGTCGAGAAGAA…
>Ath_circ_FC0695	1:17890101|17890884
TCAATTCCCGAGTGGCCACAGCAGTCAAACCGGAAATGCGGTACTTCCGGCGCATGTTTCCTCGATGAGTCACTTCAACTTTGACACCTCTAAGAGCCTTTTTTATCTTAACACGATCAGCATCAGATAAAGGTCGAGAAGAAATATCCCGGTTAAGCAAATCACAGACAAACTGAATCACAGGGTTTGCCTCTATGAAGGCTGTCGATGACATATCAATATTGAGTGATAAGCCCATCTGTGTAGGACGAATGCTTTGGTAGAATCCACGCCAGCTCTCCAAGCCATCCCCCAATGATTGTTTTTTTCCTATATCAGGGGAATAAAAGGACCGGCCCACCGGAATATACCCTGATTCTAGAGGTCGGCAGCTCACGAAGAACAATGTCAAGAACCTGC…
>Ath_circ_FC0696	1:17897085|17897770
TGTAAACCGGATCAAGAATAACACCAGTTGAACTTGCTACTTTCTTTACAAACTCAAGCTCCTCTGACGTGTTCATGGCATATCCTTTTCCTTTGGCCTTGTGGATGTTGACGATATCACGAGAGTTAACACCAGCGTGAAGTCCATCCAGAAGCCCTTGGACAAAGTCATAGAAGTAATCAGGATCATCGCAAACCGAGAAAGCATGAACCTTGGCTTTTAGAGCTCCCAACCAAGACCCCAATGAAATACCAGCAATTGTACCACCACTGCCACATGCTACCACAATATCATCAAATTTCAGGTCATCGGGTCTATAATTCAGCTGCTCCTCAATTTCCCTTGCTGCTTCTATATAACCCC
>Ath_circ_FC0697	1:17903956|17904292
GTTGATCCACAATCCCCATCACCTACTTTTCCATCCCATTCGTTCAAACTATCCTTCAGATTGATGACTACAGTTGCTGCTGCTTCAATAGCTGCCTCAAGAATTCGCCCCTGTTGACTAAGCTCCTGAGGTCGGTATCGAGACTCTTCGTTTTTGGTTGATCGGAAGGGAAGTGGAACGGGGATCTTTGCTGGTGGGCGGCTTCC
>Ath_circ_FC0698	1:17904859|17905437
CATTAATCATCAGAACCACACTGTTACCACGTGTAATTGGAACATAATTTGTCTCCGGACTCAGTATCTGTTGAAGAACATGGGACACTACAACTTCCACAGGTTGAATGTCGACTACAGCAGCACCAGGCTCCCCATGCACTCCAAGCCCAAGTTCCATTTTCTCTGGACCCAAACGATCTGATGTAACCTGTCCTGGAAGCGCACAGACAGATAGTGCAACACCCATGGTTCCAACCATTTCAGATGCATGTTTTGCTTCTGCTGCAACTTCTGCTAGAGAAAGTCCAGCAGCAGCTGCTGCTCCAGCAACC
>Ath_circ_FC0699	1:17906107|17906514
GCTAGGATGGAATCAACAGTTGGCGAAGCAAAAACATCTCCACAAATAGCAGCTGTGAGCATTCCTTCTCCAACATACCCAGCTTGTGCTGGTTCATGCCCACTTCCTCCTCCTGATATAACGGCAACCTTGTCATAATTTGCAGCTGAGACATCAGCTCTTAGTACAACTTTGATCTCGGGAAGACCATCCAAATACTGAAGTCCAGGATAAGTTTCGACGAGACCTTCGATGAACTCGGTTACAACATC
>Ath_circ_FC0700	1:17922309|17924087
TGTACAGAATAAACAAGTAAAATTCATTTGTTTGTTATCTTCGCTGCAAACTTGGTTGGGTTTCATCTTTGTGACCCTTGGACATCAGATTATAGTTGATATATGCCAGCTGCGAGAGATTCTTGAACGAGAAATTATCGAATGGGTAATTTTCAGAGACACTAGTTTCGAACTCCGCAGGTCCGCAGGGTATATCAACCCCCTCGTCGTGATGATTGCTCAAGCGACCACTACTGCCACACAAGCTGTCACCTTCACTAGAATCTTCATTCTCATTGGTTGGAAAACATCGCTCACCCGAATAGTTCCACGAGTAGCGACTCTGGAAGTAACTTGTGTCAAAAGCATTTTCTGAGTCCGGCACAAATGCAGCCTTCTGTTGTGCTAGAGTGTTCCAGT…
>Ath_circ_FC0701	1:17946567|17947079
GCAGGTATCCTGTCATCTTGTAAAACTTGTTTTGAGGAACAACGCTCTTACTACGTTGCGTGGGATTGAGAACTTGAAGTCACTCCAAGGCCTTGATGTTTCCTACAATATTATTTCCAACTTTTCAGAATTGGAGTTCCTTTGGAGTCTTTCACAACTGAAAGAATTGTGGCTGGAAGGAAACCCAGTGTGTTGTGCTCGATGGTACAGGGCACATGTCTTCAGCTACGTTGCTCTCCCAGATGAAGTGAAGCTAGATGGCAAACAGATAGGAACTAGAGAATTTTGGAAGAGGCAAATCATTGTAGCCCATAGGCAAAGTGAACCTGCAAGTTACGGATTCTATTCTCCAGCTAGAGAGGAAGATAATGAAGAAGGAAGCTGCAATAGAAAAAAGG
>Ath_circ_FC0702	1:17946572|17947079
TATCCTGTCATCTTGTAAAACTTGTTTTGAGGAACAACGCTCTTACTACGTTGCGTGGGATTGAGAACTTGAAGTCACTCCAAGGCCTTGATGTTTCCTACAATATTATTTCCAACTTTTCAGAATTGGAGTTCCTTTGGAGTCTTTCACAACTGAAAGAATTGTGGCTGGAAGGAAACCCAGTGTGTTGTGCTCGATGGTACAGGGCACATGTCTTCAGCTACGTTGCTCTCCCAGATGAAGTGAAGCTAGATGGCAAACAGATAGGAACTAGAGAATTTTGGAAGAGGCAAATCATTGTAGCCCATAGGCAAAGTGAACCTGCAAGTTACGGATTCTATTCTCCAGCTAGAGAGGAAGATAATGAAGAAGGAAGCTGCAATAGAAAAAAGG
>Ath_circ_FC0703	1:17955995|17956325
CAGTGCAGTTCCAGTCTCCTTTCTTCATTTCAACAATATTCACCATTGAAGTTTTCTTTGGTCCCTTTGCTTTGCATTTCAGACAGCTCTGGTTTCTTGTGAAGTTTAAGAAACTACACCCAGGACATAGCCAGTCACCTTCCTTGACAACAGCAGCAACAGGTCGTCTGTCAGCGACTTCATTGCACTCTCGGCATCTTTCATTTCTGGCAAAGTTTACAAAGTCGCATC
>Ath_circ_FC0704	1:17982101|17982393
ACATATATAAACCACCTCAGACCAAAGAGTAACCAACAAATCAATATGGAATCACTTCAGACACTACAATCTAAGAAATCAGAGACTAGAGCTAACTTAAAACCAGGTTTCTCAATCTAATGTTAGCTACTCTCTTACGTACCAATCAAATCTTGTGAACTAACTTCACATGAGAGTATTCAGACCTTCCTTTATGAAAATCTCATCTTTTAAGGCAACGGCTAACTAATTCACAGAACTTAGAACTAGACAATTAACCATAAGATAGAGTGAGGAGAAATAGATACCTTGG
>Ath_circ_FC0705	1:18043980|18046194
GGTATTGTAAATTGGCCCTCCGTCCTCCGGTGAACTGTGCGCATGAAACCCACGCCGGTCACAATTCCTTATCACCGTCATTCCTCCCGGCGTCGTCAGCCGAAATATTCCGTGATTCCTTGAAGAGTCTTGTGGCGCCATAACGATTGCCACAGCTTCTGGTAACATAATCTGGTATGAATAGTGTGTGTGAACATCAATGGATGACATGAAACAAGACTGTGTCGGATGCGTCTGAATCCATCCGAGTGGGAAAAGGGATTGCTTGTCCTGTACTTCAAATATCTCTTCTTCGTTCGTGGCCTGACACGAGTCAGATGTCGATTCCTGCTTTGGTATGATGAGAGCTGTAATGTAAAATTTTCTGTTTTTCAGTGAACCGGCAAGAATACCACACGT…
>Ath_circ_FC0706	1:18060473|18060978
TTTCCACTGAACTTCTTCTCAAGTTCACGAACAAGCCTAACATGGATTTTCCGGTAAGCTTTTCTCAGTCTGTAAGGAACATTGACAACAATTGCCTTGCGTCCTCCAGAGATATCAACTTGACCAGCCGAGTTGACGTATAAATCCTTCAGCTCACTTTTCAATTCTTGATTGGTGTTCTCCAAATCAAAGAAAGCCTGAGCAACTTGCTCATCCAATTCAGAAAGTTCCACACCCTTCTCCTTATGAATCTTATGCTGAGCCGAAAACATCTCCTCACTCAAATGCAACCTCCAAAACCTGAGCAACTTGCTCATCCAATTCAGAAAGTTCCACACCCTTCTCCTTATGAATCTTATGCTGAGCCGAAAACATCTCCTCACTCAAATGCAACCTCCA…
>Ath_circ_FC0707	1:18063743|18063982
GACATTGCACTCGATCTCGGCCTCGGATATGGTTTCGCAGTTGGGTTTGGTGTTTGGAGCAACAAGTCCAAAGAGTAGAAGTAGTCTAGTGGTAGGTGAGGTGATGGTTGGAGATGTGAATCCATTGGAGAAAGCAGTTAAGCAATCAAGAAAGAACTATGAGAAAGTGGTTCTTGCGCAAGAGACTGTTAATGGAGTTAAAGTTGATGGAATTGACACCAATGTAGCAGTGATGAAGG
>Ath_circ_FC0708	1:18066081|18067395
CGTGGAGCATTCCGAACAATGCAGGTCACAACACCACCAACAGAGTTCCCTTTTGTCCTGACAGCATCAATCGCAGCTATCATCTTTTCCGCATACTCGGGATTAGGGCATCTGACAATGTTATTTTCTATCTGTTCGAGTGTTAAATTCTCGTGGTCTACCAATTCTTCTGGAAGTACAACATGGTGAACTTGCGAGACATAGGCAAGAATCTCAGTTCCTGCAAATTGCTTCAAAATTTTCTTGGCCAAAGCTCCAGGAGCAACTCTTCCAATGGTCTCTCTAGCTGAAGATCTTCCTCCACCCTGCACTGATCTGACACCATACTTCATGTCATAAGTTGCATCAGCATGCGATGGTCTATAGGCAACCGACATTTCACTGTAATCCAGTCCTCTC…
>Ath_circ_FC0709	1:18067173|18067619
AGTCCTCTCTGATCTGTGTTTGGTACAAACACATGGATAGGTGTTCCTGTCGTCATTCCTTCAGAGACTCCAGACGATATCCGGCAAGTATCAGTCTCTTTTCTAGGAGTTGTGATCCTGCTCTGACCAGGCCTCCTTCTATCGAGATCGAATTGCAAATCAGATTCAGTAAGTGGAATACGAGGAGGACAACCATCAATGATACAACCAACTCCTCCTCCATGTGATTCTCCAAAAGTTGAAACTCGAAAATGAGTCCCATATGAACTTCCAGTAGCTTGTATCTC
>Ath_circ_FC0710	1:18100312|18100889
GAGAATTTCTTCAAAGAAGCTGGTGAAGTTGTTGATGTTAGATTCTCTACCAACAGAGACGATGGTTCTTTCAGGGGATTTGGCCATGTTGAGTTCGCATCTTCTGAAGAAGCACAGAAGGCGCTTGAATTCCATGGTAGGCCATTGCTCGGTCGTGAGATTCGTCTTGATATTGCTCAGGAGAGAGGTGAGAGAGGCGAGAGACCCGCATTCACTCCACAAAGCGGGAACTTCAGAAGTGGTGGTGATGGTGGTGATGAAAAGAAAATTTTCGTTAAGGGATTTGACGCTTCACTTTCTGAGGATGATATCAAGAACACTTTGAGGGAACATTTCAGTTCATGTGGAGAGATCAAAAATGTATCTGTTCCAATTGACCGTGACACTGGTAACTCCAAA…
>Ath_circ_FC0711	1:18140947|18141215
AAAAAGGTAAGTCACCATAAGTATCGCTTCTTCTTTGGTGCCTTATGAGTTATGACTGACGGATAGTTAATAATTGGTCAACAATAGTAACTTAACAAATTCAAATTGTCGTTGAACATTCTGTCAAATGGGATTCTAATAACTGATAGTTATATGTTTATTTAATTATGTCCACGCCTATATGTTTATTTTGTGTTGACCATTAATACTTCCCACTCATGAACTGTGTACTAATGACAGAAAAACACTAGAATGTAGTGGAAACCTG
>Ath_circ_FC0712	1:18144761|18145666
TGCAACTTGACTTGTATATCCAAGACCATTCGTTCTCTTTCTGCCGCCCTCTCCATTGAACTGAAATTGTCTTCTTTGGTGTTCTTCCCTGGCGGTGAGCTTGGAGGGTGCCTTCCATTGGATTCAAGAGCCCCGCTTGCTGCTGCAAGGATCTGCTTTCGCTTTTCTTCTTGTTCCTCTGACCGAACACTCGCAGGAAACCTGTCATAGGTATACCTGGTGGCTGATTCTTCAACTTCTGGCTCGGCTATTGTGATTATTTCAGGCTCCATAGAAGATTTAGGCAGAATCGACATTGCATCTTGACCCCTTCCAACTGCATCTTGTAACTTCTCAAGGAGATTAGTACTCTTCTCATCAGAGCTTAGACGCCTTTCAAGGTAATCGAGGAATGCAAAA…
>Ath_circ_FC0713	1:18180132|18180553
ATTTTCATCGACTATACGAAGAATTAATGAGACAGAGTTCTCATCATTCTCTTCACCTTTAAGGACAAAAAAGTTTCCTCGCTTTGCCCGTCTAACCTCAATACAGTTTGTTCCTGAATTGTTGCTTGAAATAACAATAGGAAGGTTATTGTCTTCGTCAAGATTCATTGACATCGTTCTATTCCGAGCATTAGGTGGTCCTTCAGACATAAGACAACGTTCACCGAATGATCCTTCTTTCGGCATTACAATGTCGGGAAGCGGTAATGGATTGTTCATAACTAAACCGTTCACATTGAGAAAAGAATCCAATAAAAGCTCCTCTGCCGATAACCTTTCGGAAGCTGGCAATAAACATTTCTCGATAAATTTCATTACCTCTGGATCTTTAACCTTTGA…
>Ath_circ_FC0714	1:18202012|18202633
TGCTTCAGCTCAATCCTTGCAAGAACAATTCCTTGGCAGTTTTGTCACTAGAAAGCTTCTTCTGCACGACCCATTTGACCACAACTCTCTTCGAGTATTTGCGGTTGCACCATCTCCTCTCATAACACATGAGAACAACCTCAAAGGGAATGTTCTGATGCTTCTCTCAGTTCTCATCTGTGGCATCATCTGTTGCCTTGGGTTACATTACATCATTCGCTGTGCATTCAGACGTTCTTCACGTTTCATGATCTCTGAGCCTATATCCAGTCTTTCAACACCACGAAGTTCATCAAACAAAGGAATCAAGAAGAAAGCTCTGAGGATGTTCCCAGTCGTGAGTTACTCACGTGAGATGAACTTGCCCGGGATTGGTGAAGAGTGTGTCATTTGTTTGTC…
>Ath_circ_FC0715	1:18314559|18315622
TGCAAGATCGCTGATGAAAGGGAAATCTTTTTTGGTCACACATACTCATTGACACGAAAGGCGGTGACTTCGAGAACGAAATCCCGAGTTCTGAGTAGCTCAAACACACATACATCTCCTTCGCCTATATTGTTCTCGAGTGTGAACTCATACCATCCTTGGCTAAACTTAGCTCTCCCTGCTTTGTAGAGGCACCTCACTGGCCATTGTTTCTCACCGAGCTGGAGCTTGATGAAACCAGATATCCCACTTAGGTATTTCTCAGCAAACCCAGATGGCAAGTACATGATGCAACCTCTGTATAGATATGATGGTCGCAGAACAACTCTAAAGTAAGGATTTGTTGGTTCGAATGTTTTGGCTGCATTGACGGCTCTCTCTCTTTCCTCTGCAGTTACA…
>Ath_circ_FC0716	1:18383116|18383401
TTTTCAAGGGCGATTAATGCAGTTAATCCCGAGGTAAGCATGGCAACAACTTCTGGATCTGGTCTTGGAACAGGAAGAACATGCTTAGAAGATACCATCATGTATTCAGAATATGCTCCAAACGTCATAACAGCAGCTGGAGTCCCAACTTCCAAATTCTTAACAGATTCTCCCACTGCTGCAATTAGTCCAACTCCC
>Ath_circ_FC0717	1:18402715|18405102
TCTTTGAATTCTCAAATTGCTTCTCTTCCTACTATCCCAGCCTATCTCTTCTTCAACCGCTTTAGCAAATGCGCTATGCACCGGATCACAGCTTTCACACAACAGCCTCAAGACTTGCTTAATTGATGGCCTAGACCGGCCTTCTTTCTCGGTACACAATCTCACAACCGTCACAACTGCATCAAGTTGTTTTCCTCCAGCATCATTAATAGAGTCTTTGATTCTCGGGTCTACCAACTCGAGGTGTTTTGATTTCGCCAACAAAAACCGCTGAGACATTTCCACAAGGTTCCTACCTTCATCAACTGCTCTTCTCCCGGTTATGAGCTCCAGCAACACAACTCCGTAGCTGTACACATCACTCTTCTCTGTCAACTCTTGCGTTACTACATATTCCGG…
>Ath_circ_FC0718	1:18408031|18409198
AAGGAAAAACATGTATAACAAACAGCAACTGTGACGCTGGATTACACTGCGAAACATGTATAGCCAACACTGATTTTAGACCTAGATGCTCCAGAACCCAACCCATCAACCCCATCACCAAGGCAAAGGGGTTGCCTTTTAACAAGTATTCATGGTTAACCACACACAACTCTTTTGCTCGTTTGGGGGAAGTATCACGGACCGGTTCTGCTATTTTGGCTCCTACTAACCAGCAAGATTCAATCACAAGCCAACTCAATGATGGTGTAAGAGGGTTTATGCTCGACATGTATGACTTCCAAAACGATATCTGGCTTTGCCATTCTTTCGATGGAACATGTTTCAATTTCACCGCTTTTGAACCGGCTATTAACATTTTAAGGGAGTTTCAAGTGTTTC…
>Ath_circ_FC0719	1:18408372|18409198
ATGGTGTAAGAGGGTTTATGCTCGACATGTATGACTTCCAAAACGATATCTGGCTTTGCCATTCTTTCGATGGAACATGTTTCAATTTCACCGCTTTTGAACCGGCTATTAACATTTTAAGGGAGTTTCAAGTGTTTCTAGAGAAGAACAAAGAGGAAGTTGTAACGATTATCATCGAAGATTATGTGAAATCGCCTAAAGGTCTCACAAAAGTGTTTGATGCGGCTGGCTTACGAAAGTTCATGTTTCCAGTATCTAGAATGCCCAAAAATGGAGGGGACTGGCCAAGGCTTGATGACATGGTGCGAAAAAACCAACGGTTGCTAGTTTTTACATCCGATTCACATAAAGAAGCAACCGAAGGGATCGCCTATCAATGGAAGTATATGGTTGAGAATC…
>Ath_circ_FC0720	1:18418934|18419421
CTGGATTCGGATATCAACAACAGCTTGTACCGGGTATGAGACCTGGTGGGTCTCCAATGCCAAACTTCTTCATGCCTATGATGCAACAAGGCCAGCAACAGCAACAGCAGCAACAGCAGCAGCAGCGACCTGGTGGTGGTAGAAGAGGAGCTCTTCCACAACCACAACAACCTTCTCCTATGATGCAGCAGCAGGTGCATCCAAGAGGTCGAATGTATCGGTATCCTCAGCGAGATGTAAACACAATGCCTGGTCCTACTCAAAACATGCTTTCTGTTCCATATGACGTCTCAAGTGGTGGTGGTGTGCATCATCGTGACTCGCCTACTTCTCAACCTGTTCCTATTGTAGCTTTGGCTACACGGCTTGCGAATGCAGCTCCAGAGCAACAGAGAACGG
>Ath_circ_FC0721	1:18460321|18461560
CTGATACAGCAAAATTGAGGATATGATTAAAGCCGCCATGGATCTCGGTTGCTTGGATTTGGGATGTCTTTCTGACAAGAAAAGCGGCGTCGGTGTTTCCGATCATCTTGAGTGTTCGTCTTCACCTTCGAAACTTGGCAAGGAAATGCAGAATAAATCACCAAGAGAGACATCAGCTCTTAGAAAATCACAATCAAAGAGGTCTTCTCAACGTAAAACCTCACCTCTTGGTTGGTTCCCGCGAAGAAAAGGGGATTCCTACTTGAATAGGAAGATCAAGAAGCTACAGGAGGTTGGTGGAATGAATCAGACTCTTGATGAGACTCTTGGCGATTCAAATCCACACTACTGCAAAATTGTAAGAGAACAAATGGCTGTTAGAGAGGCTGCGGGTAAGGC…
>Ath_circ_FC0722	1:18472714|18473592
TGGGTTTTCTAGAAGAATGGTCTCTTCTGGATAGAGATCATTCAAGTTCTTTGTCAGGAGCAACCGAATCCTTGAAAGCCAGCACACTTCGTCTACCAATAGTTGGAAAAACCGTGGTTGATATTCAAGACCTCAAGCATGCTGTTAGTTCAGCCGTCGATGTAATGCAAGCTATGTCATCTTCCATATTCTCACTGACGTCGAAGGTGGATGAGATGAATTCTGTAATGGTGGAAACCGTGAATGTAACTGCTAAAGAAAAGGTTTTGCTTGAAAGATGTCAAGGTTGCTTATCAAGAGTAGCAGCTATGCAGGTTACTGATTGTAGCATGAAAACGCATATAATACAACTAAGTCGGATACCAATCACAAGCAGCTTGACTCCGCAATTGTAGAAAA…
>Ath_circ_FC0723	1:18516445|18516735
TACATTCACTTAAGGTTTAGTGATCTTAAACTAAAGAAAAGGTTGGCCTCCTCTCACCTCAGGGTTACTTTTGATGCTATCATTACTTAAACAACTGAATTCCTCATGATAAAGATGCATAAAAATGAAAGGATGGATCCAGATACATTACAAACATCATTCAGATAGGATAAAACTTTTAGCAACATGGATACAAGCAAACAAAAAATGAACAAATCAATTTTTAAAAGGGCCTTTCATGAATGCAACACTGGAAAATGACAATAACATATATGAATGTAGTAATTACC
>Ath_circ_FC0724	1:18524200|18524847
TTTCTTGCATCTCTGTGCTCTCGAATAAGATGGTGAAGGGTATCGCAGTTCGGAACCCATCCGATGAGTCCACTATTGGGAGATAGTGGTATTACAGAATAGCGTTGAATGGAAAGATCTTTTTCGGCTGTTTTTCTGGAATTCTCAAGCAAAGTGTTCACCAAACCAAAAAGCTGCATAACACGCTCATCTTGCCTTAAATCTTCATGTCCCTTCAACAAGAAGGCGTAGTCCTCACCGTCATTTCCGTGAATAGTCAATTTCCTTGGTCTTTGTTTAGAGGTTATAACAACAAGTTGGCGTGAAAAAGATGATATAGTCACGACGGGGGCATCTGCACGATATGTTCCAGGAACTGCTAGCTCCAAGTCACGGCACAGCAGCAACTCAGGAGAAACA…
>Ath_circ_FC0725	1:18526451|18528909
TGTAAACTATCATCAACTCCTTTGGCATTTGCTGCACATGCTATAGAATAAAAATATCCAGTGACTGCAGAAACAACGTACTGGGAAGCAATTTGACCTCTTGAAATGTAATGCGACATCACTGCTGTATTGAATAATGCCCATGTGTGCCATGCTTTAGCCCATTTAGGAGCATAGCAAGTAGATTTGTCAAACGCATCACGAATTTCTTGAATAGACCCATCATTCAAACCGGAAGAAAGTGCCCACTGCCACGTTCCCAGTTTGAGATTTACACGTGCAAGAAGTGGAACATTTGCGCCCTTGCTAGATACCATGCTAGCCAGTATGTCAGATTGAGAATGTGGCACACTTGAGAGCTCTCTCGTTAGAATCTGCAGCTTGGTAAATGCCTCTTTG…
>Ath_circ_FC0726	1:18527035|18528909
TGCAGCTTGGTAAATGCCTCTTTGCGCTTACGTTCCTCTCCAAGTGACCATTGGTATTTTAAGTATCCAAGCATCACTTGTGGAGGTCCGTGATATTGCATGTTTTCTGGTGATACTTCTGGATCAAACGGTAAGAGCTTGAGTAGAGTAGATTTCGCCTGACTGATCCTCCCACTCTTTCGACAAAGCGAGGCAAACTTGAGCCAAGTTTCCACATCTTCTGTAGGAGGTAGCACAAGTGCCCGGACAGCCAAAAGTGCTTGCCACACCTCCACATTACGCTTAGATCCCTGAATCCGCCTGAGTCCACATATTACGAATTAGAGCTCTCCGTTCTTCGGCAATAGTATTTCCCACAGGCAGCGTATAATATTCAATTACCTCCTCTAGTTCTGACAG…
>Ath_circ_FC0727	1:18527953|18528909
TCCTCTAGTTCTGACAGCTGCTGAACACGAACCATATTGCTGTACGCACGCTCATAGCTCTCCAAAACCAGCGCTGCAAGTTCTGTGGCAAGACATTTTCTAGCTCTTTCCACATATTCGCGTGCCTCGTCGTACTTTGCCCTTCGAACTAACAGAACAGCCCTGAAGAATGTGCCATTACTGCTCCCATCGCCACTAGAAACCGGGCTTGCTAAACCCCGAAGCTTTGTTTCATCACCATCATCTAGCCGAGACACATATTCGGCCATTTGATCCCACTCTCCCATGTTCCATGCAGCTTGTGCAGCCATTGGTGCCATTTCCAGACGCGCAGATGGCTCAGCAGGACTCCAGTACTCTTTGCAGAGATTGTTGAGCTCTTCCCATCGTGCAAGTGCA…
>Ath_circ_FC0728	1:18529164|18529667
TAATGTGGCTTCTAATACAAGATGAGGATTTGTTGTTTGAGATGCTTTCAAAGTGTACGCCTTGAGTGCATCGTCCCAGCGCTGCAGCTTCTCATACCATGATTCTTTTAATTGCACATCAAGATGTTGTTGAGCATAGGTTAGTATACCGACAGCAGCCTCATGCTGGTGTAACTGATTATTTATGTGTATAAGAGCCTCGACAACAGCAACTGGGTTGGCATCCATCCTCTTGGATCGTGGACCTTCAAATTCCATCTCTTTATAATGCAGAGCTTTGGCAAAAACACGGCAC
>Ath_circ_FC0729	1:18529532|18530482
TCATGCTGGTGTAACTGATTATTTATGTGTATAAGAGCCTCGACAACAGCAACTGGGTTGGCATCCATCCTCTTGGATCGTGGACCTTCAAATTCCATCTCTTTATAATGCAGAGCTTTGGCAAAAACACGGCACTTTTCAGCAAGAGCCCCCAGAAGACGAATATCAATGGGAAGAGGCTTCTCATCATGTTCCATAAACTCTGCCAAATTGAGTAGTGTAGCTAAAATTTCTGGAGGGATATTTGGAGATGAAAAGGCCATTTCCAAGCTCCTAACTAACTGCTTTTGGCTAGACTCGTTTAGCTGTGCCCAGCAACTGACAAAGCCAGCAGCAAACAACTCTCTCCCGACAAATGGC
>Ath_circ_FC0730	1:18559840|18560018
TGGCCGTAATTGAGAATCGGAGAACAAGGGCTAATTGAAATGTCGCCATAAGGAACAATCTTCCCTTGTGTAAAGCTCTCTCCTTGTCTGCATTTGGCTACATACATATAATCTATTGGAGTCAGAGCGAATCCAAGCTCTTCCCATTTGACATTCGCATATTTTTCATCTGTTTCAC
>Ath_circ_FC0731	1:18595060|18595817
TTTGCCAAGGTCTTGCAAAAGCTTGCTTCCTCTTCTTTAATTATATCTGTGATCTTTTTCTCATGTTCCTTCAACTCTGTAAAGACATCGCCCATCACCCGAATGACAGAACTTACAAGCCCGTTGAAAAATCCTTCTTCAGCTTTTAGGATCTCCTTTCCATAGCGAACCGCTCGACGAAGAATACGCCGCAGAACATACTCACGGCCCTCATTACCAGGACGAGAGCCATCCGCAATTGCAAATGATAGGGTTCTAATATGATCAGCAACCACTCTATATGCCATGTCAACTCTGTCAACATCTTCCGGACCAACTTTTCCAGAATATGGCCTAGCTCCCGTTGCC
>Ath_circ_FC0732	1:18595060|18597751
TTTGCCAAGGTCTTGCAAAAGCTTGCTTCCTCTTCTTTAATTATATCTGTGATCTTTTTCTCATGTTCCTTCAACTCTGTAAAGACATCGCCCATCACCCGAATGACAGAACTTACAAGCCCGTTGAAAAATCCTTCTTCAGCTTTTAGGATCTCCTTTCCATAGCGAACCGCTCGACGAAGAATACGCCGCAGAACATACTCACGGCCCTCATTACCAGGACGAGAGCCATCCGCAATTGCAAATGATAGGGTTCTAATATGATCAGCAACCACTCTATATGCCATGTCAACTCTGTCAACATCTTCCGGACCAACTTTTCCAGAATATGGCCTAGCTCCCGTTGCCTTTTGGATGTCATCAAAGATAGGCATGAACACATCTGTATCATAGTTGCTC…
>Ath_circ_FC0733	1:18607036|18607850
TAAAAAAAGCCAATCGTGTTCAGATATGGGTGTCGAGGATTATCATGTGATAGAGCTTGTCGGTGAAGGATCTTTTGGGAGGGTTTACAAAGGAAGACGCAAGTATACCGGCCAGGTAAATTGTTGCTGGGTTGTTCTCTTTGTTATCATCGGCTACTTAAAATCAGCTAATCAATTCTTAATTTGGTAATTTTTATCAGACGGTGGCGATGAAGTTCATCATGAAACAAGGAAAGACTGACAAGGATATACATAGTCTAAGGCAAGAAATCGAGGTTAGCAAGTTTCAGTCCTTAATTGCACTTACCATCAACTTTAATCCCAATCAATTTTATGGTATTTGACCAACATTATTTCTTTTATGCCTCAGATATTGCGGAAGCTCAAGCATGAGAATAT…
>Ath_circ_FC0734	1:18610058|18610568
TAACCCAACACTGGACAAATTGGAAAATACATCCCGCACTGTTAAAGGTGCACAAGTTATAGGTGAAAATGATAAAGCATTGGACCTTGTTTTGCTGTCACTGGAAAGATTTTCAAAATCGCCAGATTCTAAAAGGGACAAAGATGTTGCTTGCTCTGTTCAGTCCCTCAGGATCATCTCCAATTTGGTTGCAACTCGTGCCATAGTTTCAGTTGGACTGATTGAGAAAATAACATGTGCACTGCTAGACTTTACTGACGCTCTTGTTGGGATGAAATCACCCGAGTTCAACAACATAATACCAAAGG
>Ath_circ_FC0735	1:18662798|18663378
GACCAAGCAATTTGAGAATCAGCTGTTTGCTGAAATAAGAGGGAGGATCAAAGAAGATGATATATCTGCACCTCTACGCAAGGGTCCTTACTATTATTATGAGAAAAATCTTCAAGGAAAGGAATATATTCAGCACTGTAGACGTTTGATCACTGACAACAAAGCTGAGCCTTCTGTCTATGATACTATGCCAACTGGTCCAGATGCTCCTCCTGAGCATGTGATATTGGATGAGAATACCAAGGCTCAAGAGCATGACTACTACAGAATTGGGGCCTTCAAGGCGAGTCCCGATCATAAATTGGTGGCATATGCAGAGGACACAAAAGGTGATGAGATATATACAGTGAATGTCATCGACTCTGAAGCCCTAAAACCAGTGGGGCAACAGCTTAAAGG…
>Ath_circ_FC0736	1:18672780|18673523
CTGATTAGAAACTTGACCGCTTGATTCTCTTAAAGGAGGTCTTGCGATGGATTCCGCTATTGATATCAGTTCTGATAGTGATGTCGAGATACAAGAAACTAGAACCAGGCCTCAACATCCCCCACGGATAGCTGAAGGATCTCATAGAAGAGATCTCTCTACGCTGAGACCGCACTTTCTTAGTGGGAGTTCTTCCGGTGCAAATGGCCACACTAAAACAGGACTTACAAATCTCGACTCACGTAATGGTTTTGAATCCAAGCCACTGCCTCGGGCAGAACACCATACACATATTCCGGGAAATGGGAGTATCGTAACTTCCAGAATTCCCAATATCTCTGTTGGTGATTATGAGAAATTTTCATCTCAACAAGCTTTTAAAAGGACACATCCACCAAC…
>Ath_circ_FC0737	1:18672780|18674094
CTGATTAGAAACTTGACCGCTTGATTCTCTTAAAGGAGGTCTTGCGATGGATTCCGCTATTGATATCAGTTCTGATAGTGATGTCGAGATACAAGAAACTAGAACCAGGCCTCAACATCCCCCACGGATAGCTGAAGGATCTCATAGAAGAGATCTCTCTACGCTGAGACCGCACTTTCTTAGTGGGAGTTCTTCCGGTGCAAATGGCCACACTAAAACAGGACTTACAAATCTCGACTCACGTAATGGTTTTGAATCCAAGCCACTGCCTCGGGCAGAACACCATACACATATTCCGGGAAATGGGAGTATCGTAACTTCCAGAATTCCCAATATCTCTGTTGGTGATTATGAGAAATTTTCATCTCAACAAGCTTTTAAAAGGACACATCCACCAAC…
>Ath_circ_FC0738	1:18673523|18674005
TGTTCATCCTTATCCCAACTTTTGACTTTTGCGATTCTCATCTTAGTTTTTCTTTTGTGCAATGCACTTCTCTTTTTCGCCAGCTGTGGGGTTGTTGAACTTGGCCATTGAATGATTGGAATAGGCTCGTTTCTTCCTGTTTGTTTTATGTCAGAAATGAGTAATAGGTTTTTAAAGGTTCGGATGTCTCAATTTCTCAATGATGCTTGAGACCGGGTAACATGCTGAATTTCTCTGTTTTAGACCATGTGTATGGAAGCATTGTTGTTCTTCCTTTTTGACAAACGAGAAGGAATAGGAACATTCACTATTGTTGCATTCGTCTCTTATTTCGCACTGTTGCATCAAGGTTATGATTTCCATTTGAAGAGTTTGGTGTTTTTGCATAATTCCCCTGGT…
>Ath_circ_FC0739	1:18683679|18684050
TCGGTCATGTGCAATGTCCATGGTGTTCCAATAACCAGCTTCCCACCAGAAGAATTTTGTGACATACACCAGCATCAGGATGGTGTTCACCAGCATTGAATCAGATACTTTGCCATTTATTTCATACTGTTTTATGCAGTACGTGACTGCAAGAACTGCCCAAGACATCATTCCGAATCTGCAATTAGTAAACACCTTGATGTCAAAGCTCTTACCAATTCGAGGGTACAACTCCATGCCC
>Ath_circ_FC0740	1:18709035|18710909
TGTCTGGCAAGGGAAGGAATTTCTAGTAGAATCGACTTCACAGCTTGCGTATCTAGTAACATCTGTTGAGCTCCAGTTTCGGATAGTTGCTTGCATCTGAAAATATTAGCATAGAACCGTGGTCCTAGGGATGATGCCAGCTTGTCAAGGAAAAACTGGAAGTAAACTGGTGTTAGAAGTTTCCCGAGGACAGGTATGCTGCCGCTAAGGACTGTATTTATTCCATTCACGTACCCAGACTGGTCACCAACACTCTCAAGTGTGCTCCATGGAACACGTGTCATCACTGCCATTTCTGTGTCAAATTTAGTCTCAAGTCCAAGGACCAGCGTTACCAATGCTTTCGTTATGACGGCTGAAAATTCATCCTGGACCTCTGACATGTCTACACCATCAGCA…
>Ath_circ_FC0741	1:18773223|18773433
AAAGCAAGAGAATTGATTGAGGAAGTTTGCGACGAACTTGCAAAGGAAATAGGAGAAGATAAAGCTGAGATTGAAGCATTGAAGAGAGAATCCATGAGCCTCAGAGAAGAAGTGGACGATGAAAGAAGAATGCTACAGATGGCTGAGGTCTGGCGTGAGGAACGTGTCCAGATGAAGCTTATTGATGCCAAAGTAGCACTCGAGGAAAGG
>Ath_circ_FC0742	1:18799427|18800609
AATGGCTGCATTTGTGATTCAACAACAGTGCAATTGCTTTTTGAAGTTTCTCAGGCTCTTTATGATGCTACAGATTTCGTTAACATAAAGGATGATGACAATAGACAGACATCACATTTAATTTCTCGTTTTGTTGAGATGGTTGACTATGGGGCAGAAATGGAACGCCATTTATTGTTTTTGGCGGAGTGTCGTGAGGCCTTTAATGGGATACATGAACTTAAGGAGACACTTGTTCGTTCAAGCAACACCTTGGCAGTAAAAGCACTGAAAGCAGGAAAGAAGCATATCAACTTTGTTAAATCTTGCCTAGCATTTAGCGAAGTGACCATCCCATCTATTTCATCTCCCACGAAACACTTAAATCTTTATCTTGAAACTGCTGAGGTTGCACTTTTA…
>Ath_circ_FC0743	1:18867642|18868278
TCCAAGAGGAGAAACAAACGTTTGATACTGAATTGAACAATCCTTAGTTGTAGTATCTTCTAGGTTTTCTGAATCTTCTGGTTGCGATGCATTGTTAGTCTTGGAAGAAGCTGCTTCGGCAATGGGAGTAGAACTTTCTCTCAAAGTAACACCACTGTTGTCGGCTTCAAGCAAAGGAGAGAGATCTTCTCCAAGAGGAGAAACAAACGTTTCATACTGAACCGAACAGTCCCTAGTTGTCGCATCTTCTGGGTTTTCTGAATCCTCTGGTTGCAACCCAATGTTAGTCTTGGACGAAGCTGCTTCATCAATGGGAGTCGAACTTTCTCTCACAGTAGCACCACTGTTGTCTGCTCGAAGCAAAGGAGAGAGATCTTC
>Ath_circ_FC0744	1:18984495|18986335
TCTCAGCTTCTGCTGGATCTCTCCAGCAGACACGATCTTGTTCGGAGAGATTCGTAGGGTAAAGGGTTTCTCTTCTTCTCTATTTTGCTTTCACCTTTATAATCTTTTCTGGGTCTCGATTTTGTTTTCTAATTTCATTTCCATTTCGATTCGATTCCTCCTTTGTGTGGGAGGCCTTTGTTCGGTCAACTTATGTGTTCTGTTTTTGTCTCTTTTTTATTGATTAGGGACCGATCTATCAAGGCTTCAAGGGCAAACAGGTGAATTAGCTTTTGGGATTTGGTTTTATTTAGGGTTCATTTGTAAGCTGTTGATGTGAATTCTTTTTTATGGTTCTCGATTGTTTAATGATTTGATTGTTTGGTTATATTTGCATGTGGGTTTTGTGTGTGTTTGGAA…
>Ath_circ_FC0745	1:18985806|18986232
ATATGTTGTTCCAACAGGAGCAGGGCGCTAAGTTTGCATCTGCAGTGTCTGGAACATCGTCATCCAGCAACATCATAAAGGAAACCTTTACCGCTGCGTTGGTCGATATTGAAACCAAATCCGTTGAGCCGATGACTGTTTCTGTACAGCCATCCTCTGTCCAAGTCGTTGCAGAGGTAGTAGCACCAGAAGAAGCTGCGAAACCAAAGGGACCAAGCCGATGTACTACTTGCAATAAGCGGGTTGGCCTGACTGGATTCAAATGTCGCTGTGGGAGCCTCTTCTGCGGAACACACCGCTATGCAGACGTACATGACTGCTCCTTCAATTACCATGCTGCTGCGCAAGAGGCGATAGCTAAGGCAAACCCGGTTGTGAAAGCAGAGAAGCTTGACAAAA…
>Ath_circ_FC0746	1:18986011|18986273
AAAGGGACCAAGCCGATGTACTACTTGCAATAAGCGGGTTGGCCTGACTGGATTCAAATGTCGCTGTGGGAGCCTCTTCTGCGGAACACACCGCTATGCAGACGTACATGACTGCTCCTTCAATTACCATGCTGCTGCGCAAGAGGCGATAGCTAAGGCAAACCCGGTTGTGAAAGCAGAGAAGCTTGACAAAATCTGAAAATCTAAGTAAACTTCTCTGGTTTCATCAGGTGGCCTGGTGTTTCCTTCTCCTGTCTGTGTC
>Ath_circ_FC0747	1:19045246|19045559
TAATAATTAAACTGCAATTAGG
>Ath_circ_FC0748	1:19103368|19104169
TCGAGTTCTTTCTCCTGTAAGATTCACCACCACTGGGACCGCTGCTGAAGGCCCAGTCAACGCTAACATTCTGTGTTAGAAGCTCAGCACCATTCATTGCTGAAATAGCGCTCTGTGCTTCTTCCTTCTTCTCATATTCTATCAAAGCATATCCCTTGACATAACCACTACGGCGATCGAGATTGAGATTTAGATTCTTAATCTCCCCAAAATCACCAAAAGCATTGGTTATATCCTCCTCCTGTGTCTCCTCATGAACTCCAGAGACCAAGATAATCCATCCTTCAACGGC
>Ath_circ_FC0749	1:19116752|19117138
GCATGTGTAGTAGTTGATGACCGACTATTTGTAATTGGTGGTCAAGAAGGTGATTTCATGGCTAAACCTGGATCTCCAATCTTCAAATGCTCACGCCGTATGGAGGTGGTATTCAGTGATGTCTACATGTTGGATGAGGAAATGAAATGGAAAGTTATGCCGCCGATGCCAAAACCGGACTCCCATATCGAATTTGCTTGGAAAGTCGTTAATAACTCCATTGTAATCGTTGGAGGCACAACAGAGAAACATCCTGAAACCAAAAAGATGGTTCTCGTTGGTGAAATCTTCCAGTTCAACTTAAATACACTGG
>Ath_circ_FC0750	1:19167361|19168643
TTCAAGACAAGAAGATCAAGAAAATCTGTGATATGAATTCAGATCCTTCAAGAACTGTAGGAAACGGAACCGTTGCAAGCTCGAGCAATTCAAACATTACAAACTCATGCCTTGTGAATGGAGGAGTATCTGAAGTGAACAACTCCTTATGTAATGACTTCTCATTGCCAGCAGGAGGCATCTCTTCGCTGCGATTACCAGTGGGTAGTAACTAGCCATGAGTCGAGCCCTGTGGCTAGATGTCGAAGAGTATATGCTCATGCTCATGATTATCATATTAATTCAATCTCAAATAACAGGGACGGCGAAACATTTATTTCTGCTGATGATTTGCGAATTAATCTTTGGAATCTGGAAATTAGCAATCAAAGTTTCAATATTGTTGATGTCAAGCCTGCG…
>Ath_circ_FC0751	1:19306217|19306729
ACTGCTCCTGGTCCAGTGGTGGGATGGCCTCCGGTTCGATCCTTCAGGAAGAATTTAGCTAGTGGAAGTTCTTCAAAGCTTGGAAATGACTCAACCACCTCCAATGGTGTTACCCTCAAGAACCAAAAGTGTGATGCTGCTGCTAAGACAACAGAACCAAAGAGACAAGGAGGCATGTTTGTGAAGATCAACATGTATGGTGTTCCCATTGGTCGTAAAGTTGATCTCAGTGCTCATAATAGCTATGAGCAGTTATCTTTCACAGTTGACAAGCTCTTCAGAGGTCTTCTTGCAGGTCAAAGAGACTTTCCATCATCCATAGAAGATGAAAAACCAATCACTGGATTATTAGATGGGAATGGAGAATATACTCTTACATATGAAGACAATGAAGGAGAC…
>Ath_circ_FC0752	1:19325802|19326099
TCTTCATTCACTTCCCAGTCCAAGAAAGCAGGGTTTCTAACACTGTCAATAAGAACTTCAACCATTTCAGGGACATAGGTCTTAAGAGCATCAATAGTGTAACTCATTTGCTCTCGAGACGCAGAAGCGGATGTGTTGCCTCCAATAGCCTCAATTTCCCTCACAAGACGAAAATGAGTTCTGTTCAACGTGCTCTTGAAAGCCATTCTTTCAAGCAAATGTGTAGCTCCATGGAAATAAGGCGCCTCATAAATAGAACCGCAATCAACATATAAACCAATCGAAGCTGCCGGATTC
>Ath_circ_FC0753	1:19410138|19410908
TGTTGCATGATCTGTGGGAACTCAGAGCAAAGAGTCTTTCTTCCATTGTCATCAAATATCTTCTCTAAAGAGATGTCTTGAAGAGCAACTAATGTAGTCTCCAGCATGTCAAGTCCCGCCTGGTTTGCAAATGTGAAGACGGGCAAGGCCTTCATTGAGCAGCAGATTATAGCATCAGTGTGATGCCAAAGATTCTTAAGAATAGATTCATTGCCGTCACTGTTTGATTTAAGTAGCTCAACACCCATGTAGCCCCTGTAACTCTGGCAAATCCAACGAGCAAGTGTTTGGGCTTCAGGAGTACCCAAAGGAGTGCGTAGACCAACTTGTGAGCTGATATGAGAAGGAGAAAGAGCCAATGCTACTCTCTGCACCGATGATATGATACCTCGAACATAC…
>Ath_circ_FC0754	1:19410384|19410908
TTCATTGAGCAGCAGATTATAGCATCAGTGTGATGCCAAAGATTCTTAAGAATAGATTCATTGCCGTCACTGTTTGATTTAAGTAGCTCAACACCCATGTAGCCCCTGTAACTCTGGCAAATCCAACGAGCAAGTGTTTGGGCTTCAGGAGTACCCAAAGGAGTGCGTAGACCAACTTGTGAGCTGATATGAGAAGGAGAAAGAGCCAATGCTACTCTCTGCACCGATGATATGATACCTCGAACATACTGCCTAGCCATGGATGCTACATGTTCTTGCATATGGCTCTCGATACCAAACTCAAATGCTATTGTCATCACAGATCTTGCACATGTGGAGTTTCCTGATTGATCAGTTGAGGCTTTTGTTCCAGCTGAACCAATTTCCAGTGCCGAAGCA…
>Ath_circ_FC0755	1:19410582|19410908
TGTAACTCTGGCAAATCCAACGAGCAAGTGTTTGGGCTTCAGGAGTACCCAAAGGAGTGCGTAGACCAACTTGTGAGCTGATATGAGAAGGAGAAAGAGCCAATGCTACTCTCTGCACCGATGATATGATACCTCGAACATACTGCCTAGCCATGGATGCTACATGTTCTTGCATATGGCTCTCGATACCAAACTCAAATGCTATTGTCATCACAGATCTTGCACATGTGGAGTTTCCTGATTGATCAGTTGAGGCTTTTGTTCCAGCTGAACCAATTTCCAGTGCCGAAGCAAGATCCAAGGTTCGGTTTGGGCTAGATACTTCC
>Ath_circ_FC0756	1:19410984|19411547
TTTGCGGAATCAAGAGGGATAATACGAAAACCAGAAGGAAGCAGAGGTGCATCATCCGCAAACGAAGCATCGATTGGAGCAAATATAAGTTCCGCACAGGTTCCTACAGCATTTTCATCCATTCCGCTACAAAGCTGAAGAAGGAAGATATCTCTTGGAACGATTGCATCTTCAGGGGAATGACCAAGACCTTCCAATTTGATGACTTCCATAAACTCTTCATGCTCAATAGTATGAGCAAGTGGAAGTATAACCTGCCCTCCAAATCCTCCAACTCGGGCACTACAAGGCCCTACTTTAACTGCTGCTGCTAGATACGCATCAATGTTGTTGTCAGCCCATTCTGACCTATGCTCCCTCAGAAACCGAAGCAGGATCGCCGGAGGAACATTC
>Ath_circ_FC0757	1:19410984|19412022
TTTGCGGAATCAAGAGGGATAATACGAAAACCAGAAGGAAGCAGAGGTGCATCATCCGCAAACGAAGCATCGATTGGAGCAAATATAAGTTCCGCACAGGTTCCTACAGCATTTTCATCCATTCCGCTACAAAGCTGAAGAAGGAAGATATCTCTTGGAACGATTGCATCTTCAGGGGAATGACCAAGACCTTCCAATTTGATGACTTCCATAAACTCTTCATGCTCAATAGTATGAGCAAGTGGAAGTATAACCTGCCCTCCAAATCCTCCAACTCGGGCACTACAAGGCCCTACTTTAACTGCTGCTGCTAGATACGCATCAATGTTGTTGTCAGCCCATTCTGACCTATGCTCCCTCAGAAACCGAAGCAGGATCGCCGGAGGAACATTCTGTAAA…
>Ath_circ_FC0758	1:19438693|19438861
TTGTATTTTGTTTATAAAGGGAGCGATAAACTATAGGAAATGATATTTTATTGCATTGGTGTGTGGTGTTATTAAGTGTTAATTAAAGTCTATATAGATTTGTAATTAGATTGAATTATGTGTTTGGGTTTTCATTAGGGTTTTTGATGAAAAGGTAATGGTTTTTGG
>Ath_circ_FC0759	1:19442809|19443486
ATCTGAATATGGAGCTTCCACAAGATTAAATTTTCTCCTCATTTTTTCTCTATACTTTGATCCCATCACCCAGTGAGAGCATAAAGCCGGCATCATCAATAAGTACATGAAAGTTCCAAGAGGACAAGCCATCTCTCCTTCATCCATCACTTCTGCTATTTGTCCAAATGTTACACAAGGTACAATTGTGGTCAAAACGGCATTGGCTTGGTCTGCTTGACAATCAAACAAACCAGTGCTCCATGGCCTCCCAACAGATAGGTTAACATTAGCTTGCTGATAATTCGGCGGCGCGAATTGACTCACGGGAACTCTGGTTCGCTGGTTCGGTGTACCGGGTTGCTGAACCGGTAAACCGTTGTTTGAATCCTCCTCGGATGGAGTAGTGACACGACCCAT…
>Ath_circ_FC0760	1:19481751|19482125
GAATGTCCTGAAGAATGCAGAGAAGCTGTTTCCTCTTTGATATATGCAACGGCATGGGTTCCTGATGTTCCTGAACTTAAGGATCTTAGAGCCGTGTTTACGAAAAGATTTGGGAATTTCATTGCTTCATCTGTAAATCATGAGGTTGTTGAGAAAACTGAATTGTTAAGGCCACCTTCACGGGAACTCAAGATTCAAACAGTGAAAGATGTTGCGAATGAGTTTTCGATTAACTGGGATCCTACACCTTTGAAACTGATGCTGCTCAGAGAGACTTCAGCTCTGCAGG
>Ath_circ_FC0761	1:19500788|19501802
TTTGGAATCTTGGTTCCCCAGACCCAAATTTTACATTGGATGCCCATCAGAAAGGAGTAAATTGTGTAGATTATTTCACCGGTGGTGATAAGCCCTATTTAATTACCGGCTCTGATGATCACACTGCTAAGGTCTGGGACTACCAAACAAAAAGTTGTGTACAGACCCTGGAGGGGCACACACACAATGTATCTGCAGTATGTTTCCATCCAGAGCTTCCAATTATAATCACAGGTTCTGAAGATGGCACCGTTCGCATTTGGCATGCAACCACATACAGGCTAGAGAACACATTGAATTATGGCCTTGAGAGAGTCTGGGCAATTGGTTACATTAAAAGTTCACGCCGGGTTGTGATCGGATATGATGAAGGAACCATCATGGTTAAACTTGGACGAG…
>Ath_circ_FC0762	1:19502166|19503126
GCTTGAAGCACAACCCTAATGGGAGGTTTGTCGTAGTCTGTGGTGACGGAGAATATATAATCTACACGGCTTTGGCTTGGAGAAATAGGTCATTTGGTTCTGGACTGGAATTTGTTTGGTCATCCGAGGGGGAGTGTGCGGTTAGAGAAAGCTCATCAAAGATTAAAATATTTAGCAAAAATTTCCAGGAAAAGAGGAGTATCCGCCCTACTTTTTCAGCTGAGAAGATCTTTGGAGGAACCTTGTTAGCTATGTGTTCAAGTGATTTCATCTGCTTTTATGATTGGGCTGAATGTAGGCTGATTCAACGTATTGACGTCACTGTAAAGGATCTATATTGGGCTGACAGTGGTGATTTAGTAGCCATTGCTAGTGACACATCATTCTACATCTTGAAAT…
>Ath_circ_FC0763	1:19507447|19507698
GG
>Ath_circ_FC0764	1:19516660|19517068
GTGCTGGAGGTAAAATTGGAATTGCACACAGTCCAGCTTGGTTCGAACCACAAGACCTTGAGCATGTTGGAGGTTCCATTGAACGTGTGCTTGATTTCATCCTAGGATGGCATTTGGCTCCAACAACTTATGGAGATTATCCACAATCGATGAAGGATCGTGTCGGTCATAGATTGCCAAAATTCACAGAAGCTGAGAAGAAGTTGCTAAAGGGTTCTACAGATTACGTAGGAATGAATTACTATACTTCAGTGTTTGCAAAAGAAATTAGCCCTGATCCTAAGAGTCCGAGTTGGACGACTGATTCTCTTGTTGATTGGGATAG
>Ath_circ_FC0765	1:19587507|19588655
TTGGCCACAAGATAGTCCGGATCTCTCTCTCAGCTTCACAATTTTCCCCAAGTTTATCGGTCCAATCTAATCCTCAAACCTCAACCAAAAAGCTAACGAGCAAACGCGCGTGATACTCTTTTCCAGAAATGGGGAAGAGACCGCCGATTCCACCAGATATCGAAAACGGACCACCACCACCAGCGCGACCACATTTTCGCCCGCCCATTCCCGTGCCATGGGTTGCGTGGCTTGTGCCTCTCATTTTAGCAGCCAACTTCGTCACATTCGCTACCACCATGTATGTGAACGATTGCCCTGCAAGATCAGATGAGTGTCTCTTATTTGATGTCCTTGGAAGGCTTTCGTTTCAACCGATTAAGGAGAATATGCTACTCGGTCCTTCTATTCCCACGTAAG…
>Ath_circ_FC0766	1:19591414|19592024
GATGATTGTCACATCTGCTTTGATCATATGGAAAGCTTTGATGTGTGTCACTGGAAGCGAATCTCCGGTGGTGGTTGTTCTCTCTGGAAGCATGGAACCCGGTTTTAAGAGGGGGGATATATTGTTCTTGCACATGAGTAAAGACCCGATTCGAGCAGGTGAAATTGTTGTTTTCAATGTTGATGGTCGTGATATTCCCATTGTCCATCGTGTCATTAAGGTTCACGAAAGGGAAAATACAGGAGAAGTTGATGTTCTAACGAAAGG
>Ath_circ_FC0767	1:19817095|19817562
GAGCGGCCAAAATACCAAGTAAAAGAGGACGAAGAGATTCCAACAAACGGTCCAAAAGCTCCGGCTGAATCATCTGGGACTGTTAGAGTGGCTAAAGATGAGAGAGGCCAGGGAACTTCTGGAACTAGGGTTGGATAAATGGTTGGATAAATGGTTTCAGGTAAAAACTGTCAGAAATGCGGGGTGGGACTTTAGCATTGGGGGTTCGCAGGGTGCTGGAACTGTTCGAGCTTTAAAACCTCCACAAGCCAGGGAAAGGCGCCAAGAAGTTAATTCTAATCAGACTTCTCAAAAAACATCACGAACCAGTGGTAGTCAATTGTCATCCACTTTTGGTGTCCCTGAAATCTCTGAAGGAGGTTTTAATAAAAGAGATTCTTATCAGAATGACTATCAAGA…
>Ath_circ_FC0768	1:19838822|19839997
TAGTAACATTTTCGCTGGTTCCATAGAGTCTAGTAGCAGAAACCCTACATCATTTATGTATCCTTCTCAGTTAAACCCGAGGGACCACTATTATAGTCATCATCACCACCCGGCACCTCCTCCTGTACAAGGCATGAGAGGCCAGAATGCCACATTATATCCCCACACAGCTTCTTCTGCTTCATACAGAGTTCCTCCAGGGAGTTTTACTCCTCAGAACACAATGAATAGTGGTCCCTTGGGGTCAGAGATGGGCTCGAGTCACATGGGTCCGGTTCAACCAACCGGGTTTCGGATATACCAGCATCATCAGCGAGATGATTCTGTACCTGTAGCAACTCTTAGACAACACCGTGGAGGAGTTCCTCGGCTTAGAGTGATGCCTGATGATGAAGTTGC…
>Ath_circ_FC0769	1:19939300|19949827
TTTCAAGGTTGATACCGGAAAACCATTGTCCAATGGAGCAGTTGCAGGCATTGTAATCGCAGCGTGTGCGGTTTTCGGGTTGCTGGTACTTGTAATCTTGAGGCTTACAGGTTACTTAGGTGGAAAAGAAGTAGATGAGAATGGTAACAAAGAAAACATCATTCTTTTCAAGAAATGCTCTTGTCATTTTCAAGATCTGATTGTTTTTTTTTCAAATCTTACTTTTTGGTTTTATCAGAAGAGCTTCGGGGACTTGATTTGCAGACAGGATCGTTCACATTGAAACAAATAAAACGTGCTACTAATAACTTTGATCCAGAAAACAAGATTGGTGAAGGAGGATTTGGACCGGTTTATAAGGTGATCATTGCTTTGGCTTTACACCTTCACAAGTTCTGT…
>Ath_circ_FC0770	1:19950147|19950558
AGAGCTTCGGGGACTCGATTTGCAGACAGGATCGTTCACATTGAAGCAAATCAAACGTGCTACTAACAACTTTGATCCAGAAAACAAGATTGGAGAAGGAGGATTTGGACCGGTTTATAAGGGTGTTCTCGCTGATGGGATGACCATAGCGGTGAAGCAGCTTTCATCGAAATCTAAGCAAGGAAACCGAGAATTTGTGACTGAGATCGGTATGATATCTGCGTTGCAACACCCTAATCTTGTGAAACTTTATGGTTGTTGCATCGAAGGGAAAGAGCTTTTGCTTGTGTATGAATACTTAGAGAACAACAGTCTCGCTCGCGCACTCTTTGG
>Ath_circ_FC0771	1:19992255|19992794
TGAAAGTCAGTCCTCCCACAACCACGGATGAGTACAGCATCCCCGGTAAAAGCCATTCTTGGTTGGGGCTGATCAGCTCCTTCACCAGTCACATATGTAACACATCCTGCAGTGTGTCCAGGTGTAGCACGAACCTCAAGGTATATATCACCAATAGATACTTTGTCACCAGGTTCAAGAAACAAATCAGCTTTGGAACCACTTGCTTTCGAAATAACGGATTTCACACCCGGGAGCTTCGTCTTAAGAAGTCCAGTACCAGTGACATGATCAGCATGAACATGAGTGTTCATAGCATAGATAAGCTTTAGTCCTAACTCATCAATCAGTTTCAAGTCTCTATCCACAGTCTTGTCCACCGGATCAATCAAC
>Ath_circ_FC0772	1:20029590|20030667
[truncated: 11,362 more rows]
